# Supplementary material for: Improved penicillin susceptibility of Streptococcus pneumoniae and increased penicillin consumption in Japan, 2013–18
Source: PLoS One. 2020 Oct 22;15(10):e0240655. doi: 10.1371/journal.pone.0240655 (PMC7580930; doi:10.1371/journal.pone.0240655)
Supplement: S1 Data — (ZIP) [file pone.0240655.s001.zip]

Archive with 8 entries (8 files):
- 2013-anon.txt
- 2014-anon.txt
- 2015-anon.txt
- 2016-anon.txt
- 2017-anon.txt
- 2018-anon.txt
- consumption.csv
- pref-ts-cross-6_pub.R
