# Supplementary material for: Improved penicillin susceptibility of Streptococcus pneumoniae and increased penicillin consumption in Japan, 2013–18
Source: PLoS One. 2020 Oct 22;15(10):e0240655. doi: 10.1371/journal.pone.0240655 (PMC7580930; doi:10.1371/journal.pone.0240655)
Supplement: S1 Data — (ZIP) [file pone.0240655.s001.zip › 2013-anon.txt]

00322efb06d8c00850d3acdb0f021e62	<=	0.06	20130129
00322efb06d8c00850d3acdb0f021e62	<=	0.06	20130304
00322efb06d8c00850d3acdb0f021e62	<=	0.06	20130412
00322efb06d8c00850d3acdb0f021e62	<=	0.06	20130520
00322efb06d8c00850d3acdb0f021e62	<=	0.06	20130523
00322efb06d8c00850d3acdb0f021e62	<=	0.06	20130531
00322efb06d8c00850d3acdb0f021e62	<=	0.06	20130603
00322efb06d8c00850d3acdb0f021e62	<=	0.06	20130606
00322efb06d8c00850d3acdb0f021e62	<=	0.06	20130613
00322efb06d8c00850d3acdb0f021e62	<=	0.06	20130726
00322efb06d8c00850d3acdb0f021e62	<=	0.06	20130902
00322efb06d8c00850d3acdb0f021e62	<=	0.06	20131015
00322efb06d8c00850d3acdb0f021e62	<=	0.06	20131107
00322efb06d8c00850d3acdb0f021e62	=	0.12	20130118
00322efb06d8c00850d3acdb0f021e62	=	0.12	20130411
00322efb06d8c00850d3acdb0f021e62	=	0.12	20130417
00322efb06d8c00850d3acdb0f021e62	=	0.12	20130521
00322efb06d8c00850d3acdb0f021e62	=	0.12	20130627
00322efb06d8c00850d3acdb0f021e62	=	0.12	20130708
00322efb06d8c00850d3acdb0f021e62	=	0.12	20130717
00322efb06d8c00850d3acdb0f021e62	=	0.12	20130809
00322efb06d8c00850d3acdb0f021e62	=	0.12	20130924
00322efb06d8c00850d3acdb0f021e62	=	0.12	20130926
00322efb06d8c00850d3acdb0f021e62	=	0.12	20131002
00322efb06d8c00850d3acdb0f021e62	=	0.25	20130801
00322efb06d8c00850d3acdb0f021e62	=	0.25	20130812
00322efb06d8c00850d3acdb0f021e62	=	0.5	20130408
00322efb06d8c00850d3acdb0f021e62	=	0.5	20130612
00322efb06d8c00850d3acdb0f021e62	=	2	20131021
00322efb06d8c00850d3acdb0f021e62	>=	2	20130417
00322efb06d8c00850d3acdb0f021e62	>=	2	20130527
00322efb06d8c00850d3acdb0f021e62	>=	2	20130612
00322efb06d8c00850d3acdb0f021e62	>=	2	20130712
00322efb06d8c00850d3acdb0f021e62	>=	2	20130718
00322efb06d8c00850d3acdb0f021e62	>=	2	20130731
00322efb06d8c00850d3acdb0f021e62	>=	2	20130826
0067d199c87b6b99e34c8ffa05ef350d	<=	0.03	20130108
0067d199c87b6b99e34c8ffa05ef350d	<=	0.03	20130109
0067d199c87b6b99e34c8ffa05ef350d	<=	0.03	20130109
0067d199c87b6b99e34c8ffa05ef350d	<=	0.03	20130128
0067d199c87b6b99e34c8ffa05ef350d	<=	0.03	20130129
0067d199c87b6b99e34c8ffa05ef350d	<=	0.03	20130204
0067d199c87b6b99e34c8ffa05ef350d	<=	0.03	20130207
0067d199c87b6b99e34c8ffa05ef350d	<=	0.03	20130212
0067d199c87b6b99e34c8ffa05ef350d	<=	0.03	20130215
0067d199c87b6b99e34c8ffa05ef350d	<=	0.03	20130304
0067d199c87b6b99e34c8ffa05ef350d	<=	0.03	20130311
0067d199c87b6b99e34c8ffa05ef350d	<=	0.03	20130313
0067d199c87b6b99e34c8ffa05ef350d	<=	0.03	20130318
0067d199c87b6b99e34c8ffa05ef350d	<=	0.03	20130318
0067d199c87b6b99e34c8ffa05ef350d	<=	0.03	20130318
0067d199c87b6b99e34c8ffa05ef350d	<=	0.03	20130318
0067d199c87b6b99e34c8ffa05ef350d	<=	0.03	20130401
0067d199c87b6b99e34c8ffa05ef350d	<=	0.03	20130408
0067d199c87b6b99e34c8ffa05ef350d	<=	0.03	20130409
0067d199c87b6b99e34c8ffa05ef350d	<=	0.03	20130410
0067d199c87b6b99e34c8ffa05ef350d	<=	0.03	20130411
0067d199c87b6b99e34c8ffa05ef350d	<=	0.03	20130416
0067d199c87b6b99e34c8ffa05ef350d	<=	0.03	20130430
0067d199c87b6b99e34c8ffa05ef350d	<=	0.03	20130507
0067d199c87b6b99e34c8ffa05ef350d	<=	0.03	20130510
0067d199c87b6b99e34c8ffa05ef350d	<=	0.03	20130513
0067d199c87b6b99e34c8ffa05ef350d	<=	0.03	20130524
0067d199c87b6b99e34c8ffa05ef350d	<=	0.03	20130603
0067d199c87b6b99e34c8ffa05ef350d	<=	0.03	20130604
0067d199c87b6b99e34c8ffa05ef350d	<=	0.03	20130605
0067d199c87b6b99e34c8ffa05ef350d	<=	0.03	20130605
0067d199c87b6b99e34c8ffa05ef350d	<=	0.03	20130610
0067d199c87b6b99e34c8ffa05ef350d	<=	0.03	20130610
0067d199c87b6b99e34c8ffa05ef350d	<=	0.03	20130610
0067d199c87b6b99e34c8ffa05ef350d	<=	0.03	20130617
0067d199c87b6b99e34c8ffa05ef350d	<=	0.03	20130628
0067d199c87b6b99e34c8ffa05ef350d	<=	0.03	20130704
0067d199c87b6b99e34c8ffa05ef350d	<=	0.03	20130708
0067d199c87b6b99e34c8ffa05ef350d	<=	0.03	20130710
0067d199c87b6b99e34c8ffa05ef350d	<=	0.03	20130710
0067d199c87b6b99e34c8ffa05ef350d	<=	0.03	20130716
0067d199c87b6b99e34c8ffa05ef350d	<=	0.03	20130716
0067d199c87b6b99e34c8ffa05ef350d	<=	0.03	20130718
0067d199c87b6b99e34c8ffa05ef350d	<=	0.03	20130801
0067d199c87b6b99e34c8ffa05ef350d	<=	0.03	20130809
0067d199c87b6b99e34c8ffa05ef350d	<=	0.03	20130814
0067d199c87b6b99e34c8ffa05ef350d	<=	0.03	20130815
0067d199c87b6b99e34c8ffa05ef350d	<=	0.03	20130820
0067d199c87b6b99e34c8ffa05ef350d	<=	0.03	20130821
0067d199c87b6b99e34c8ffa05ef350d	<=	0.03	20130826
0067d199c87b6b99e34c8ffa05ef350d	<=	0.03	20130905
0067d199c87b6b99e34c8ffa05ef350d	<=	0.03	20130912
0067d199c87b6b99e34c8ffa05ef350d	<=	0.03	20130917
0067d199c87b6b99e34c8ffa05ef350d	<=	0.03	20130920
0067d199c87b6b99e34c8ffa05ef350d	<=	0.03	20131002
0067d199c87b6b99e34c8ffa05ef350d	<=	0.03	20131015
0067d199c87b6b99e34c8ffa05ef350d	<=	0.03	20131016
0067d199c87b6b99e34c8ffa05ef350d	<=	0.03	20131023
0067d199c87b6b99e34c8ffa05ef350d	<=	0.03	20131029
0067d199c87b6b99e34c8ffa05ef350d	<=	0.03	20131101
0067d199c87b6b99e34c8ffa05ef350d	<=	0.03	20131115
0067d199c87b6b99e34c8ffa05ef350d	<=	0.03	20131118
0067d199c87b6b99e34c8ffa05ef350d	<=	0.03	20131118
0067d199c87b6b99e34c8ffa05ef350d	<=	0.03	20131120
0067d199c87b6b99e34c8ffa05ef350d	<=	0.03	20131213
0067d199c87b6b99e34c8ffa05ef350d	<=	0.03	20131224
0067d199c87b6b99e34c8ffa05ef350d	=	0.06	20130107
0067d199c87b6b99e34c8ffa05ef350d	=	0.06	20130107
0067d199c87b6b99e34c8ffa05ef350d	=	0.06	20130125
0067d199c87b6b99e34c8ffa05ef350d	=	0.06	20130128
0067d199c87b6b99e34c8ffa05ef350d	=	0.06	20130130
0067d199c87b6b99e34c8ffa05ef350d	=	0.06	20130130
0067d199c87b6b99e34c8ffa05ef350d	=	0.06	20130212
0067d199c87b6b99e34c8ffa05ef350d	=	0.06	20130227
0067d199c87b6b99e34c8ffa05ef350d	=	0.06	20130306
0067d199c87b6b99e34c8ffa05ef350d	=	0.06	20130312
0067d199c87b6b99e34c8ffa05ef350d	=	0.06	20130312
0067d199c87b6b99e34c8ffa05ef350d	=	0.06	20130313
0067d199c87b6b99e34c8ffa05ef350d	=	0.06	20130319
0067d199c87b6b99e34c8ffa05ef350d	=	0.06	20130327
0067d199c87b6b99e34c8ffa05ef350d	=	0.06	20130328
0067d199c87b6b99e34c8ffa05ef350d	=	0.06	20130401
0067d199c87b6b99e34c8ffa05ef350d	=	0.06	20130401
0067d199c87b6b99e34c8ffa05ef350d	=	0.06	20130403
0067d199c87b6b99e34c8ffa05ef350d	=	0.06	20130403
0067d199c87b6b99e34c8ffa05ef350d	=	0.06	20130405
0067d199c87b6b99e34c8ffa05ef350d	=	0.06	20130408
0067d199c87b6b99e34c8ffa05ef350d	=	0.06	20130415
0067d199c87b6b99e34c8ffa05ef350d	=	0.06	20130415
0067d199c87b6b99e34c8ffa05ef350d	=	0.06	20130415
0067d199c87b6b99e34c8ffa05ef350d	=	0.06	20130418
0067d199c87b6b99e34c8ffa05ef350d	=	0.06	20130423
0067d199c87b6b99e34c8ffa05ef350d	=	0.06	20130430
0067d199c87b6b99e34c8ffa05ef350d	=	0.06	20130430
0067d199c87b6b99e34c8ffa05ef350d	=	0.06	20130430
0067d199c87b6b99e34c8ffa05ef350d	=	0.06	20130430
0067d199c87b6b99e34c8ffa05ef350d	=	0.06	20130507
0067d199c87b6b99e34c8ffa05ef350d	=	0.06	20130516
0067d199c87b6b99e34c8ffa05ef350d	=	0.06	20130527
0067d199c87b6b99e34c8ffa05ef350d	=	0.06	20130603
0067d199c87b6b99e34c8ffa05ef350d	=	0.06	20130603
0067d199c87b6b99e34c8ffa05ef350d	=	0.06	20130603
0067d199c87b6b99e34c8ffa05ef350d	=	0.06	20130605
0067d199c87b6b99e34c8ffa05ef350d	=	0.06	20130610
0067d199c87b6b99e34c8ffa05ef350d	=	0.06	20130612
0067d199c87b6b99e34c8ffa05ef350d	=	0.06	20130617
0067d199c87b6b99e34c8ffa05ef350d	=	0.06	20130617
0067d199c87b6b99e34c8ffa05ef350d	=	0.06	20130620
0067d199c87b6b99e34c8ffa05ef350d	=	0.06	20130624
0067d199c87b6b99e34c8ffa05ef350d	=	0.06	20130625
0067d199c87b6b99e34c8ffa05ef350d	=	0.06	20130701
0067d199c87b6b99e34c8ffa05ef350d	=	0.06	20130708
0067d199c87b6b99e34c8ffa05ef350d	=	0.06	20130711
0067d199c87b6b99e34c8ffa05ef350d	=	0.06	20130730
0067d199c87b6b99e34c8ffa05ef350d	=	0.06	20130802
0067d199c87b6b99e34c8ffa05ef350d	=	0.06	20130805
0067d199c87b6b99e34c8ffa05ef350d	=	0.06	20130809
0067d199c87b6b99e34c8ffa05ef350d	=	0.06	20130812
0067d199c87b6b99e34c8ffa05ef350d	=	0.06	20130812
0067d199c87b6b99e34c8ffa05ef350d	=	0.06	20130815
0067d199c87b6b99e34c8ffa05ef350d	=	0.06	20130815
0067d199c87b6b99e34c8ffa05ef350d	=	0.06	20130816
0067d199c87b6b99e34c8ffa05ef350d	=	0.06	20130816
0067d199c87b6b99e34c8ffa05ef350d	=	0.06	20130819
0067d199c87b6b99e34c8ffa05ef350d	=	0.06	20130826
0067d199c87b6b99e34c8ffa05ef350d	=	0.06	20130830
0067d199c87b6b99e34c8ffa05ef350d	=	0.06	20130905
0067d199c87b6b99e34c8ffa05ef350d	=	0.06	20130905
0067d199c87b6b99e34c8ffa05ef350d	=	0.06	20130909
0067d199c87b6b99e34c8ffa05ef350d	=	0.06	20130919
0067d199c87b6b99e34c8ffa05ef350d	=	0.06	20130924
0067d199c87b6b99e34c8ffa05ef350d	=	0.06	20131007
0067d199c87b6b99e34c8ffa05ef350d	=	0.06	20131015
0067d199c87b6b99e34c8ffa05ef350d	=	0.06	20131015
0067d199c87b6b99e34c8ffa05ef350d	=	0.06	20131028
0067d199c87b6b99e34c8ffa05ef350d	=	0.06	20131031
0067d199c87b6b99e34c8ffa05ef350d	=	0.06	20131111
0067d199c87b6b99e34c8ffa05ef350d	=	0.06	20131112
0067d199c87b6b99e34c8ffa05ef350d	=	0.06	20131118
0067d199c87b6b99e34c8ffa05ef350d	=	0.06	20131120
0067d199c87b6b99e34c8ffa05ef350d	=	0.06	20131128
0067d199c87b6b99e34c8ffa05ef350d	=	0.06	20131128
0067d199c87b6b99e34c8ffa05ef350d	=	0.06	20131209
0067d199c87b6b99e34c8ffa05ef350d	=	0.06	20131211
0067d199c87b6b99e34c8ffa05ef350d	=	0.06	20131217
0067d199c87b6b99e34c8ffa05ef350d	=	0.06	20131219
0067d199c87b6b99e34c8ffa05ef350d	=	0.12	20130130
0067d199c87b6b99e34c8ffa05ef350d	=	0.12	20130212
0067d199c87b6b99e34c8ffa05ef350d	=	0.12	20130318
0067d199c87b6b99e34c8ffa05ef350d	=	0.12	20130321
0067d199c87b6b99e34c8ffa05ef350d	=	0.12	20130328
0067d199c87b6b99e34c8ffa05ef350d	=	0.12	20130404
0067d199c87b6b99e34c8ffa05ef350d	=	0.12	20130408
0067d199c87b6b99e34c8ffa05ef350d	=	0.12	20130510
0067d199c87b6b99e34c8ffa05ef350d	=	0.12	20130530
0067d199c87b6b99e34c8ffa05ef350d	=	0.12	20130603
0067d199c87b6b99e34c8ffa05ef350d	=	0.12	20130618
0067d199c87b6b99e34c8ffa05ef350d	=	0.12	20130716
0067d199c87b6b99e34c8ffa05ef350d	=	0.12	20130724
0067d199c87b6b99e34c8ffa05ef350d	=	0.12	20131111
0067d199c87b6b99e34c8ffa05ef350d	=	0.12	20131118
0067d199c87b6b99e34c8ffa05ef350d	=	0.25	20130107
0067d199c87b6b99e34c8ffa05ef350d	=	0.25	20130107
0067d199c87b6b99e34c8ffa05ef350d	=	0.25	20130115
0067d199c87b6b99e34c8ffa05ef350d	=	0.25	20130405
0067d199c87b6b99e34c8ffa05ef350d	=	0.25	20130405
0067d199c87b6b99e34c8ffa05ef350d	=	0.25	20130411
0067d199c87b6b99e34c8ffa05ef350d	=	0.25	20130425
0067d199c87b6b99e34c8ffa05ef350d	=	0.25	20130520
0067d199c87b6b99e34c8ffa05ef350d	=	0.25	20130527
0067d199c87b6b99e34c8ffa05ef350d	=	0.25	20130619
0067d199c87b6b99e34c8ffa05ef350d	=	0.25	20130725
0067d199c87b6b99e34c8ffa05ef350d	=	0.25	20130802
0067d199c87b6b99e34c8ffa05ef350d	=	0.25	20130807
0067d199c87b6b99e34c8ffa05ef350d	=	0.25	20130826
0067d199c87b6b99e34c8ffa05ef350d	=	0.25	20130913
0067d199c87b6b99e34c8ffa05ef350d	=	0.25	20130920
0067d199c87b6b99e34c8ffa05ef350d	=	0.25	20130930
0067d199c87b6b99e34c8ffa05ef350d	=	0.25	20131101
0067d199c87b6b99e34c8ffa05ef350d	=	0.25	20131111
0067d199c87b6b99e34c8ffa05ef350d	=	0.25	20131125
0067d199c87b6b99e34c8ffa05ef350d	=	0.25	20131127
0067d199c87b6b99e34c8ffa05ef350d	=	0.25	20131127
0067d199c87b6b99e34c8ffa05ef350d	=	0.25	20131205
0067d199c87b6b99e34c8ffa05ef350d	=	0.25	20131216
0067d199c87b6b99e34c8ffa05ef350d	=	0.25	20131220
0067d199c87b6b99e34c8ffa05ef350d	=	0.5	20130115
0067d199c87b6b99e34c8ffa05ef350d	=	0.5	20130212
0067d199c87b6b99e34c8ffa05ef350d	=	0.5	20130304
0067d199c87b6b99e34c8ffa05ef350d	=	0.5	20130326
0067d199c87b6b99e34c8ffa05ef350d	=	0.5	20130329
0067d199c87b6b99e34c8ffa05ef350d	=	0.5	20130422
0067d199c87b6b99e34c8ffa05ef350d	=	0.5	20130514
0067d199c87b6b99e34c8ffa05ef350d	=	0.5	20130521
0067d199c87b6b99e34c8ffa05ef350d	=	0.5	20130603
0067d199c87b6b99e34c8ffa05ef350d	=	0.5	20130610
0067d199c87b6b99e34c8ffa05ef350d	=	0.5	20130612
0067d199c87b6b99e34c8ffa05ef350d	=	0.5	20130619
0067d199c87b6b99e34c8ffa05ef350d	=	0.5	20130813
0067d199c87b6b99e34c8ffa05ef350d	=	0.5	20130826
0067d199c87b6b99e34c8ffa05ef350d	=	0.5	20130827
0067d199c87b6b99e34c8ffa05ef350d	=	0.5	20130828
0067d199c87b6b99e34c8ffa05ef350d	=	0.5	20131001
0067d199c87b6b99e34c8ffa05ef350d	=	0.5	20131016
0067d199c87b6b99e34c8ffa05ef350d	=	0.5	20131017
0067d199c87b6b99e34c8ffa05ef350d	=	0.5	20131115
0067d199c87b6b99e34c8ffa05ef350d	=	1	20130115
0067d199c87b6b99e34c8ffa05ef350d	=	1	20130208
0067d199c87b6b99e34c8ffa05ef350d	=	1	20130214
0067d199c87b6b99e34c8ffa05ef350d	=	1	20130218
0067d199c87b6b99e34c8ffa05ef350d	=	1	20130221
0067d199c87b6b99e34c8ffa05ef350d	=	1	20130308
0067d199c87b6b99e34c8ffa05ef350d	=	1	20130328
0067d199c87b6b99e34c8ffa05ef350d	=	1	20130329
0067d199c87b6b99e34c8ffa05ef350d	=	1	20130401
0067d199c87b6b99e34c8ffa05ef350d	=	1	20130405
0067d199c87b6b99e34c8ffa05ef350d	=	1	20130412
0067d199c87b6b99e34c8ffa05ef350d	=	1	20130416
0067d199c87b6b99e34c8ffa05ef350d	=	1	20130513
0067d199c87b6b99e34c8ffa05ef350d	=	1	20130516
0067d199c87b6b99e34c8ffa05ef350d	=	1	20130520
0067d199c87b6b99e34c8ffa05ef350d	=	1	20130527
0067d199c87b6b99e34c8ffa05ef350d	=	1	20130606
0067d199c87b6b99e34c8ffa05ef350d	=	1	20130613
0067d199c87b6b99e34c8ffa05ef350d	=	1	20130702
0067d199c87b6b99e34c8ffa05ef350d	=	1	20130703
0067d199c87b6b99e34c8ffa05ef350d	=	1	20131119
0067d199c87b6b99e34c8ffa05ef350d	=	1	20131203
0067d199c87b6b99e34c8ffa05ef350d	=	2	20130108
0067d199c87b6b99e34c8ffa05ef350d	=	2	20130401
0067d199c87b6b99e34c8ffa05ef350d	=	2	20130408
0067d199c87b6b99e34c8ffa05ef350d	=	2	20130415
0067d199c87b6b99e34c8ffa05ef350d	=	2	20130415
0067d199c87b6b99e34c8ffa05ef350d	=	2	20130422
0067d199c87b6b99e34c8ffa05ef350d	=	2	20130517
0067d199c87b6b99e34c8ffa05ef350d	=	2	20130524
0067d199c87b6b99e34c8ffa05ef350d	=	2	20130603
0067d199c87b6b99e34c8ffa05ef350d	=	2	20130610
0067d199c87b6b99e34c8ffa05ef350d	=	2	20130611
0067d199c87b6b99e34c8ffa05ef350d	=	2	20130621
0067d199c87b6b99e34c8ffa05ef350d	=	2	20130627
0067d199c87b6b99e34c8ffa05ef350d	=	2	20130820
0067d199c87b6b99e34c8ffa05ef350d	=	2	20130826
0067d199c87b6b99e34c8ffa05ef350d	=	2	20130919
0067d199c87b6b99e34c8ffa05ef350d	=	2	20130920
0067d199c87b6b99e34c8ffa05ef350d	=	2	20131008
0067d199c87b6b99e34c8ffa05ef350d	=	2	20131210
0067d199c87b6b99e34c8ffa05ef350d	=	2	20131224
0067d199c87b6b99e34c8ffa05ef350d	=	4	20130415
0067d199c87b6b99e34c8ffa05ef350d	=	4	20130701
0067d199c87b6b99e34c8ffa05ef350d	=	4	20130917
0067d199c87b6b99e34c8ffa05ef350d	=	4	20131004
0067d199c87b6b99e34c8ffa05ef350d	>	4	20130212
008cbabe4182f68f9668cddd0c9ee58b	<=	0.06	20130111
008cbabe4182f68f9668cddd0c9ee58b	<=	0.06	20130122
008cbabe4182f68f9668cddd0c9ee58b	<=	0.06	20130209
008cbabe4182f68f9668cddd0c9ee58b	<=	0.06	20130319
008cbabe4182f68f9668cddd0c9ee58b	<=	0.06	20130914
008cbabe4182f68f9668cddd0c9ee58b	<=	0.06	20131001
008cbabe4182f68f9668cddd0c9ee58b	=	0.12	20130902
008cbabe4182f68f9668cddd0c9ee58b	=	0.5	20130117
013c676e8f4fd4f7fee58af279178b07	=	0.12	20130117
013c676e8f4fd4f7fee58af279178b07	=	0.12	20130128
013c676e8f4fd4f7fee58af279178b07	=	0.12	20130201
013c676e8f4fd4f7fee58af279178b07	=	0.12	20130206
013c676e8f4fd4f7fee58af279178b07	=	0.12	20130212
013c676e8f4fd4f7fee58af279178b07	=	0.12	20130216
013c676e8f4fd4f7fee58af279178b07	=	0.12	20130216
013c676e8f4fd4f7fee58af279178b07	=	0.12	20130327
013c676e8f4fd4f7fee58af279178b07	=	0.12	20130331
013c676e8f4fd4f7fee58af279178b07	=	0.12	20130416
013c676e8f4fd4f7fee58af279178b07	=	0.12	20130501
013c676e8f4fd4f7fee58af279178b07	=	0.12	20130502
013c676e8f4fd4f7fee58af279178b07	=	0.12	20130523
013c676e8f4fd4f7fee58af279178b07	=	0.12	20130610
013c676e8f4fd4f7fee58af279178b07	=	0.12	20130617
013c676e8f4fd4f7fee58af279178b07	=	0.12	20130718
013c676e8f4fd4f7fee58af279178b07	=	0.12	20131003
013c676e8f4fd4f7fee58af279178b07	=	0.12	20131023
013c676e8f4fd4f7fee58af279178b07	=	0.12	20131031
013c676e8f4fd4f7fee58af279178b07	=	0.12	20131218
013c676e8f4fd4f7fee58af279178b07	=	0.25	20130108
013c676e8f4fd4f7fee58af279178b07	=	0.25	20130212
013c676e8f4fd4f7fee58af279178b07	=	0.25	20130301
013c676e8f4fd4f7fee58af279178b07	=	0.25	20130304
013c676e8f4fd4f7fee58af279178b07	=	0.25	20130311
013c676e8f4fd4f7fee58af279178b07	=	0.25	20130321
013c676e8f4fd4f7fee58af279178b07	=	0.25	20130321
013c676e8f4fd4f7fee58af279178b07	=	0.25	20130323
013c676e8f4fd4f7fee58af279178b07	=	0.25	20130326
013c676e8f4fd4f7fee58af279178b07	=	0.25	20130326
013c676e8f4fd4f7fee58af279178b07	=	0.25	20130405
013c676e8f4fd4f7fee58af279178b07	=	0.25	20130409
013c676e8f4fd4f7fee58af279178b07	=	0.25	20130505
013c676e8f4fd4f7fee58af279178b07	=	0.25	20130511
013c676e8f4fd4f7fee58af279178b07	=	0.25	20130521
013c676e8f4fd4f7fee58af279178b07	=	0.25	20130521
013c676e8f4fd4f7fee58af279178b07	=	0.25	20130617
013c676e8f4fd4f7fee58af279178b07	=	0.25	20130620
013c676e8f4fd4f7fee58af279178b07	=	0.25	20130621
013c676e8f4fd4f7fee58af279178b07	=	0.25	20130624
013c676e8f4fd4f7fee58af279178b07	=	0.25	20130701
013c676e8f4fd4f7fee58af279178b07	=	0.25	20130701
013c676e8f4fd4f7fee58af279178b07	=	0.25	20130725
013c676e8f4fd4f7fee58af279178b07	=	0.25	20130808
013c676e8f4fd4f7fee58af279178b07	=	0.25	20130822
013c676e8f4fd4f7fee58af279178b07	=	0.25	20130921
013c676e8f4fd4f7fee58af279178b07	=	0.25	20131031
013c676e8f4fd4f7fee58af279178b07	=	0.25	20131106
013c676e8f4fd4f7fee58af279178b07	=	0.25	20131109
013c676e8f4fd4f7fee58af279178b07	=	0.25	20131124
013c676e8f4fd4f7fee58af279178b07	=	0.25	20131207
013c676e8f4fd4f7fee58af279178b07	=	0.25	20131216
013c676e8f4fd4f7fee58af279178b07	=	0.25	20131216
013c676e8f4fd4f7fee58af279178b07	=	0.25	20131226
013c676e8f4fd4f7fee58af279178b07	=	0.5	20130214
013c676e8f4fd4f7fee58af279178b07	=	0.5	20130223
013c676e8f4fd4f7fee58af279178b07	=	0.5	20130303
013c676e8f4fd4f7fee58af279178b07	=	0.5	20130305
013c676e8f4fd4f7fee58af279178b07	=	0.5	20130430
013c676e8f4fd4f7fee58af279178b07	=	0.5	20130502
013c676e8f4fd4f7fee58af279178b07	=	0.5	20130508
013c676e8f4fd4f7fee58af279178b07	=	0.5	20130508
013c676e8f4fd4f7fee58af279178b07	=	0.5	20130516
013c676e8f4fd4f7fee58af279178b07	=	0.5	20130520
013c676e8f4fd4f7fee58af279178b07	=	0.5	20130620
013c676e8f4fd4f7fee58af279178b07	=	0.5	20130701
013c676e8f4fd4f7fee58af279178b07	=	0.5	20130701
013c676e8f4fd4f7fee58af279178b07	=	0.5	20130710
013c676e8f4fd4f7fee58af279178b07	=	0.5	20130710
013c676e8f4fd4f7fee58af279178b07	=	0.5	20130716
013c676e8f4fd4f7fee58af279178b07	=	0.5	20130818
013c676e8f4fd4f7fee58af279178b07	=	0.5	20130911
013c676e8f4fd4f7fee58af279178b07	=	0.5	20130912
013c676e8f4fd4f7fee58af279178b07	=	0.5	20130919
013c676e8f4fd4f7fee58af279178b07	=	0.5	20130926
013c676e8f4fd4f7fee58af279178b07	=	0.5	20131001
013c676e8f4fd4f7fee58af279178b07	=	0.5	20131009
013c676e8f4fd4f7fee58af279178b07	=	0.5	20131010
013c676e8f4fd4f7fee58af279178b07	=	0.5	20131015
013c676e8f4fd4f7fee58af279178b07	=	0.5	20131103
013c676e8f4fd4f7fee58af279178b07	=	0.5	20131111
013c676e8f4fd4f7fee58af279178b07	=	0.5	20131111
013c676e8f4fd4f7fee58af279178b07	=	0.5	20131116
013c676e8f4fd4f7fee58af279178b07	=	0.5	20131117
013c676e8f4fd4f7fee58af279178b07	=	0.5	20131209
013c676e8f4fd4f7fee58af279178b07	=	0.5	20131209
013c676e8f4fd4f7fee58af279178b07	=	1	20130311
013c676e8f4fd4f7fee58af279178b07	=	1	20130326
013c676e8f4fd4f7fee58af279178b07	=	1	20130329
013c676e8f4fd4f7fee58af279178b07	=	1	20130417
013c676e8f4fd4f7fee58af279178b07	=	1	20130430
013c676e8f4fd4f7fee58af279178b07	=	1	20130512
013c676e8f4fd4f7fee58af279178b07	=	1	20130603
013c676e8f4fd4f7fee58af279178b07	=	1	20130610
013c676e8f4fd4f7fee58af279178b07	=	1	20130613
013c676e8f4fd4f7fee58af279178b07	=	1	20130618
013c676e8f4fd4f7fee58af279178b07	=	1	20130624
013c676e8f4fd4f7fee58af279178b07	=	1	20130831
013c676e8f4fd4f7fee58af279178b07	=	1	20130917
013c676e8f4fd4f7fee58af279178b07	=	1	20131023
013c676e8f4fd4f7fee58af279178b07	=	1	20131024
013c676e8f4fd4f7fee58af279178b07	=	1	20131219
013c676e8f4fd4f7fee58af279178b07	=	2	20130131
013c676e8f4fd4f7fee58af279178b07	=	2	20130202
013c676e8f4fd4f7fee58af279178b07	=	2	20130206
013c676e8f4fd4f7fee58af279178b07	=	2	20130211
013c676e8f4fd4f7fee58af279178b07	=	2	20130212
013c676e8f4fd4f7fee58af279178b07	=	2	20130219
013c676e8f4fd4f7fee58af279178b07	=	2	20130311
013c676e8f4fd4f7fee58af279178b07	=	2	20130321
013c676e8f4fd4f7fee58af279178b07	=	2	20130325
013c676e8f4fd4f7fee58af279178b07	=	2	20130330
013c676e8f4fd4f7fee58af279178b07	=	2	20130426
013c676e8f4fd4f7fee58af279178b07	=	2	20130603
013c676e8f4fd4f7fee58af279178b07	=	2	20130627
013c676e8f4fd4f7fee58af279178b07	=	2	20130723
013c676e8f4fd4f7fee58af279178b07	=	2	20130806
013c676e8f4fd4f7fee58af279178b07	=	2	20130815
013c676e8f4fd4f7fee58af279178b07	=	2	20130924
013c676e8f4fd4f7fee58af279178b07	=	2	20130925
013c676e8f4fd4f7fee58af279178b07	=	2	20130930
013c676e8f4fd4f7fee58af279178b07	=	2	20131021
013c676e8f4fd4f7fee58af279178b07	=	2	20131111
013c676e8f4fd4f7fee58af279178b07	=	2	20131111
013c676e8f4fd4f7fee58af279178b07	=	2	20131114
013c676e8f4fd4f7fee58af279178b07	=	2	20131205
013c676e8f4fd4f7fee58af279178b07	=	2	20131220
013c676e8f4fd4f7fee58af279178b07	=	4	20130104
013c676e8f4fd4f7fee58af279178b07	=	4	20130206
013c676e8f4fd4f7fee58af279178b07	=	4	20130307
01eb739dfa8af7d173898334342e85c6	<=	0.03	20130129
01eb739dfa8af7d173898334342e85c6	<=	0.03	20130130
01eb739dfa8af7d173898334342e85c6	<=	0.03	20130130
01eb739dfa8af7d173898334342e85c6	<=	0.03	20130301
01eb739dfa8af7d173898334342e85c6	<=	0.03	20130301
01eb739dfa8af7d173898334342e85c6	<=	0.03	20130404
01eb739dfa8af7d173898334342e85c6	<=	0.03	20130411
01eb739dfa8af7d173898334342e85c6	<=	0.03	20130504
01eb739dfa8af7d173898334342e85c6	<=	0.03	20130523
01eb739dfa8af7d173898334342e85c6	<=	0.03	20130614
01eb739dfa8af7d173898334342e85c6	<=	0.03	20130621
01eb739dfa8af7d173898334342e85c6	<=	0.03	20130626
01eb739dfa8af7d173898334342e85c6	<=	0.03	20130627
01eb739dfa8af7d173898334342e85c6	<=	0.03	20130708
01eb739dfa8af7d173898334342e85c6	<=	0.03	20130709
01eb739dfa8af7d173898334342e85c6	<=	0.03	20130719
01eb739dfa8af7d173898334342e85c6	<=	0.03	20130729
01eb739dfa8af7d173898334342e85c6	<=	0.03	20130819
01eb739dfa8af7d173898334342e85c6	<=	0.03	20130910
01eb739dfa8af7d173898334342e85c6	<=	0.03	20130917
01eb739dfa8af7d173898334342e85c6	<=	0.03	20130920
01eb739dfa8af7d173898334342e85c6	<=	0.03	20130930
01eb739dfa8af7d173898334342e85c6	<=	0.03	20131115
01eb739dfa8af7d173898334342e85c6	<=	0.03	20131128
01eb739dfa8af7d173898334342e85c6	<=	0.06	20130604
01eb739dfa8af7d173898334342e85c6	=	0.06	20130204
01eb739dfa8af7d173898334342e85c6	=	0.06	20130403
01eb739dfa8af7d173898334342e85c6	=	0.06	20130426
01eb739dfa8af7d173898334342e85c6	=	0.06	20130618
01eb739dfa8af7d173898334342e85c6	=	0.06	20131107
01eb739dfa8af7d173898334342e85c6	=	0.06	20131205
01eb739dfa8af7d173898334342e85c6	=	0.06	20131218
01eb739dfa8af7d173898334342e85c6	=	0.12	20130212
01eb739dfa8af7d173898334342e85c6	=	0.12	20130528
01eb739dfa8af7d173898334342e85c6	=	0.12	20130710
01eb739dfa8af7d173898334342e85c6	=	0.12	20130909
01eb739dfa8af7d173898334342e85c6	=	0.12	20130920
01eb739dfa8af7d173898334342e85c6	=	0.25	20130111
01eb739dfa8af7d173898334342e85c6	=	0.25	20130522
01eb739dfa8af7d173898334342e85c6	=	0.25	20130630
01eb739dfa8af7d173898334342e85c6	=	0.25	20131216
01eb739dfa8af7d173898334342e85c6	=	0.5	20130206
01eb739dfa8af7d173898334342e85c6	=	0.5	20130502
01eb739dfa8af7d173898334342e85c6	=	0.5	20130729
01eb739dfa8af7d173898334342e85c6	=	0.5	20131118
01eb739dfa8af7d173898334342e85c6	=	1	20130121
01eb739dfa8af7d173898334342e85c6	=	1	20130425
01eb739dfa8af7d173898334342e85c6	=	1	20130510
01eb739dfa8af7d173898334342e85c6	=	1	20130513
01eb739dfa8af7d173898334342e85c6	=	1	20130516
01eb739dfa8af7d173898334342e85c6	=	1	20130519
01eb739dfa8af7d173898334342e85c6	=	1	20130520
01eb739dfa8af7d173898334342e85c6	=	1	20130603
01eb739dfa8af7d173898334342e85c6	=	1	20130619
01eb739dfa8af7d173898334342e85c6	=	1	20130703
01eb739dfa8af7d173898334342e85c6	=	1	20130815
01eb739dfa8af7d173898334342e85c6	=	1	20130903
01eb739dfa8af7d173898334342e85c6	=	1	20131128
01eb739dfa8af7d173898334342e85c6	=	1	20131218
01eb739dfa8af7d173898334342e85c6	=	2	20130415
01eb739dfa8af7d173898334342e85c6	=	2	20130430
01eb739dfa8af7d173898334342e85c6	=	2	20131121
020dd37234d4baa028694511f66b406b	<=	0.06	20130101
020dd37234d4baa028694511f66b406b	<=	0.06	20130112
020dd37234d4baa028694511f66b406b	<=	0.06	20130115
020dd37234d4baa028694511f66b406b	<=	0.06	20130212
020dd37234d4baa028694511f66b406b	<=	0.06	20130312
020dd37234d4baa028694511f66b406b	<=	0.06	20130325
020dd37234d4baa028694511f66b406b	<=	0.06	20130330
020dd37234d4baa028694511f66b406b	<=	0.06	20130410
020dd37234d4baa028694511f66b406b	<=	0.06	20130417
020dd37234d4baa028694511f66b406b	<=	0.06	20130418
020dd37234d4baa028694511f66b406b	<=	0.06	20130430
020dd37234d4baa028694511f66b406b	<=	0.06	20130501
020dd37234d4baa028694511f66b406b	<=	0.06	20130608
020dd37234d4baa028694511f66b406b	<=	0.06	20130608
020dd37234d4baa028694511f66b406b	<=	0.06	20130613
020dd37234d4baa028694511f66b406b	<=	0.06	20130718
020dd37234d4baa028694511f66b406b	<=	0.06	20130807
020dd37234d4baa028694511f66b406b	<=	0.06	20130808
020dd37234d4baa028694511f66b406b	<=	0.06	20130912
020dd37234d4baa028694511f66b406b	<=	0.06	20131001
020dd37234d4baa028694511f66b406b	<=	0.06	20131019
020dd37234d4baa028694511f66b406b	<=	0.06	20131104
020dd37234d4baa028694511f66b406b	<=	0.06	20131117
020dd37234d4baa028694511f66b406b	<=	0.06	20131122
020dd37234d4baa028694511f66b406b	<=	0.06	20131218
020dd37234d4baa028694511f66b406b	<=	0.06	20131228
020dd37234d4baa028694511f66b406b	=	0.12	20130712
020dd37234d4baa028694511f66b406b	=	0.12	20130917
020dd37234d4baa028694511f66b406b	=	0.12	20131118
020dd37234d4baa028694511f66b406b	=	0.25	20130822
020dd37234d4baa028694511f66b406b	=	0.25	20130823
020dd37234d4baa028694511f66b406b	=	0.5	20131025
020dd37234d4baa028694511f66b406b	=	0.5	20131230
020dd37234d4baa028694511f66b406b	=	1	20130819
020dd37234d4baa028694511f66b406b	=	2	20130904
02fcb4041b376fcba44e3c8171ee7677	<=	0.03	20130101
02fcb4041b376fcba44e3c8171ee7677	<=	0.03	20130101
02fcb4041b376fcba44e3c8171ee7677	<=	0.03	20130104
02fcb4041b376fcba44e3c8171ee7677	<=	0.03	20130105
02fcb4041b376fcba44e3c8171ee7677	<=	0.03	20130107
02fcb4041b376fcba44e3c8171ee7677	<=	0.03	20130115
02fcb4041b376fcba44e3c8171ee7677	<=	0.03	20130115
02fcb4041b376fcba44e3c8171ee7677	<=	0.03	20130116
02fcb4041b376fcba44e3c8171ee7677	<=	0.03	20130116
02fcb4041b376fcba44e3c8171ee7677	<=	0.03	20130123
02fcb4041b376fcba44e3c8171ee7677	<=	0.03	20130123
02fcb4041b376fcba44e3c8171ee7677	<=	0.03	20130125
02fcb4041b376fcba44e3c8171ee7677	<=	0.03	20130126
02fcb4041b376fcba44e3c8171ee7677	<=	0.03	20130129
02fcb4041b376fcba44e3c8171ee7677	<=	0.03	20130203
02fcb4041b376fcba44e3c8171ee7677	<=	0.03	20130208
02fcb4041b376fcba44e3c8171ee7677	<=	0.03	20130209
02fcb4041b376fcba44e3c8171ee7677	<=	0.03	20130210
02fcb4041b376fcba44e3c8171ee7677	<=	0.03	20130211
02fcb4041b376fcba44e3c8171ee7677	<=	0.03	20130212
02fcb4041b376fcba44e3c8171ee7677	<=	0.03	20130212
02fcb4041b376fcba44e3c8171ee7677	<=	0.03	20130213
02fcb4041b376fcba44e3c8171ee7677	<=	0.03	20130216
02fcb4041b376fcba44e3c8171ee7677	<=	0.03	20130216
02fcb4041b376fcba44e3c8171ee7677	<=	0.03	20130217
02fcb4041b376fcba44e3c8171ee7677	<=	0.03	20130218
02fcb4041b376fcba44e3c8171ee7677	<=	0.03	20130219
02fcb4041b376fcba44e3c8171ee7677	<=	0.03	20130220
02fcb4041b376fcba44e3c8171ee7677	<=	0.03	20130225
02fcb4041b376fcba44e3c8171ee7677	<=	0.03	20130225
02fcb4041b376fcba44e3c8171ee7677	<=	0.03	20130225
02fcb4041b376fcba44e3c8171ee7677	<=	0.03	20130225
02fcb4041b376fcba44e3c8171ee7677	<=	0.03	20130305
02fcb4041b376fcba44e3c8171ee7677	<=	0.03	20130306
02fcb4041b376fcba44e3c8171ee7677	<=	0.03	20130306
02fcb4041b376fcba44e3c8171ee7677	<=	0.03	20130307
02fcb4041b376fcba44e3c8171ee7677	<=	0.03	20130311
02fcb4041b376fcba44e3c8171ee7677	<=	0.03	20130313
02fcb4041b376fcba44e3c8171ee7677	<=	0.03	20130314
02fcb4041b376fcba44e3c8171ee7677	<=	0.03	20130318
02fcb4041b376fcba44e3c8171ee7677	<=	0.03	20130322
02fcb4041b376fcba44e3c8171ee7677	<=	0.03	20130322
02fcb4041b376fcba44e3c8171ee7677	<=	0.03	20130325
02fcb4041b376fcba44e3c8171ee7677	<=	0.03	20130325
02fcb4041b376fcba44e3c8171ee7677	<=	0.03	20130328
02fcb4041b376fcba44e3c8171ee7677	<=	0.03	20130331
02fcb4041b376fcba44e3c8171ee7677	<=	0.03	20130331
02fcb4041b376fcba44e3c8171ee7677	<=	0.03	20130410
02fcb4041b376fcba44e3c8171ee7677	<=	0.03	20130410
02fcb4041b376fcba44e3c8171ee7677	<=	0.03	20130413
02fcb4041b376fcba44e3c8171ee7677	<=	0.03	20130416
02fcb4041b376fcba44e3c8171ee7677	<=	0.03	20130422
02fcb4041b376fcba44e3c8171ee7677	<=	0.03	20130425
02fcb4041b376fcba44e3c8171ee7677	<=	0.03	20130502
02fcb4041b376fcba44e3c8171ee7677	<=	0.03	20130507
02fcb4041b376fcba44e3c8171ee7677	<=	0.03	20130508
02fcb4041b376fcba44e3c8171ee7677	<=	0.03	20130508
02fcb4041b376fcba44e3c8171ee7677	<=	0.03	20130509
02fcb4041b376fcba44e3c8171ee7677	<=	0.03	20130510
02fcb4041b376fcba44e3c8171ee7677	<=	0.03	20130513
02fcb4041b376fcba44e3c8171ee7677	<=	0.03	20130515
02fcb4041b376fcba44e3c8171ee7677	<=	0.03	20130516
02fcb4041b376fcba44e3c8171ee7677	<=	0.03	20130517
02fcb4041b376fcba44e3c8171ee7677	<=	0.03	20130517
02fcb4041b376fcba44e3c8171ee7677	<=	0.03	20130518
02fcb4041b376fcba44e3c8171ee7677	<=	0.03	20130520
02fcb4041b376fcba44e3c8171ee7677	<=	0.03	20130520
02fcb4041b376fcba44e3c8171ee7677	<=	0.03	20130521
02fcb4041b376fcba44e3c8171ee7677	<=	0.03	20130524
02fcb4041b376fcba44e3c8171ee7677	<=	0.03	20130524
02fcb4041b376fcba44e3c8171ee7677	<=	0.03	20130525
02fcb4041b376fcba44e3c8171ee7677	<=	0.03	20130602
02fcb4041b376fcba44e3c8171ee7677	<=	0.03	20130604
02fcb4041b376fcba44e3c8171ee7677	<=	0.03	20130604
02fcb4041b376fcba44e3c8171ee7677	<=	0.03	20130608
02fcb4041b376fcba44e3c8171ee7677	<=	0.03	20130608
02fcb4041b376fcba44e3c8171ee7677	<=	0.03	20130609
02fcb4041b376fcba44e3c8171ee7677	<=	0.03	20130610
02fcb4041b376fcba44e3c8171ee7677	<=	0.03	20130610
02fcb4041b376fcba44e3c8171ee7677	<=	0.03	20130610
02fcb4041b376fcba44e3c8171ee7677	<=	0.03	20130612
02fcb4041b376fcba44e3c8171ee7677	<=	0.03	20130618
02fcb4041b376fcba44e3c8171ee7677	<=	0.03	20130620
02fcb4041b376fcba44e3c8171ee7677	<=	0.03	20130624
02fcb4041b376fcba44e3c8171ee7677	<=	0.03	20130624
02fcb4041b376fcba44e3c8171ee7677	<=	0.03	20130624
02fcb4041b376fcba44e3c8171ee7677	<=	0.03	20130626
02fcb4041b376fcba44e3c8171ee7677	<=	0.03	20130701
02fcb4041b376fcba44e3c8171ee7677	<=	0.03	20130701
02fcb4041b376fcba44e3c8171ee7677	<=	0.03	20130702
02fcb4041b376fcba44e3c8171ee7677	<=	0.03	20130705
02fcb4041b376fcba44e3c8171ee7677	<=	0.03	20130705
02fcb4041b376fcba44e3c8171ee7677	<=	0.03	20130713
02fcb4041b376fcba44e3c8171ee7677	<=	0.03	20130716
02fcb4041b376fcba44e3c8171ee7677	<=	0.03	20130716
02fcb4041b376fcba44e3c8171ee7677	<=	0.03	20130718
02fcb4041b376fcba44e3c8171ee7677	<=	0.03	20130720
02fcb4041b376fcba44e3c8171ee7677	<=	0.03	20130724
02fcb4041b376fcba44e3c8171ee7677	<=	0.03	20130727
02fcb4041b376fcba44e3c8171ee7677	<=	0.03	20130729
02fcb4041b376fcba44e3c8171ee7677	<=	0.03	20130803
02fcb4041b376fcba44e3c8171ee7677	<=	0.03	20130807
02fcb4041b376fcba44e3c8171ee7677	<=	0.03	20130812
02fcb4041b376fcba44e3c8171ee7677	<=	0.03	20130815
02fcb4041b376fcba44e3c8171ee7677	<=	0.03	20130819
02fcb4041b376fcba44e3c8171ee7677	<=	0.03	20130822
02fcb4041b376fcba44e3c8171ee7677	<=	0.03	20130906
02fcb4041b376fcba44e3c8171ee7677	<=	0.03	20130911
02fcb4041b376fcba44e3c8171ee7677	<=	0.03	20130911
02fcb4041b376fcba44e3c8171ee7677	<=	0.03	20130913
02fcb4041b376fcba44e3c8171ee7677	<=	0.03	20130913
02fcb4041b376fcba44e3c8171ee7677	<=	0.03	20130924
02fcb4041b376fcba44e3c8171ee7677	<=	0.03	20130925
02fcb4041b376fcba44e3c8171ee7677	<=	0.03	20131002
02fcb4041b376fcba44e3c8171ee7677	<=	0.03	20131009
02fcb4041b376fcba44e3c8171ee7677	<=	0.03	20131009
02fcb4041b376fcba44e3c8171ee7677	<=	0.03	20131019
02fcb4041b376fcba44e3c8171ee7677	<=	0.03	20131023
02fcb4041b376fcba44e3c8171ee7677	<=	0.03	20131023
02fcb4041b376fcba44e3c8171ee7677	<=	0.03	20131024
02fcb4041b376fcba44e3c8171ee7677	<=	0.03	20131101
02fcb4041b376fcba44e3c8171ee7677	<=	0.03	20131106
02fcb4041b376fcba44e3c8171ee7677	<=	0.03	20131106
02fcb4041b376fcba44e3c8171ee7677	<=	0.03	20131108
02fcb4041b376fcba44e3c8171ee7677	<=	0.03	20131112
02fcb4041b376fcba44e3c8171ee7677	<=	0.03	20131115
02fcb4041b376fcba44e3c8171ee7677	<=	0.03	20131115
02fcb4041b376fcba44e3c8171ee7677	<=	0.03	20131118
02fcb4041b376fcba44e3c8171ee7677	<=	0.03	20131121
02fcb4041b376fcba44e3c8171ee7677	<=	0.03	20131122
02fcb4041b376fcba44e3c8171ee7677	<=	0.03	20131129
02fcb4041b376fcba44e3c8171ee7677	<=	0.03	20131202
02fcb4041b376fcba44e3c8171ee7677	<=	0.03	20131203
02fcb4041b376fcba44e3c8171ee7677	<=	0.03	20131204
02fcb4041b376fcba44e3c8171ee7677	<=	0.03	20131205
02fcb4041b376fcba44e3c8171ee7677	<=	0.03	20131205
02fcb4041b376fcba44e3c8171ee7677	<=	0.03	20131208
02fcb4041b376fcba44e3c8171ee7677	<=	0.03	20131209
02fcb4041b376fcba44e3c8171ee7677	<=	0.03	20131209
02fcb4041b376fcba44e3c8171ee7677	<=	0.03	20131211
02fcb4041b376fcba44e3c8171ee7677	<=	0.03	20131211
02fcb4041b376fcba44e3c8171ee7677	<=	0.03	20131212
02fcb4041b376fcba44e3c8171ee7677	<=	0.03	20131212
02fcb4041b376fcba44e3c8171ee7677	<=	0.03	20131214
02fcb4041b376fcba44e3c8171ee7677	<=	0.03	20131217
02fcb4041b376fcba44e3c8171ee7677	<=	0.03	20131218
02fcb4041b376fcba44e3c8171ee7677	<=	0.03	20131218
02fcb4041b376fcba44e3c8171ee7677	<=	0.03	20131221
02fcb4041b376fcba44e3c8171ee7677	<=	0.03	20131224
02fcb4041b376fcba44e3c8171ee7677	<=	0.03	20131224
02fcb4041b376fcba44e3c8171ee7677	<=	0.03	20131225
02fcb4041b376fcba44e3c8171ee7677	<=	0.03	20131227
02fcb4041b376fcba44e3c8171ee7677	<=	0.03	20131227
02fcb4041b376fcba44e3c8171ee7677	<=	0.03	20131229
02fcb4041b376fcba44e3c8171ee7677	<=	0.03	20131230
02fcb4041b376fcba44e3c8171ee7677	<=	0.03	20131231
02fcb4041b376fcba44e3c8171ee7677	=	0.06	20130109
02fcb4041b376fcba44e3c8171ee7677	=	0.06	20130109
02fcb4041b376fcba44e3c8171ee7677	=	0.06	20130111
02fcb4041b376fcba44e3c8171ee7677	=	0.06	20130114
02fcb4041b376fcba44e3c8171ee7677	=	0.06	20130118
02fcb4041b376fcba44e3c8171ee7677	=	0.06	20130122
02fcb4041b376fcba44e3c8171ee7677	=	0.06	20130131
02fcb4041b376fcba44e3c8171ee7677	=	0.06	20130206
02fcb4041b376fcba44e3c8171ee7677	=	0.06	20130209
02fcb4041b376fcba44e3c8171ee7677	=	0.06	20130211
02fcb4041b376fcba44e3c8171ee7677	=	0.06	20130212
02fcb4041b376fcba44e3c8171ee7677	=	0.06	20130227
02fcb4041b376fcba44e3c8171ee7677	=	0.06	20130228
02fcb4041b376fcba44e3c8171ee7677	=	0.06	20130307
02fcb4041b376fcba44e3c8171ee7677	=	0.06	20130315
02fcb4041b376fcba44e3c8171ee7677	=	0.06	20130326
02fcb4041b376fcba44e3c8171ee7677	=	0.06	20130327
02fcb4041b376fcba44e3c8171ee7677	=	0.06	20130408
02fcb4041b376fcba44e3c8171ee7677	=	0.06	20130412
02fcb4041b376fcba44e3c8171ee7677	=	0.06	20130415
02fcb4041b376fcba44e3c8171ee7677	=	0.06	20130417
02fcb4041b376fcba44e3c8171ee7677	=	0.06	20130425
02fcb4041b376fcba44e3c8171ee7677	=	0.06	20130427
02fcb4041b376fcba44e3c8171ee7677	=	0.06	20130430
02fcb4041b376fcba44e3c8171ee7677	=	0.06	20130503
02fcb4041b376fcba44e3c8171ee7677	=	0.06	20130512
02fcb4041b376fcba44e3c8171ee7677	=	0.06	20130515
02fcb4041b376fcba44e3c8171ee7677	=	0.06	20130610
02fcb4041b376fcba44e3c8171ee7677	=	0.06	20130613
02fcb4041b376fcba44e3c8171ee7677	=	0.06	20130615
02fcb4041b376fcba44e3c8171ee7677	=	0.06	20130629
02fcb4041b376fcba44e3c8171ee7677	=	0.06	20130705
02fcb4041b376fcba44e3c8171ee7677	=	0.06	20130708
02fcb4041b376fcba44e3c8171ee7677	=	0.06	20130708
02fcb4041b376fcba44e3c8171ee7677	=	0.06	20130711
02fcb4041b376fcba44e3c8171ee7677	=	0.06	20130717
02fcb4041b376fcba44e3c8171ee7677	=	0.06	20130721
02fcb4041b376fcba44e3c8171ee7677	=	0.06	20130816
02fcb4041b376fcba44e3c8171ee7677	=	0.06	20130818
02fcb4041b376fcba44e3c8171ee7677	=	0.06	20130822
02fcb4041b376fcba44e3c8171ee7677	=	0.06	20130828
02fcb4041b376fcba44e3c8171ee7677	=	0.06	20130930
02fcb4041b376fcba44e3c8171ee7677	=	0.06	20131011
02fcb4041b376fcba44e3c8171ee7677	=	0.06	20131012
02fcb4041b376fcba44e3c8171ee7677	=	0.06	20131012
02fcb4041b376fcba44e3c8171ee7677	=	0.06	20131015
02fcb4041b376fcba44e3c8171ee7677	=	0.06	20131023
02fcb4041b376fcba44e3c8171ee7677	=	0.06	20131028
02fcb4041b376fcba44e3c8171ee7677	=	0.06	20131107
02fcb4041b376fcba44e3c8171ee7677	=	0.06	20131108
02fcb4041b376fcba44e3c8171ee7677	=	0.06	20131114
02fcb4041b376fcba44e3c8171ee7677	=	0.06	20131117
02fcb4041b376fcba44e3c8171ee7677	=	0.06	20131201
02fcb4041b376fcba44e3c8171ee7677	=	0.06	20131211
02fcb4041b376fcba44e3c8171ee7677	=	0.06	20131220
02fcb4041b376fcba44e3c8171ee7677	=	0.06	20131221
02fcb4041b376fcba44e3c8171ee7677	=	0.06	20131222
02fcb4041b376fcba44e3c8171ee7677	=	0.06	20131228
02fcb4041b376fcba44e3c8171ee7677	=	0.12	20130113
02fcb4041b376fcba44e3c8171ee7677	=	0.12	20130115
02fcb4041b376fcba44e3c8171ee7677	=	0.12	20130131
02fcb4041b376fcba44e3c8171ee7677	=	0.12	20130325
02fcb4041b376fcba44e3c8171ee7677	=	0.12	20130515
02fcb4041b376fcba44e3c8171ee7677	=	0.12	20130820
02fcb4041b376fcba44e3c8171ee7677	=	0.12	20131022
02fcb4041b376fcba44e3c8171ee7677	=	0.12	20131025
02fcb4041b376fcba44e3c8171ee7677	=	0.12	20131230
02fcb4041b376fcba44e3c8171ee7677	=	0.25	20130118
02fcb4041b376fcba44e3c8171ee7677	=	0.25	20130213
02fcb4041b376fcba44e3c8171ee7677	=	0.25	20130301
02fcb4041b376fcba44e3c8171ee7677	=	0.25	20130313
02fcb4041b376fcba44e3c8171ee7677	=	0.25	20130327
02fcb4041b376fcba44e3c8171ee7677	=	0.25	20130410
02fcb4041b376fcba44e3c8171ee7677	=	0.25	20130418
02fcb4041b376fcba44e3c8171ee7677	=	0.25	20130425
02fcb4041b376fcba44e3c8171ee7677	=	0.25	20130510
02fcb4041b376fcba44e3c8171ee7677	=	0.25	20130610
02fcb4041b376fcba44e3c8171ee7677	=	0.25	20131023
02fcb4041b376fcba44e3c8171ee7677	=	0.25	20131130
02fcb4041b376fcba44e3c8171ee7677	=	0.25	20131204
02fcb4041b376fcba44e3c8171ee7677	=	0.5	20130103
02fcb4041b376fcba44e3c8171ee7677	=	0.5	20130106
02fcb4041b376fcba44e3c8171ee7677	=	0.5	20130109
02fcb4041b376fcba44e3c8171ee7677	=	0.5	20130116
02fcb4041b376fcba44e3c8171ee7677	=	0.5	20130123
02fcb4041b376fcba44e3c8171ee7677	=	0.5	20130225
02fcb4041b376fcba44e3c8171ee7677	=	0.5	20130304
02fcb4041b376fcba44e3c8171ee7677	=	0.5	20130327
02fcb4041b376fcba44e3c8171ee7677	=	0.5	20130409
02fcb4041b376fcba44e3c8171ee7677	=	0.5	20130501
02fcb4041b376fcba44e3c8171ee7677	=	0.5	20130522
02fcb4041b376fcba44e3c8171ee7677	=	0.5	20130603
02fcb4041b376fcba44e3c8171ee7677	=	0.5	20130623
02fcb4041b376fcba44e3c8171ee7677	=	0.5	20130710
02fcb4041b376fcba44e3c8171ee7677	=	0.5	20130930
02fcb4041b376fcba44e3c8171ee7677	=	0.5	20131118
02fcb4041b376fcba44e3c8171ee7677	=	0.5	20131126
02fcb4041b376fcba44e3c8171ee7677	=	0.5	20131127
02fcb4041b376fcba44e3c8171ee7677	=	1	20130124
02fcb4041b376fcba44e3c8171ee7677	=	1	20130126
02fcb4041b376fcba44e3c8171ee7677	=	1	20130206
02fcb4041b376fcba44e3c8171ee7677	=	1	20130208
02fcb4041b376fcba44e3c8171ee7677	=	1	20130214
02fcb4041b376fcba44e3c8171ee7677	=	1	20130313
02fcb4041b376fcba44e3c8171ee7677	=	1	20130403
02fcb4041b376fcba44e3c8171ee7677	=	1	20130409
02fcb4041b376fcba44e3c8171ee7677	=	1	20130420
02fcb4041b376fcba44e3c8171ee7677	=	1	20130501
02fcb4041b376fcba44e3c8171ee7677	=	1	20130520
02fcb4041b376fcba44e3c8171ee7677	=	1	20130524
02fcb4041b376fcba44e3c8171ee7677	=	1	20130701
02fcb4041b376fcba44e3c8171ee7677	=	1	20130802
02fcb4041b376fcba44e3c8171ee7677	=	1	20130828
02fcb4041b376fcba44e3c8171ee7677	=	1	20130921
02fcb4041b376fcba44e3c8171ee7677	=	1	20131209
02fcb4041b376fcba44e3c8171ee7677	=	1	20131223
02fcb4041b376fcba44e3c8171ee7677	=	1	20131225
02fcb4041b376fcba44e3c8171ee7677	=	2	20130309
02fcb4041b376fcba44e3c8171ee7677	=	2	20130322
02fcb4041b376fcba44e3c8171ee7677	=	2	20130512
02fcb4041b376fcba44e3c8171ee7677	=	2	20130529
02fcb4041b376fcba44e3c8171ee7677	=	2	20130608
02fcb4041b376fcba44e3c8171ee7677	=	2	20130708
02fcb4041b376fcba44e3c8171ee7677	=	2	20130810
02fcb4041b376fcba44e3c8171ee7677	=	2	20131120
02fcb4041b376fcba44e3c8171ee7677	=	2	20131205
02fcb4041b376fcba44e3c8171ee7677	=	2	20131206
02fcb4041b376fcba44e3c8171ee7677	=	2	20131209
02fcb4041b376fcba44e3c8171ee7677	=	4	20130411
02fcb4041b376fcba44e3c8171ee7677	=	4	20130430
02fcb4041b376fcba44e3c8171ee7677	=	4	20130825
032245d5885ed9cfec915a13b8a4b51c	<=	0.06	20130121
032245d5885ed9cfec915a13b8a4b51c	<=	0.06	20130125
032245d5885ed9cfec915a13b8a4b51c	<=	0.06	20130223
032245d5885ed9cfec915a13b8a4b51c	<=	0.06	20130225
032245d5885ed9cfec915a13b8a4b51c	<=	0.06	20130313
032245d5885ed9cfec915a13b8a4b51c	<=	0.06	20130315
032245d5885ed9cfec915a13b8a4b51c	<=	0.06	20130316
032245d5885ed9cfec915a13b8a4b51c	<=	0.06	20130321
032245d5885ed9cfec915a13b8a4b51c	<=	0.06	20130412
032245d5885ed9cfec915a13b8a4b51c	<=	0.06	20130413
032245d5885ed9cfec915a13b8a4b51c	<=	0.06	20130422
032245d5885ed9cfec915a13b8a4b51c	<=	0.06	20130511
032245d5885ed9cfec915a13b8a4b51c	<=	0.06	20130517
032245d5885ed9cfec915a13b8a4b51c	<=	0.06	20130626
032245d5885ed9cfec915a13b8a4b51c	<=	0.06	20130628
032245d5885ed9cfec915a13b8a4b51c	<=	0.06	20130712
032245d5885ed9cfec915a13b8a4b51c	=	0.03	20130321
032245d5885ed9cfec915a13b8a4b51c	=	0.03	20130815
032245d5885ed9cfec915a13b8a4b51c	=	0.03	20130827
032245d5885ed9cfec915a13b8a4b51c	=	0.03	20130905
032245d5885ed9cfec915a13b8a4b51c	=	0.03	20131005
032245d5885ed9cfec915a13b8a4b51c	=	0.03	20131025
032245d5885ed9cfec915a13b8a4b51c	=	0.03	20131119
032245d5885ed9cfec915a13b8a4b51c	=	0.03	20131120
032245d5885ed9cfec915a13b8a4b51c	=	0.03	20131122
032245d5885ed9cfec915a13b8a4b51c	=	0.03	20131130
032245d5885ed9cfec915a13b8a4b51c	=	0.03	20131207
032245d5885ed9cfec915a13b8a4b51c	=	0.03	20131210
032245d5885ed9cfec915a13b8a4b51c	=	0.06	20130815
032245d5885ed9cfec915a13b8a4b51c	=	0.06	20131016
032245d5885ed9cfec915a13b8a4b51c	=	0.12	20130104
032245d5885ed9cfec915a13b8a4b51c	=	0.12	20130107
032245d5885ed9cfec915a13b8a4b51c	=	0.12	20130207
032245d5885ed9cfec915a13b8a4b51c	=	0.12	20130217
032245d5885ed9cfec915a13b8a4b51c	=	0.12	20130308
032245d5885ed9cfec915a13b8a4b51c	=	0.12	20130313
032245d5885ed9cfec915a13b8a4b51c	=	0.12	20130318
032245d5885ed9cfec915a13b8a4b51c	=	0.12	20130802
032245d5885ed9cfec915a13b8a4b51c	=	0.12	20130810
032245d5885ed9cfec915a13b8a4b51c	=	0.12	20130917
032245d5885ed9cfec915a13b8a4b51c	=	0.12	20131123
032245d5885ed9cfec915a13b8a4b51c	=	0.25	20130103
032245d5885ed9cfec915a13b8a4b51c	=	0.25	20130131
032245d5885ed9cfec915a13b8a4b51c	=	0.25	20130201
032245d5885ed9cfec915a13b8a4b51c	=	0.25	20130207
032245d5885ed9cfec915a13b8a4b51c	=	0.25	20130305
032245d5885ed9cfec915a13b8a4b51c	=	0.25	20130319
032245d5885ed9cfec915a13b8a4b51c	=	0.25	20130323
032245d5885ed9cfec915a13b8a4b51c	=	0.25	20130613
032245d5885ed9cfec915a13b8a4b51c	=	0.25	20130815
032245d5885ed9cfec915a13b8a4b51c	=	0.25	20131015
032245d5885ed9cfec915a13b8a4b51c	=	0.25	20131128
032245d5885ed9cfec915a13b8a4b51c	=	0.5	20130129
032245d5885ed9cfec915a13b8a4b51c	=	0.5	20130405
032245d5885ed9cfec915a13b8a4b51c	=	0.5	20130502
032245d5885ed9cfec915a13b8a4b51c	=	0.5	20130511
032245d5885ed9cfec915a13b8a4b51c	=	0.5	20130515
032245d5885ed9cfec915a13b8a4b51c	=	0.5	20130912
032245d5885ed9cfec915a13b8a4b51c	=	0.5	20131023
032245d5885ed9cfec915a13b8a4b51c	=	0.5	20131112
032245d5885ed9cfec915a13b8a4b51c	=	1	20130502
032245d5885ed9cfec915a13b8a4b51c	=	1	20130505
032245d5885ed9cfec915a13b8a4b51c	=	1	20130923
032245d5885ed9cfec915a13b8a4b51c	=	1	20131120
032245d5885ed9cfec915a13b8a4b51c	=	2	20131211
032245d5885ed9cfec915a13b8a4b51c	=	2	20131229
032245d5885ed9cfec915a13b8a4b51c	>=	2	20130121
032245d5885ed9cfec915a13b8a4b51c	>=	2	20130206
032245d5885ed9cfec915a13b8a4b51c	>=	2	20130215
032245d5885ed9cfec915a13b8a4b51c	>=	2	20130216
032245d5885ed9cfec915a13b8a4b51c	>=	2	20130313
032245d5885ed9cfec915a13b8a4b51c	>=	2	20130401
032245d5885ed9cfec915a13b8a4b51c	>=	2	20130420
032245d5885ed9cfec915a13b8a4b51c	>=	2	20130507
032245d5885ed9cfec915a13b8a4b51c	>=	2	20130515
032245d5885ed9cfec915a13b8a4b51c	>=	2	20130621
032245d5885ed9cfec915a13b8a4b51c	>=	2	20130823
032245d5885ed9cfec915a13b8a4b51c	>=	2	20130827
0359d0153a02791356e34af44b394641	<=	0.03	20130117
0359d0153a02791356e34af44b394641	<=	0.03	20130426
0359d0153a02791356e34af44b394641	<=	0.03	20130430
0359d0153a02791356e34af44b394641	<=	0.03	20130509
0359d0153a02791356e34af44b394641	<=	0.03	20130510
0359d0153a02791356e34af44b394641	<=	0.03	20130522
0359d0153a02791356e34af44b394641	<=	0.03	20130611
0359d0153a02791356e34af44b394641	<=	0.03	20130618
0359d0153a02791356e34af44b394641	<=	0.03	20130702
0359d0153a02791356e34af44b394641	<=	0.03	20130704
0359d0153a02791356e34af44b394641	<=	0.03	20130709
0359d0153a02791356e34af44b394641	<=	0.03	20130823
0359d0153a02791356e34af44b394641	<=	0.03	20130917
0359d0153a02791356e34af44b394641	<=	0.03	20131122
0359d0153a02791356e34af44b394641	<=	0.03	20131128
0359d0153a02791356e34af44b394641	<=	0.03	20131211
0359d0153a02791356e34af44b394641	=	0.06	20130124
0359d0153a02791356e34af44b394641	=	0.06	20130218
0359d0153a02791356e34af44b394641	=	0.06	20130313
0359d0153a02791356e34af44b394641	=	0.06	20130318
0359d0153a02791356e34af44b394641	=	0.06	20130402
0359d0153a02791356e34af44b394641	=	0.06	20130410
0359d0153a02791356e34af44b394641	=	0.06	20130510
0359d0153a02791356e34af44b394641	=	0.06	20130529
0359d0153a02791356e34af44b394641	=	0.06	20130605
0359d0153a02791356e34af44b394641	=	0.06	20130911
0359d0153a02791356e34af44b394641	=	0.06	20131015
0359d0153a02791356e34af44b394641	=	0.06	20131211
0359d0153a02791356e34af44b394641	=	0.12	20130228
0359d0153a02791356e34af44b394641	=	0.12	20130509
0359d0153a02791356e34af44b394641	=	0.12	20130918
0359d0153a02791356e34af44b394641	=	0.25	20130809
0359d0153a02791356e34af44b394641	=	0.5	20130116
0359d0153a02791356e34af44b394641	=	0.5	20130509
0359d0153a02791356e34af44b394641	=	0.5	20130529
0359d0153a02791356e34af44b394641	=	0.5	20130806
0359d0153a02791356e34af44b394641	=	1	20130402
0359d0153a02791356e34af44b394641	=	1	20130405
0359d0153a02791356e34af44b394641	=	2	20130507
040bf79542fce21afc4c742741cf87b5	<=	0.03	20130917
040bf79542fce21afc4c742741cf87b5	<=	0.03	20130926
040bf79542fce21afc4c742741cf87b5	<=	0.03	20131109
040bf79542fce21afc4c742741cf87b5	=	0.25	20131123
04548876a8f129162a89d91d08072443	<=	0.06	20130101
04548876a8f129162a89d91d08072443	<=	0.06	20130103
04548876a8f129162a89d91d08072443	<=	0.06	20130104
04548876a8f129162a89d91d08072443	<=	0.06	20130117
04548876a8f129162a89d91d08072443	<=	0.06	20130118
04548876a8f129162a89d91d08072443	<=	0.06	20130118
04548876a8f129162a89d91d08072443	<=	0.06	20130121
04548876a8f129162a89d91d08072443	<=	0.06	20130128
04548876a8f129162a89d91d08072443	<=	0.06	20130131
04548876a8f129162a89d91d08072443	<=	0.06	20130204
04548876a8f129162a89d91d08072443	<=	0.06	20130205
04548876a8f129162a89d91d08072443	<=	0.06	20130207
04548876a8f129162a89d91d08072443	<=	0.06	20130213
04548876a8f129162a89d91d08072443	<=	0.06	20130214
04548876a8f129162a89d91d08072443	<=	0.06	20130217
04548876a8f129162a89d91d08072443	<=	0.06	20130226
04548876a8f129162a89d91d08072443	<=	0.06	20130226
04548876a8f129162a89d91d08072443	<=	0.06	20130227
04548876a8f129162a89d91d08072443	<=	0.06	20130306
04548876a8f129162a89d91d08072443	<=	0.06	20130311
04548876a8f129162a89d91d08072443	<=	0.06	20130313
04548876a8f129162a89d91d08072443	<=	0.06	20130315
04548876a8f129162a89d91d08072443	<=	0.06	20130316
04548876a8f129162a89d91d08072443	<=	0.06	20130324
04548876a8f129162a89d91d08072443	<=	0.06	20130404
04548876a8f129162a89d91d08072443	<=	0.06	20130408
04548876a8f129162a89d91d08072443	<=	0.06	20130409
04548876a8f129162a89d91d08072443	<=	0.06	20130412
04548876a8f129162a89d91d08072443	<=	0.06	20130425
04548876a8f129162a89d91d08072443	<=	0.06	20130429
04548876a8f129162a89d91d08072443	<=	0.06	20130430
04548876a8f129162a89d91d08072443	<=	0.06	20130513
04548876a8f129162a89d91d08072443	<=	0.06	20130514
04548876a8f129162a89d91d08072443	<=	0.06	20130523
04548876a8f129162a89d91d08072443	<=	0.06	20130523
04548876a8f129162a89d91d08072443	<=	0.06	20130603
04548876a8f129162a89d91d08072443	<=	0.06	20130612
04548876a8f129162a89d91d08072443	<=	0.06	20130617
04548876a8f129162a89d91d08072443	<=	0.06	20130619
04548876a8f129162a89d91d08072443	<=	0.06	20130623
04548876a8f129162a89d91d08072443	<=	0.06	20130702
04548876a8f129162a89d91d08072443	<=	0.06	20130710
04548876a8f129162a89d91d08072443	<=	0.06	20130722
04548876a8f129162a89d91d08072443	<=	0.06	20130801
04548876a8f129162a89d91d08072443	<=	0.06	20130807
04548876a8f129162a89d91d08072443	<=	0.06	20130808
04548876a8f129162a89d91d08072443	<=	0.06	20130815
04548876a8f129162a89d91d08072443	<=	0.06	20130819
04548876a8f129162a89d91d08072443	<=	0.06	20130819
04548876a8f129162a89d91d08072443	<=	0.06	20130822
04548876a8f129162a89d91d08072443	<=	0.06	20130822
04548876a8f129162a89d91d08072443	<=	0.06	20130829
04548876a8f129162a89d91d08072443	<=	0.06	20130906
04548876a8f129162a89d91d08072443	<=	0.06	20130909
04548876a8f129162a89d91d08072443	<=	0.06	20130917
04548876a8f129162a89d91d08072443	<=	0.06	20130919
04548876a8f129162a89d91d08072443	<=	0.06	20130920
04548876a8f129162a89d91d08072443	<=	0.06	20130924
04548876a8f129162a89d91d08072443	<=	0.06	20130924
04548876a8f129162a89d91d08072443	<=	0.06	20131001
04548876a8f129162a89d91d08072443	<=	0.06	20131004
04548876a8f129162a89d91d08072443	<=	0.06	20131021
04548876a8f129162a89d91d08072443	<=	0.06	20131111
04548876a8f129162a89d91d08072443	<=	0.06	20131113
04548876a8f129162a89d91d08072443	<=	0.06	20131118
04548876a8f129162a89d91d08072443	<=	0.06	20131121
04548876a8f129162a89d91d08072443	<=	0.06	20131123
04548876a8f129162a89d91d08072443	<=	0.06	20131125
04548876a8f129162a89d91d08072443	<=	0.06	20131125
04548876a8f129162a89d91d08072443	<=	0.06	20131202
04548876a8f129162a89d91d08072443	<=	0.06	20131204
04548876a8f129162a89d91d08072443	<=	0.06	20131205
04548876a8f129162a89d91d08072443	<=	0.06	20131222
04548876a8f129162a89d91d08072443	<=	0.06	20131231
04548876a8f129162a89d91d08072443	=	0.12	20130108
04548876a8f129162a89d91d08072443	=	0.12	20130319
04548876a8f129162a89d91d08072443	=	0.12	20130415
04548876a8f129162a89d91d08072443	=	0.25	20130308
04548876a8f129162a89d91d08072443	=	0.25	20130516
04548876a8f129162a89d91d08072443	=	0.25	20131004
04548876a8f129162a89d91d08072443	=	0.5	20130117
04548876a8f129162a89d91d08072443	=	0.5	20130208
04548876a8f129162a89d91d08072443	=	0.5	20130214
04548876a8f129162a89d91d08072443	=	0.5	20130419
04548876a8f129162a89d91d08072443	=	0.5	20130424
04548876a8f129162a89d91d08072443	=	0.5	20130627
04548876a8f129162a89d91d08072443	=	0.5	20130721
04548876a8f129162a89d91d08072443	=	0.5	20130902
04548876a8f129162a89d91d08072443	=	0.5	20131128
04548876a8f129162a89d91d08072443	=	0.5	20131209
04548876a8f129162a89d91d08072443	=	0.5	20131212
04548876a8f129162a89d91d08072443	=	1	20130104
04548876a8f129162a89d91d08072443	=	1	20130109
04548876a8f129162a89d91d08072443	=	1	20130319
04548876a8f129162a89d91d08072443	=	1	20130319
04548876a8f129162a89d91d08072443	=	1	20130418
04548876a8f129162a89d91d08072443	=	1	20130425
04548876a8f129162a89d91d08072443	=	1	20130501
04548876a8f129162a89d91d08072443	=	1	20130501
04548876a8f129162a89d91d08072443	=	1	20130515
04548876a8f129162a89d91d08072443	=	1	20130520
04548876a8f129162a89d91d08072443	=	1	20130521
04548876a8f129162a89d91d08072443	=	1	20130612
04548876a8f129162a89d91d08072443	=	1	20130821
04548876a8f129162a89d91d08072443	=	1	20130909
04548876a8f129162a89d91d08072443	=	1	20131107
04548876a8f129162a89d91d08072443	=	1	20131108
04548876a8f129162a89d91d08072443	=	1	20131222
04548876a8f129162a89d91d08072443	=	1	20131224
04548876a8f129162a89d91d08072443	=	2	20130107
04548876a8f129162a89d91d08072443	=	2	20130112
04548876a8f129162a89d91d08072443	=	2	20130225
04548876a8f129162a89d91d08072443	=	2	20130305
04548876a8f129162a89d91d08072443	=	2	20130315
04548876a8f129162a89d91d08072443	=	2	20130414
04548876a8f129162a89d91d08072443	=	2	20130507
04548876a8f129162a89d91d08072443	=	2	20130515
04548876a8f129162a89d91d08072443	=	2	20130519
04548876a8f129162a89d91d08072443	=	2	20130520
04548876a8f129162a89d91d08072443	=	2	20130601
04548876a8f129162a89d91d08072443	=	2	20130703
04548876a8f129162a89d91d08072443	=	2	20130722
04548876a8f129162a89d91d08072443	=	2	20130723
04548876a8f129162a89d91d08072443	=	2	20130729
04548876a8f129162a89d91d08072443	=	2	20130729
04548876a8f129162a89d91d08072443	=	2	20130905
04548876a8f129162a89d91d08072443	=	2	20130924
04548876a8f129162a89d91d08072443	=	2	20131210
04548876a8f129162a89d91d08072443	=	2	20131220
04548876a8f129162a89d91d08072443	=	2	20131220
04548876a8f129162a89d91d08072443	=	2	20131227
04548876a8f129162a89d91d08072443	=	2	20131230
04548876a8f129162a89d91d08072443	=	4	20130107
04548876a8f129162a89d91d08072443	=	4	20130227
04548876a8f129162a89d91d08072443	=	4	20130819
04548876a8f129162a89d91d08072443	=	4	20130912
04548876a8f129162a89d91d08072443	=	4	20130924
04548876a8f129162a89d91d08072443	=	4	20131015
04548876a8f129162a89d91d08072443	=	4	20131105
04c53919df9619dcd2f94fc02a748f56	=	0.008	20130815
04c53919df9619dcd2f94fc02a748f56	=	0.016	20130107
04c53919df9619dcd2f94fc02a748f56	=	0.016	20130612
04c53919df9619dcd2f94fc02a748f56	=	0.016	20131115
04c53919df9619dcd2f94fc02a748f56	=	0.032	20130104
04c53919df9619dcd2f94fc02a748f56	=	0.032	20130111
04c53919df9619dcd2f94fc02a748f56	=	0.032	20130227
04c53919df9619dcd2f94fc02a748f56	=	0.032	20130322
04c53919df9619dcd2f94fc02a748f56	=	0.032	20130325
04c53919df9619dcd2f94fc02a748f56	=	0.032	20130409
04c53919df9619dcd2f94fc02a748f56	=	0.032	20130417
04c53919df9619dcd2f94fc02a748f56	=	0.032	20130516
04c53919df9619dcd2f94fc02a748f56	=	0.032	20130529
04c53919df9619dcd2f94fc02a748f56	=	0.032	20130710
04c53919df9619dcd2f94fc02a748f56	=	0.032	20130711
04c53919df9619dcd2f94fc02a748f56	=	0.032	20131028
04c53919df9619dcd2f94fc02a748f56	=	0.032	20131028
04c53919df9619dcd2f94fc02a748f56	=	0.032	20131212
04c53919df9619dcd2f94fc02a748f56	=	0.032	20131217
04c53919df9619dcd2f94fc02a748f56	=	0.032	20131217
04c53919df9619dcd2f94fc02a748f56	=	0.06	20130121
04c53919df9619dcd2f94fc02a748f56	=	0.06	20130124
04c53919df9619dcd2f94fc02a748f56	=	0.06	20130128
04c53919df9619dcd2f94fc02a748f56	=	0.06	20130128
04c53919df9619dcd2f94fc02a748f56	=	0.06	20130129
04c53919df9619dcd2f94fc02a748f56	=	0.06	20130129
04c53919df9619dcd2f94fc02a748f56	=	0.06	20130201
04c53919df9619dcd2f94fc02a748f56	=	0.06	20130204
04c53919df9619dcd2f94fc02a748f56	=	0.06	20130219
04c53919df9619dcd2f94fc02a748f56	=	0.06	20130227
04c53919df9619dcd2f94fc02a748f56	=	0.06	20130311
04c53919df9619dcd2f94fc02a748f56	=	0.06	20130311
04c53919df9619dcd2f94fc02a748f56	=	0.06	20130402
04c53919df9619dcd2f94fc02a748f56	=	0.06	20130422
04c53919df9619dcd2f94fc02a748f56	=	0.06	20130505
04c53919df9619dcd2f94fc02a748f56	=	0.06	20130522
04c53919df9619dcd2f94fc02a748f56	=	0.06	20130522
04c53919df9619dcd2f94fc02a748f56	=	0.06	20130522
04c53919df9619dcd2f94fc02a748f56	=	0.06	20130527
04c53919df9619dcd2f94fc02a748f56	=	0.06	20130528
04c53919df9619dcd2f94fc02a748f56	=	0.06	20130603
04c53919df9619dcd2f94fc02a748f56	=	0.06	20130604
04c53919df9619dcd2f94fc02a748f56	=	0.06	20130605
04c53919df9619dcd2f94fc02a748f56	=	0.06	20130723
04c53919df9619dcd2f94fc02a748f56	=	0.06	20130730
04c53919df9619dcd2f94fc02a748f56	=	0.06	20130802
04c53919df9619dcd2f94fc02a748f56	=	0.06	20130826
04c53919df9619dcd2f94fc02a748f56	=	0.06	20131009
04c53919df9619dcd2f94fc02a748f56	=	0.06	20131105
04c53919df9619dcd2f94fc02a748f56	=	0.06	20131109
04c53919df9619dcd2f94fc02a748f56	=	0.06	20131125
04c53919df9619dcd2f94fc02a748f56	=	0.06	20131211
04c53919df9619dcd2f94fc02a748f56	=	0.06	20131224
04c53919df9619dcd2f94fc02a748f56	=	0.06	20131224
04c53919df9619dcd2f94fc02a748f56	=	0.125	20130121
04c53919df9619dcd2f94fc02a748f56	=	0.125	20130125
04c53919df9619dcd2f94fc02a748f56	=	0.125	20130125
04c53919df9619dcd2f94fc02a748f56	=	0.125	20130130
04c53919df9619dcd2f94fc02a748f56	=	0.125	20130304
04c53919df9619dcd2f94fc02a748f56	=	0.125	20130415
04c53919df9619dcd2f94fc02a748f56	=	0.125	20130502
04c53919df9619dcd2f94fc02a748f56	=	0.125	20130507
04c53919df9619dcd2f94fc02a748f56	=	0.125	20130516
04c53919df9619dcd2f94fc02a748f56	=	0.125	20130531
04c53919df9619dcd2f94fc02a748f56	=	0.125	20130716
04c53919df9619dcd2f94fc02a748f56	=	0.125	20131002
04c53919df9619dcd2f94fc02a748f56	=	0.125	20131113
04c53919df9619dcd2f94fc02a748f56	=	0.125	20131206
04c53919df9619dcd2f94fc02a748f56	=	0.125	20131209
04c53919df9619dcd2f94fc02a748f56	=	0.25	20130115
04c53919df9619dcd2f94fc02a748f56	=	0.25	20130115
04c53919df9619dcd2f94fc02a748f56	=	0.25	20130207
04c53919df9619dcd2f94fc02a748f56	=	0.25	20130507
04c53919df9619dcd2f94fc02a748f56	=	0.25	20130531
04c53919df9619dcd2f94fc02a748f56	=	0.25	20130603
04c53919df9619dcd2f94fc02a748f56	=	0.25	20130624
04c53919df9619dcd2f94fc02a748f56	=	0.25	20130724
04c53919df9619dcd2f94fc02a748f56	=	0.25	20130822
04c53919df9619dcd2f94fc02a748f56	=	0.25	20131119
04c53919df9619dcd2f94fc02a748f56	=	0.5	20130215
04c53919df9619dcd2f94fc02a748f56	=	0.5	20130219
04c53919df9619dcd2f94fc02a748f56	=	0.5	20130322
04c53919df9619dcd2f94fc02a748f56	=	0.5	20130417
04c53919df9619dcd2f94fc02a748f56	=	0.5	20130515
04c53919df9619dcd2f94fc02a748f56	=	0.5	20130626
04c53919df9619dcd2f94fc02a748f56	=	0.5	20131018
04c53919df9619dcd2f94fc02a748f56	=	0.5	20131209
04c53919df9619dcd2f94fc02a748f56	=	0.5	20131217
04c53919df9619dcd2f94fc02a748f56	=	1	20130110
04c53919df9619dcd2f94fc02a748f56	=	1	20130128
04c53919df9619dcd2f94fc02a748f56	=	1	20130204
04c53919df9619dcd2f94fc02a748f56	=	1	20130220
04c53919df9619dcd2f94fc02a748f56	=	1	20130322
04c53919df9619dcd2f94fc02a748f56	=	1	20130325
04c53919df9619dcd2f94fc02a748f56	=	1	20130423
04c53919df9619dcd2f94fc02a748f56	=	1	20130507
04c53919df9619dcd2f94fc02a748f56	=	1	20130515
04c53919df9619dcd2f94fc02a748f56	=	1	20130520
04c53919df9619dcd2f94fc02a748f56	=	1	20130605
04c53919df9619dcd2f94fc02a748f56	=	1	20130618
04c53919df9619dcd2f94fc02a748f56	=	1	20130618
04c53919df9619dcd2f94fc02a748f56	=	1	20130619
04c53919df9619dcd2f94fc02a748f56	=	1	20130729
04c53919df9619dcd2f94fc02a748f56	=	1	20130925
04c53919df9619dcd2f94fc02a748f56	=	1	20131003
04c53919df9619dcd2f94fc02a748f56	=	1	20131107
04c53919df9619dcd2f94fc02a748f56	=	1	20131114
04c53919df9619dcd2f94fc02a748f56	=	1	20131114
04c53919df9619dcd2f94fc02a748f56	=	2	20130116
04c53919df9619dcd2f94fc02a748f56	=	2	20130122
04c53919df9619dcd2f94fc02a748f56	=	2	20130204
04c53919df9619dcd2f94fc02a748f56	=	2	20130221
04c53919df9619dcd2f94fc02a748f56	=	2	20130221
04c53919df9619dcd2f94fc02a748f56	=	2	20130307
04c53919df9619dcd2f94fc02a748f56	=	2	20130318
04c53919df9619dcd2f94fc02a748f56	=	2	20130520
04c53919df9619dcd2f94fc02a748f56	=	2	20130527
04c53919df9619dcd2f94fc02a748f56	=	2	20130731
04c53919df9619dcd2f94fc02a748f56	=	2	20130812
04c53919df9619dcd2f94fc02a748f56	=	2	20130913
04c53919df9619dcd2f94fc02a748f56	=	2	20131021
04c53919df9619dcd2f94fc02a748f56	=	2	20131202
0521e76f09a26aa3f733630eee037872	<=	0.03	20130103
0521e76f09a26aa3f733630eee037872	<=	0.03	20130109
0521e76f09a26aa3f733630eee037872	<=	0.03	20130131
0521e76f09a26aa3f733630eee037872	<=	0.03	20130301
0521e76f09a26aa3f733630eee037872	<=	0.03	20130304
0521e76f09a26aa3f733630eee037872	<=	0.03	20130507
0521e76f09a26aa3f733630eee037872	<=	0.03	20130520
0521e76f09a26aa3f733630eee037872	<=	0.03	20130523
0521e76f09a26aa3f733630eee037872	<=	0.03	20130617
0521e76f09a26aa3f733630eee037872	<=	0.03	20130617
0521e76f09a26aa3f733630eee037872	<=	0.03	20130620
0521e76f09a26aa3f733630eee037872	<=	0.03	20130719
0521e76f09a26aa3f733630eee037872	<=	0.03	20130801
0521e76f09a26aa3f733630eee037872	<=	0.03	20131106
0521e76f09a26aa3f733630eee037872	<=	0.03	20131121
0521e76f09a26aa3f733630eee037872	<=	0.03	20131205
0521e76f09a26aa3f733630eee037872	=	0.06	20130117
0521e76f09a26aa3f733630eee037872	=	0.06	20130207
0521e76f09a26aa3f733630eee037872	=	0.06	20130416
0521e76f09a26aa3f733630eee037872	=	0.06	20130501
0521e76f09a26aa3f733630eee037872	=	0.06	20130606
0521e76f09a26aa3f733630eee037872	=	0.06	20130625
0521e76f09a26aa3f733630eee037872	=	0.06	20130702
0521e76f09a26aa3f733630eee037872	=	0.06	20130710
0521e76f09a26aa3f733630eee037872	=	0.06	20130809
0521e76f09a26aa3f733630eee037872	=	0.06	20130904
0521e76f09a26aa3f733630eee037872	=	0.06	20131229
0521e76f09a26aa3f733630eee037872	=	0.12	20130313
0521e76f09a26aa3f733630eee037872	=	0.12	20130902
0521e76f09a26aa3f733630eee037872	=	0.25	20130227
0521e76f09a26aa3f733630eee037872	=	0.25	20131209
0521e76f09a26aa3f733630eee037872	=	0.5	20130103
0521e76f09a26aa3f733630eee037872	=	0.5	20130201
0521e76f09a26aa3f733630eee037872	=	0.5	20130326
0521e76f09a26aa3f733630eee037872	=	0.5	20130415
0521e76f09a26aa3f733630eee037872	=	0.5	20130508
0521e76f09a26aa3f733630eee037872	=	0.5	20130513
0521e76f09a26aa3f733630eee037872	=	0.5	20130520
0521e76f09a26aa3f733630eee037872	=	0.5	20130911
0521e76f09a26aa3f733630eee037872	=	0.5	20131112
0521e76f09a26aa3f733630eee037872	=	1	20130328
0521e76f09a26aa3f733630eee037872	=	1	20130409
0521e76f09a26aa3f733630eee037872	=	1	20130507
0521e76f09a26aa3f733630eee037872	=	1	20131119
0521e76f09a26aa3f733630eee037872	=	2	20130125
0521e76f09a26aa3f733630eee037872	=	2	20130212
0521e76f09a26aa3f733630eee037872	=	2	20130325
0521e76f09a26aa3f733630eee037872	=	2	20130604
0521e76f09a26aa3f733630eee037872	=	2	20130724
0521e76f09a26aa3f733630eee037872	=	2	20131028
054c3c1fb7e636452591deb379365309	<=	0.06	20130123
054c3c1fb7e636452591deb379365309	<=	0.06	20130212
054c3c1fb7e636452591deb379365309	<=	0.06	20130226
054c3c1fb7e636452591deb379365309	<=	0.06	20130227
054c3c1fb7e636452591deb379365309	<=	0.06	20130311
054c3c1fb7e636452591deb379365309	<=	0.06	20130323
054c3c1fb7e636452591deb379365309	<=	0.06	20130404
054c3c1fb7e636452591deb379365309	<=	0.06	20130524
054c3c1fb7e636452591deb379365309	<=	0.06	20130524
054c3c1fb7e636452591deb379365309	<=	0.06	20131031
054c3c1fb7e636452591deb379365309	<=	0.06	20131108
054c3c1fb7e636452591deb379365309	<=	0.06	20131111
054c3c1fb7e636452591deb379365309	<=	0.06	20131112
054c3c1fb7e636452591deb379365309	<=	0.06	20131113
054c3c1fb7e636452591deb379365309	<=	0.06	20131119
054c3c1fb7e636452591deb379365309	<=	0.06	20131128
054c3c1fb7e636452591deb379365309	<=	0.06	20131210
054c3c1fb7e636452591deb379365309	<=	0.06	20131210
054c3c1fb7e636452591deb379365309	<=	0.06	20131213
054c3c1fb7e636452591deb379365309	<=	0.06	20131214
054c3c1fb7e636452591deb379365309	<=	0.06	20131224
054c3c1fb7e636452591deb379365309	<=	0.06	20131227
054c3c1fb7e636452591deb379365309	=	0.12	20130125
054c3c1fb7e636452591deb379365309	=	0.12	20130129
054c3c1fb7e636452591deb379365309	=	0.12	20130216
054c3c1fb7e636452591deb379365309	=	0.12	20130221
054c3c1fb7e636452591deb379365309	=	0.12	20130226
054c3c1fb7e636452591deb379365309	=	0.12	20130303
054c3c1fb7e636452591deb379365309	=	0.12	20130307
054c3c1fb7e636452591deb379365309	=	0.12	20130326
054c3c1fb7e636452591deb379365309	=	0.12	20130822
054c3c1fb7e636452591deb379365309	=	0.12	20130831
054c3c1fb7e636452591deb379365309	=	0.12	20131007
054c3c1fb7e636452591deb379365309	=	0.25	20130206
054c3c1fb7e636452591deb379365309	=	0.25	20130223
054c3c1fb7e636452591deb379365309	=	0.25	20130315
054c3c1fb7e636452591deb379365309	=	0.25	20130322
054c3c1fb7e636452591deb379365309	=	0.25	20130712
054c3c1fb7e636452591deb379365309	=	0.25	20130924
054c3c1fb7e636452591deb379365309	=	0.25	20131112
054c3c1fb7e636452591deb379365309	=	0.25	20131113
054c3c1fb7e636452591deb379365309	=	0.5	20130928
054c3c1fb7e636452591deb379365309	=	0.5	20131029
054c3c1fb7e636452591deb379365309	=	0.5	20131031
054c3c1fb7e636452591deb379365309	=	0.5	20131114
054c3c1fb7e636452591deb379365309	=	0.5	20131229
054c3c1fb7e636452591deb379365309	=	1	20130119
054c3c1fb7e636452591deb379365309	=	1	20130606
054c3c1fb7e636452591deb379365309	=	1	20131216
054c3c1fb7e636452591deb379365309	>=	2	20130204
054c3c1fb7e636452591deb379365309	>=	2	20130302
054c3c1fb7e636452591deb379365309	>=	2	20130307
054c3c1fb7e636452591deb379365309	>=	2	20130411
054c3c1fb7e636452591deb379365309	>=	2	20130624
054c3c1fb7e636452591deb379365309	>=	2	20130624
054c3c1fb7e636452591deb379365309	>=	2	20130718
054c3c1fb7e636452591deb379365309	>=	2	20130726
054c3c1fb7e636452591deb379365309	>=	2	20130906
054c3c1fb7e636452591deb379365309	>=	2	20131101
054c3c1fb7e636452591deb379365309	>=	2	20131121
054c3c1fb7e636452591deb379365309	>=	2	20131126
054c3c1fb7e636452591deb379365309	>=	2	20131128
054c3c1fb7e636452591deb379365309	>=	2	20131216
054c3c1fb7e636452591deb379365309	>=	2	20131220
054c3c1fb7e636452591deb379365309	>=	8	20131029
057905843045ceaaebea699e87197f4c	<=	0.03	20130117
057905843045ceaaebea699e87197f4c	<=	0.03	20130122
057905843045ceaaebea699e87197f4c	<=	0.03	20130215
057905843045ceaaebea699e87197f4c	<=	0.03	20130221
057905843045ceaaebea699e87197f4c	<=	0.03	20130306
057905843045ceaaebea699e87197f4c	<=	0.03	20130315
057905843045ceaaebea699e87197f4c	<=	0.03	20130416
057905843045ceaaebea699e87197f4c	<=	0.03	20130419
057905843045ceaaebea699e87197f4c	<=	0.03	20130516
057905843045ceaaebea699e87197f4c	<=	0.03	20130604
057905843045ceaaebea699e87197f4c	<=	0.03	20130608
057905843045ceaaebea699e87197f4c	<=	0.03	20130612
057905843045ceaaebea699e87197f4c	<=	0.03	20130731
057905843045ceaaebea699e87197f4c	<=	0.03	20130820
057905843045ceaaebea699e87197f4c	<=	0.03	20130911
057905843045ceaaebea699e87197f4c	<=	0.03	20131004
057905843045ceaaebea699e87197f4c	<=	0.03	20131030
057905843045ceaaebea699e87197f4c	<=	0.03	20131101
057905843045ceaaebea699e87197f4c	<=	0.03	20131113
057905843045ceaaebea699e87197f4c	<=	0.03	20131121
057905843045ceaaebea699e87197f4c	<=	0.03	20131221
057905843045ceaaebea699e87197f4c	<=	0.03	20131224
057905843045ceaaebea699e87197f4c	=	0.03	20130925
057905843045ceaaebea699e87197f4c	=	0.03	20131109
057905843045ceaaebea699e87197f4c	=	0.06	20130108
057905843045ceaaebea699e87197f4c	=	0.06	20130112
057905843045ceaaebea699e87197f4c	=	0.06	20130115
057905843045ceaaebea699e87197f4c	=	0.06	20130206
057905843045ceaaebea699e87197f4c	=	0.06	20130216
057905843045ceaaebea699e87197f4c	=	0.06	20130430
057905843045ceaaebea699e87197f4c	=	0.06	20130514
057905843045ceaaebea699e87197f4c	=	0.06	20130520
057905843045ceaaebea699e87197f4c	=	0.06	20130603
057905843045ceaaebea699e87197f4c	=	0.12	20130605
057905843045ceaaebea699e87197f4c	=	0.12	20131022
057905843045ceaaebea699e87197f4c	=	0.25	20130528
057905843045ceaaebea699e87197f4c	=	0.5	20130404
057905843045ceaaebea699e87197f4c	=	0.5	20130419
057905843045ceaaebea699e87197f4c	=	0.5	20130930
057905843045ceaaebea699e87197f4c	=	0.5	20131030
057905843045ceaaebea699e87197f4c	=	0.5	20131113
057905843045ceaaebea699e87197f4c	=	1	20130304
057905843045ceaaebea699e87197f4c	=	1	20130419
057905843045ceaaebea699e87197f4c	=	2	20130126
057905843045ceaaebea699e87197f4c	=	2	20130701
057905843045ceaaebea699e87197f4c	=	2	20130702
05a97e7085bc41ac8aac39adbccca891	<=	0.03	20130102
05a97e7085bc41ac8aac39adbccca891	<=	0.03	20130111
05a97e7085bc41ac8aac39adbccca891	<=	0.03	20130118
05a97e7085bc41ac8aac39adbccca891	<=	0.03	20130128
05a97e7085bc41ac8aac39adbccca891	<=	0.03	20130130
05a97e7085bc41ac8aac39adbccca891	<=	0.03	20130207
05a97e7085bc41ac8aac39adbccca891	<=	0.03	20130207
05a97e7085bc41ac8aac39adbccca891	<=	0.03	20130212
05a97e7085bc41ac8aac39adbccca891	<=	0.03	20130212
05a97e7085bc41ac8aac39adbccca891	<=	0.03	20130214
05a97e7085bc41ac8aac39adbccca891	<=	0.03	20130218
05a97e7085bc41ac8aac39adbccca891	<=	0.03	20130226
05a97e7085bc41ac8aac39adbccca891	<=	0.03	20130226
05a97e7085bc41ac8aac39adbccca891	<=	0.03	20130304
05a97e7085bc41ac8aac39adbccca891	<=	0.03	20130319
05a97e7085bc41ac8aac39adbccca891	<=	0.03	20130321
05a97e7085bc41ac8aac39adbccca891	<=	0.03	20130329
05a97e7085bc41ac8aac39adbccca891	<=	0.03	20130402
05a97e7085bc41ac8aac39adbccca891	<=	0.03	20130412
05a97e7085bc41ac8aac39adbccca891	<=	0.03	20130415
05a97e7085bc41ac8aac39adbccca891	<=	0.03	20130415
05a97e7085bc41ac8aac39adbccca891	<=	0.03	20130422
05a97e7085bc41ac8aac39adbccca891	<=	0.03	20130424
05a97e7085bc41ac8aac39adbccca891	<=	0.03	20130425
05a97e7085bc41ac8aac39adbccca891	<=	0.03	20130508
05a97e7085bc41ac8aac39adbccca891	<=	0.03	20130509
05a97e7085bc41ac8aac39adbccca891	<=	0.03	20130515
05a97e7085bc41ac8aac39adbccca891	<=	0.03	20130517
05a97e7085bc41ac8aac39adbccca891	<=	0.03	20130520
05a97e7085bc41ac8aac39adbccca891	<=	0.03	20130520
05a97e7085bc41ac8aac39adbccca891	<=	0.03	20130522
05a97e7085bc41ac8aac39adbccca891	<=	0.03	20130522
05a97e7085bc41ac8aac39adbccca891	<=	0.03	20130531
05a97e7085bc41ac8aac39adbccca891	<=	0.03	20130612
05a97e7085bc41ac8aac39adbccca891	<=	0.03	20130617
05a97e7085bc41ac8aac39adbccca891	<=	0.03	20130620
05a97e7085bc41ac8aac39adbccca891	<=	0.03	20130624
05a97e7085bc41ac8aac39adbccca891	<=	0.03	20130628
05a97e7085bc41ac8aac39adbccca891	<=	0.03	20130705
05a97e7085bc41ac8aac39adbccca891	<=	0.03	20130708
05a97e7085bc41ac8aac39adbccca891	<=	0.03	20130708
05a97e7085bc41ac8aac39adbccca891	<=	0.03	20130710
05a97e7085bc41ac8aac39adbccca891	<=	0.03	20130716
05a97e7085bc41ac8aac39adbccca891	<=	0.03	20130716
05a97e7085bc41ac8aac39adbccca891	<=	0.03	20130723
05a97e7085bc41ac8aac39adbccca891	<=	0.03	20130808
05a97e7085bc41ac8aac39adbccca891	<=	0.03	20130812
05a97e7085bc41ac8aac39adbccca891	<=	0.03	20130816
05a97e7085bc41ac8aac39adbccca891	<=	0.03	20130826
05a97e7085bc41ac8aac39adbccca891	<=	0.03	20130904
05a97e7085bc41ac8aac39adbccca891	<=	0.03	20130905
05a97e7085bc41ac8aac39adbccca891	<=	0.03	20130905
05a97e7085bc41ac8aac39adbccca891	<=	0.03	20130917
05a97e7085bc41ac8aac39adbccca891	<=	0.03	20130926
05a97e7085bc41ac8aac39adbccca891	<=	0.03	20130930
05a97e7085bc41ac8aac39adbccca891	<=	0.03	20131007
05a97e7085bc41ac8aac39adbccca891	<=	0.03	20131015
05a97e7085bc41ac8aac39adbccca891	<=	0.03	20131015
05a97e7085bc41ac8aac39adbccca891	<=	0.03	20131022
05a97e7085bc41ac8aac39adbccca891	<=	0.03	20131101
05a97e7085bc41ac8aac39adbccca891	<=	0.03	20131106
05a97e7085bc41ac8aac39adbccca891	<=	0.03	20131106
05a97e7085bc41ac8aac39adbccca891	<=	0.03	20131126
05a97e7085bc41ac8aac39adbccca891	<=	0.03	20131127
05a97e7085bc41ac8aac39adbccca891	<=	0.03	20131209
05a97e7085bc41ac8aac39adbccca891	<=	0.03	20131209
05a97e7085bc41ac8aac39adbccca891	<=	0.03	20131209
05a97e7085bc41ac8aac39adbccca891	<=	0.03	20131211
05a97e7085bc41ac8aac39adbccca891	<=	0.03	20131218
05a97e7085bc41ac8aac39adbccca891	<=	0.03	20131224
05a97e7085bc41ac8aac39adbccca891	<=	0.03	20131225
05a97e7085bc41ac8aac39adbccca891	<=	0.06	20130102
05a97e7085bc41ac8aac39adbccca891	<=	0.06	20130125
05a97e7085bc41ac8aac39adbccca891	<=	0.06	20130201
05a97e7085bc41ac8aac39adbccca891	<=	0.06	20130222
05a97e7085bc41ac8aac39adbccca891	<=	0.06	20130419
05a97e7085bc41ac8aac39adbccca891	<=	0.06	20130816
05a97e7085bc41ac8aac39adbccca891	<=	0.06	20131129
05a97e7085bc41ac8aac39adbccca891	<=	0.06	20131227
05a97e7085bc41ac8aac39adbccca891	=	0.06	20130102
05a97e7085bc41ac8aac39adbccca891	=	0.06	20130108
05a97e7085bc41ac8aac39adbccca891	=	0.06	20130109
05a97e7085bc41ac8aac39adbccca891	=	0.06	20130122
05a97e7085bc41ac8aac39adbccca891	=	0.06	20130131
05a97e7085bc41ac8aac39adbccca891	=	0.06	20130204
05a97e7085bc41ac8aac39adbccca891	=	0.06	20130206
05a97e7085bc41ac8aac39adbccca891	=	0.06	20130207
05a97e7085bc41ac8aac39adbccca891	=	0.06	20130218
05a97e7085bc41ac8aac39adbccca891	=	0.06	20130219
05a97e7085bc41ac8aac39adbccca891	=	0.06	20130304
05a97e7085bc41ac8aac39adbccca891	=	0.06	20130306
05a97e7085bc41ac8aac39adbccca891	=	0.06	20130312
05a97e7085bc41ac8aac39adbccca891	=	0.06	20130318
05a97e7085bc41ac8aac39adbccca891	=	0.06	20130319
05a97e7085bc41ac8aac39adbccca891	=	0.06	20130319
05a97e7085bc41ac8aac39adbccca891	=	0.06	20130321
05a97e7085bc41ac8aac39adbccca891	=	0.06	20130321
05a97e7085bc41ac8aac39adbccca891	=	0.06	20130325
05a97e7085bc41ac8aac39adbccca891	=	0.06	20130325
05a97e7085bc41ac8aac39adbccca891	=	0.06	20130326
05a97e7085bc41ac8aac39adbccca891	=	0.06	20130329
05a97e7085bc41ac8aac39adbccca891	=	0.06	20130415
05a97e7085bc41ac8aac39adbccca891	=	0.06	20130416
05a97e7085bc41ac8aac39adbccca891	=	0.06	20130417
05a97e7085bc41ac8aac39adbccca891	=	0.06	20130422
05a97e7085bc41ac8aac39adbccca891	=	0.06	20130422
05a97e7085bc41ac8aac39adbccca891	=	0.06	20130423
05a97e7085bc41ac8aac39adbccca891	=	0.06	20130425
05a97e7085bc41ac8aac39adbccca891	=	0.06	20130430
05a97e7085bc41ac8aac39adbccca891	=	0.06	20130501
05a97e7085bc41ac8aac39adbccca891	=	0.06	20130507
05a97e7085bc41ac8aac39adbccca891	=	0.06	20130520
05a97e7085bc41ac8aac39adbccca891	=	0.06	20130521
05a97e7085bc41ac8aac39adbccca891	=	0.06	20130521
05a97e7085bc41ac8aac39adbccca891	=	0.06	20130531
05a97e7085bc41ac8aac39adbccca891	=	0.06	20130610
05a97e7085bc41ac8aac39adbccca891	=	0.06	20130617
05a97e7085bc41ac8aac39adbccca891	=	0.06	20130619
05a97e7085bc41ac8aac39adbccca891	=	0.06	20130624
05a97e7085bc41ac8aac39adbccca891	=	0.06	20130624
05a97e7085bc41ac8aac39adbccca891	=	0.06	20130702
05a97e7085bc41ac8aac39adbccca891	=	0.06	20130704
05a97e7085bc41ac8aac39adbccca891	=	0.06	20130710
05a97e7085bc41ac8aac39adbccca891	=	0.06	20130711
05a97e7085bc41ac8aac39adbccca891	=	0.06	20130716
05a97e7085bc41ac8aac39adbccca891	=	0.06	20130719
05a97e7085bc41ac8aac39adbccca891	=	0.06	20130722
05a97e7085bc41ac8aac39adbccca891	=	0.06	20130723
05a97e7085bc41ac8aac39adbccca891	=	0.06	20130724
05a97e7085bc41ac8aac39adbccca891	=	0.06	20130726
05a97e7085bc41ac8aac39adbccca891	=	0.06	20130729
05a97e7085bc41ac8aac39adbccca891	=	0.06	20130731
05a97e7085bc41ac8aac39adbccca891	=	0.06	20130801
05a97e7085bc41ac8aac39adbccca891	=	0.06	20130805
05a97e7085bc41ac8aac39adbccca891	=	0.06	20130812
05a97e7085bc41ac8aac39adbccca891	=	0.06	20130812
05a97e7085bc41ac8aac39adbccca891	=	0.06	20130819
05a97e7085bc41ac8aac39adbccca891	=	0.06	20130819
05a97e7085bc41ac8aac39adbccca891	=	0.06	20130819
05a97e7085bc41ac8aac39adbccca891	=	0.06	20130819
05a97e7085bc41ac8aac39adbccca891	=	0.06	20130822
05a97e7085bc41ac8aac39adbccca891	=	0.06	20130827
05a97e7085bc41ac8aac39adbccca891	=	0.06	20130902
05a97e7085bc41ac8aac39adbccca891	=	0.06	20130918
05a97e7085bc41ac8aac39adbccca891	=	0.06	20130924
05a97e7085bc41ac8aac39adbccca891	=	0.06	20130924
05a97e7085bc41ac8aac39adbccca891	=	0.06	20130926
05a97e7085bc41ac8aac39adbccca891	=	0.06	20130926
05a97e7085bc41ac8aac39adbccca891	=	0.06	20131003
05a97e7085bc41ac8aac39adbccca891	=	0.06	20131004
05a97e7085bc41ac8aac39adbccca891	=	0.06	20131008
05a97e7085bc41ac8aac39adbccca891	=	0.06	20131017
05a97e7085bc41ac8aac39adbccca891	=	0.06	20131024
05a97e7085bc41ac8aac39adbccca891	=	0.06	20131028
05a97e7085bc41ac8aac39adbccca891	=	0.06	20131105
05a97e7085bc41ac8aac39adbccca891	=	0.06	20131107
05a97e7085bc41ac8aac39adbccca891	=	0.06	20131113
05a97e7085bc41ac8aac39adbccca891	=	0.06	20131119
05a97e7085bc41ac8aac39adbccca891	=	0.06	20131120
05a97e7085bc41ac8aac39adbccca891	=	0.06	20131121
05a97e7085bc41ac8aac39adbccca891	=	0.06	20131125
05a97e7085bc41ac8aac39adbccca891	=	0.06	20131125
05a97e7085bc41ac8aac39adbccca891	=	0.06	20131128
05a97e7085bc41ac8aac39adbccca891	=	0.06	20131128
05a97e7085bc41ac8aac39adbccca891	=	0.06	20131129
05a97e7085bc41ac8aac39adbccca891	=	0.06	20131213
05a97e7085bc41ac8aac39adbccca891	=	0.06	20131216
05a97e7085bc41ac8aac39adbccca891	=	0.06	20131216
05a97e7085bc41ac8aac39adbccca891	=	0.06	20131216
05a97e7085bc41ac8aac39adbccca891	=	0.06	20131217
05a97e7085bc41ac8aac39adbccca891	=	0.06	20131224
05a97e7085bc41ac8aac39adbccca891	=	0.12	20130102
05a97e7085bc41ac8aac39adbccca891	=	0.12	20130111
05a97e7085bc41ac8aac39adbccca891	=	0.12	20130212
05a97e7085bc41ac8aac39adbccca891	=	0.12	20130325
05a97e7085bc41ac8aac39adbccca891	=	0.12	20130425
05a97e7085bc41ac8aac39adbccca891	=	0.12	20130523
05a97e7085bc41ac8aac39adbccca891	=	0.12	20130527
05a97e7085bc41ac8aac39adbccca891	=	0.12	20130613
05a97e7085bc41ac8aac39adbccca891	=	0.12	20130626
05a97e7085bc41ac8aac39adbccca891	=	0.12	20130701
05a97e7085bc41ac8aac39adbccca891	=	0.12	20130710
05a97e7085bc41ac8aac39adbccca891	=	0.12	20130905
05a97e7085bc41ac8aac39adbccca891	=	0.12	20130917
05a97e7085bc41ac8aac39adbccca891	=	0.25	20130417
05a97e7085bc41ac8aac39adbccca891	=	0.25	20130515
05a97e7085bc41ac8aac39adbccca891	=	0.25	20130516
05a97e7085bc41ac8aac39adbccca891	=	0.25	20130607
05a97e7085bc41ac8aac39adbccca891	=	0.25	20130902
05a97e7085bc41ac8aac39adbccca891	=	0.25	20131004
05a97e7085bc41ac8aac39adbccca891	=	0.25	20131203
05a97e7085bc41ac8aac39adbccca891	=	0.25	20131209
05a97e7085bc41ac8aac39adbccca891	=	0.5	20130102
05a97e7085bc41ac8aac39adbccca891	=	0.5	20130102
05a97e7085bc41ac8aac39adbccca891	=	0.5	20130104
05a97e7085bc41ac8aac39adbccca891	=	0.5	20130107
05a97e7085bc41ac8aac39adbccca891	=	0.5	20130109
05a97e7085bc41ac8aac39adbccca891	=	0.5	20130117
05a97e7085bc41ac8aac39adbccca891	=	0.5	20130118
05a97e7085bc41ac8aac39adbccca891	=	0.5	20130121
05a97e7085bc41ac8aac39adbccca891	=	0.5	20130204
05a97e7085bc41ac8aac39adbccca891	=	0.5	20130227
05a97e7085bc41ac8aac39adbccca891	=	0.5	20130318
05a97e7085bc41ac8aac39adbccca891	=	0.5	20130321
05a97e7085bc41ac8aac39adbccca891	=	0.5	20130326
05a97e7085bc41ac8aac39adbccca891	=	0.5	20130415
05a97e7085bc41ac8aac39adbccca891	=	0.5	20130415
05a97e7085bc41ac8aac39adbccca891	=	0.5	20130423
05a97e7085bc41ac8aac39adbccca891	=	0.5	20130505
05a97e7085bc41ac8aac39adbccca891	=	0.5	20130505
05a97e7085bc41ac8aac39adbccca891	=	0.5	20130507
05a97e7085bc41ac8aac39adbccca891	=	0.5	20130507
05a97e7085bc41ac8aac39adbccca891	=	0.5	20130507
05a97e7085bc41ac8aac39adbccca891	=	0.5	20130520
05a97e7085bc41ac8aac39adbccca891	=	0.5	20130522
05a97e7085bc41ac8aac39adbccca891	=	0.5	20130701
05a97e7085bc41ac8aac39adbccca891	=	0.5	20130708
05a97e7085bc41ac8aac39adbccca891	=	0.5	20130716
05a97e7085bc41ac8aac39adbccca891	=	0.5	20130726
05a97e7085bc41ac8aac39adbccca891	=	0.5	20130809
05a97e7085bc41ac8aac39adbccca891	=	0.5	20130812
05a97e7085bc41ac8aac39adbccca891	=	0.5	20130826
05a97e7085bc41ac8aac39adbccca891	=	0.5	20130924
05a97e7085bc41ac8aac39adbccca891	=	0.5	20130924
05a97e7085bc41ac8aac39adbccca891	=	0.5	20130927
05a97e7085bc41ac8aac39adbccca891	=	0.5	20131003
05a97e7085bc41ac8aac39adbccca891	=	0.5	20131007
05a97e7085bc41ac8aac39adbccca891	=	0.5	20131031
05a97e7085bc41ac8aac39adbccca891	=	0.5	20131111
05a97e7085bc41ac8aac39adbccca891	=	0.5	20131111
05a97e7085bc41ac8aac39adbccca891	=	0.5	20131114
05a97e7085bc41ac8aac39adbccca891	=	0.5	20131204
05a97e7085bc41ac8aac39adbccca891	=	0.5	20131209
05a97e7085bc41ac8aac39adbccca891	=	1	20130115
05a97e7085bc41ac8aac39adbccca891	=	1	20130115
05a97e7085bc41ac8aac39adbccca891	=	1	20130125
05a97e7085bc41ac8aac39adbccca891	=	1	20130204
05a97e7085bc41ac8aac39adbccca891	=	1	20130204
05a97e7085bc41ac8aac39adbccca891	=	1	20130208
05a97e7085bc41ac8aac39adbccca891	=	1	20130221
05a97e7085bc41ac8aac39adbccca891	=	1	20130225
05a97e7085bc41ac8aac39adbccca891	=	1	20130225
05a97e7085bc41ac8aac39adbccca891	=	1	20130308
05a97e7085bc41ac8aac39adbccca891	=	1	20130313
05a97e7085bc41ac8aac39adbccca891	=	1	20130415
05a97e7085bc41ac8aac39adbccca891	=	1	20130523
05a97e7085bc41ac8aac39adbccca891	=	1	20130527
05a97e7085bc41ac8aac39adbccca891	=	1	20130606
05a97e7085bc41ac8aac39adbccca891	=	1	20130822
05a97e7085bc41ac8aac39adbccca891	=	1	20130830
05a97e7085bc41ac8aac39adbccca891	=	1	20130910
05a97e7085bc41ac8aac39adbccca891	=	1	20130911
05a97e7085bc41ac8aac39adbccca891	=	1	20130913
05a97e7085bc41ac8aac39adbccca891	=	1	20130925
05a97e7085bc41ac8aac39adbccca891	=	1	20131016
05a97e7085bc41ac8aac39adbccca891	=	1	20131101
05a97e7085bc41ac8aac39adbccca891	=	2	20130102
05a97e7085bc41ac8aac39adbccca891	=	2	20130104
05a97e7085bc41ac8aac39adbccca891	=	2	20130117
05a97e7085bc41ac8aac39adbccca891	=	2	20130121
05a97e7085bc41ac8aac39adbccca891	=	2	20130124
05a97e7085bc41ac8aac39adbccca891	=	2	20130204
05a97e7085bc41ac8aac39adbccca891	=	2	20130307
05a97e7085bc41ac8aac39adbccca891	=	2	20130321
05a97e7085bc41ac8aac39adbccca891	=	2	20130325
05a97e7085bc41ac8aac39adbccca891	=	2	20130326
05a97e7085bc41ac8aac39adbccca891	=	2	20130401
05a97e7085bc41ac8aac39adbccca891	=	2	20130422
05a97e7085bc41ac8aac39adbccca891	=	2	20130507
05a97e7085bc41ac8aac39adbccca891	=	2	20130513
05a97e7085bc41ac8aac39adbccca891	=	2	20130514
05a97e7085bc41ac8aac39adbccca891	=	2	20130514
05a97e7085bc41ac8aac39adbccca891	=	2	20130521
05a97e7085bc41ac8aac39adbccca891	=	2	20130524
05a97e7085bc41ac8aac39adbccca891	=	2	20130617
05a97e7085bc41ac8aac39adbccca891	=	2	20130624
05a97e7085bc41ac8aac39adbccca891	=	2	20130709
05a97e7085bc41ac8aac39adbccca891	=	2	20130716
05a97e7085bc41ac8aac39adbccca891	=	2	20130716
05a97e7085bc41ac8aac39adbccca891	=	2	20130729
05a97e7085bc41ac8aac39adbccca891	=	2	20130801
05a97e7085bc41ac8aac39adbccca891	=	2	20130809
05a97e7085bc41ac8aac39adbccca891	=	2	20130820
05a97e7085bc41ac8aac39adbccca891	=	2	20130820
05a97e7085bc41ac8aac39adbccca891	=	2	20130820
05a97e7085bc41ac8aac39adbccca891	=	2	20130829
05a97e7085bc41ac8aac39adbccca891	=	2	20130904
05a97e7085bc41ac8aac39adbccca891	=	2	20130920
05a97e7085bc41ac8aac39adbccca891	=	2	20131002
05a97e7085bc41ac8aac39adbccca891	=	2	20131007
05a97e7085bc41ac8aac39adbccca891	=	2	20131106
05a97e7085bc41ac8aac39adbccca891	=	2	20131122
05a97e7085bc41ac8aac39adbccca891	=	2	20131127
05a97e7085bc41ac8aac39adbccca891	=	2	20131224
05a97e7085bc41ac8aac39adbccca891	=	2	20131224
05a97e7085bc41ac8aac39adbccca891	=	2	20131228
05a97e7085bc41ac8aac39adbccca891	=	4	20130205
05a97e7085bc41ac8aac39adbccca891	=	4	20130401
05a97e7085bc41ac8aac39adbccca891	=	4	20130918
05a97e7085bc41ac8aac39adbccca891	=	4	20131003
05a97e7085bc41ac8aac39adbccca891	=	4	20131114
05a97e7085bc41ac8aac39adbccca891	=	4	20131206
05a97e7085bc41ac8aac39adbccca891	=	4	20131210
05a97e7085bc41ac8aac39adbccca891	=	4	20131225
05da09017fe30facf344469cc3ddca06	<=	0.03	20130104
05da09017fe30facf344469cc3ddca06	<=	0.03	20130105
05da09017fe30facf344469cc3ddca06	<=	0.03	20130111
05da09017fe30facf344469cc3ddca06	<=	0.03	20130112
05da09017fe30facf344469cc3ddca06	<=	0.03	20130122
05da09017fe30facf344469cc3ddca06	<=	0.03	20130128
05da09017fe30facf344469cc3ddca06	<=	0.03	20130201
05da09017fe30facf344469cc3ddca06	<=	0.03	20130201
05da09017fe30facf344469cc3ddca06	<=	0.03	20130202
05da09017fe30facf344469cc3ddca06	<=	0.03	20130204
05da09017fe30facf344469cc3ddca06	<=	0.03	20130204
05da09017fe30facf344469cc3ddca06	<=	0.03	20130213
05da09017fe30facf344469cc3ddca06	<=	0.03	20130221
05da09017fe30facf344469cc3ddca06	<=	0.03	20130321
05da09017fe30facf344469cc3ddca06	<=	0.03	20130322
05da09017fe30facf344469cc3ddca06	<=	0.03	20130322
05da09017fe30facf344469cc3ddca06	<=	0.03	20130322
05da09017fe30facf344469cc3ddca06	<=	0.03	20130325
05da09017fe30facf344469cc3ddca06	<=	0.03	20130408
05da09017fe30facf344469cc3ddca06	<=	0.03	20130416
05da09017fe30facf344469cc3ddca06	<=	0.03	20130501
05da09017fe30facf344469cc3ddca06	<=	0.03	20130501
05da09017fe30facf344469cc3ddca06	<=	0.03	20130508
05da09017fe30facf344469cc3ddca06	<=	0.03	20130509
05da09017fe30facf344469cc3ddca06	<=	0.03	20130514
05da09017fe30facf344469cc3ddca06	<=	0.03	20130516
05da09017fe30facf344469cc3ddca06	<=	0.03	20130520
05da09017fe30facf344469cc3ddca06	<=	0.03	20130611
05da09017fe30facf344469cc3ddca06	<=	0.03	20130613
05da09017fe30facf344469cc3ddca06	<=	0.03	20130614
05da09017fe30facf344469cc3ddca06	<=	0.03	20130618
05da09017fe30facf344469cc3ddca06	<=	0.03	20130621
05da09017fe30facf344469cc3ddca06	<=	0.03	20130624
05da09017fe30facf344469cc3ddca06	<=	0.03	20130626
05da09017fe30facf344469cc3ddca06	<=	0.03	20130711
05da09017fe30facf344469cc3ddca06	<=	0.03	20130722
05da09017fe30facf344469cc3ddca06	<=	0.03	20130724
05da09017fe30facf344469cc3ddca06	<=	0.03	20130806
05da09017fe30facf344469cc3ddca06	<=	0.03	20130812
05da09017fe30facf344469cc3ddca06	<=	0.03	20130823
05da09017fe30facf344469cc3ddca06	<=	0.03	20130828
05da09017fe30facf344469cc3ddca06	<=	0.03	20130829
05da09017fe30facf344469cc3ddca06	<=	0.03	20130829
05da09017fe30facf344469cc3ddca06	<=	0.03	20130902
05da09017fe30facf344469cc3ddca06	<=	0.03	20130909
05da09017fe30facf344469cc3ddca06	<=	0.03	20130920
05da09017fe30facf344469cc3ddca06	<=	0.03	20130927
05da09017fe30facf344469cc3ddca06	<=	0.03	20131009
05da09017fe30facf344469cc3ddca06	<=	0.03	20131015
05da09017fe30facf344469cc3ddca06	<=	0.03	20131016
05da09017fe30facf344469cc3ddca06	<=	0.03	20131029
05da09017fe30facf344469cc3ddca06	<=	0.03	20131102
05da09017fe30facf344469cc3ddca06	<=	0.03	20131107
05da09017fe30facf344469cc3ddca06	<=	0.03	20131111
05da09017fe30facf344469cc3ddca06	<=	0.03	20131115
05da09017fe30facf344469cc3ddca06	<=	0.03	20131115
05da09017fe30facf344469cc3ddca06	<=	0.03	20131118
05da09017fe30facf344469cc3ddca06	<=	0.03	20131118
05da09017fe30facf344469cc3ddca06	<=	0.03	20131121
05da09017fe30facf344469cc3ddca06	<=	0.03	20131127
05da09017fe30facf344469cc3ddca06	<=	0.03	20131129
05da09017fe30facf344469cc3ddca06	<=	0.03	20131202
05da09017fe30facf344469cc3ddca06	<=	0.03	20131206
05da09017fe30facf344469cc3ddca06	<=	0.03	20131206
05da09017fe30facf344469cc3ddca06	<=	0.03	20131206
05da09017fe30facf344469cc3ddca06	<=	0.03	20131219
05da09017fe30facf344469cc3ddca06	<=	0.03	20131223
05da09017fe30facf344469cc3ddca06	<=	0.03	20131224
05da09017fe30facf344469cc3ddca06	<=	0.03	20131225
05da09017fe30facf344469cc3ddca06	<=	0.03	20131225
05da09017fe30facf344469cc3ddca06	<=	0.03	20131226
05da09017fe30facf344469cc3ddca06	<=	0.03	20131227
05da09017fe30facf344469cc3ddca06	<=	0.03	20131231
05da09017fe30facf344469cc3ddca06	=	0.06	20130115
05da09017fe30facf344469cc3ddca06	=	0.06	20130124
05da09017fe30facf344469cc3ddca06	=	0.06	20130125
05da09017fe30facf344469cc3ddca06	=	0.06	20130125
05da09017fe30facf344469cc3ddca06	=	0.06	20130131
05da09017fe30facf344469cc3ddca06	=	0.06	20130304
05da09017fe30facf344469cc3ddca06	=	0.06	20130311
05da09017fe30facf344469cc3ddca06	=	0.06	20130312
05da09017fe30facf344469cc3ddca06	=	0.06	20130323
05da09017fe30facf344469cc3ddca06	=	0.06	20130330
05da09017fe30facf344469cc3ddca06	=	0.06	20130418
05da09017fe30facf344469cc3ddca06	=	0.06	20130422
05da09017fe30facf344469cc3ddca06	=	0.06	20130422
05da09017fe30facf344469cc3ddca06	=	0.06	20130430
05da09017fe30facf344469cc3ddca06	=	0.06	20130501
05da09017fe30facf344469cc3ddca06	=	0.06	20130508
05da09017fe30facf344469cc3ddca06	=	0.06	20130510
05da09017fe30facf344469cc3ddca06	=	0.06	20130511
05da09017fe30facf344469cc3ddca06	=	0.06	20130514
05da09017fe30facf344469cc3ddca06	=	0.06	20130520
05da09017fe30facf344469cc3ddca06	=	0.06	20130529
05da09017fe30facf344469cc3ddca06	=	0.06	20130529
05da09017fe30facf344469cc3ddca06	=	0.06	20130603
05da09017fe30facf344469cc3ddca06	=	0.06	20130604
05da09017fe30facf344469cc3ddca06	=	0.06	20130607
05da09017fe30facf344469cc3ddca06	=	0.06	20130619
05da09017fe30facf344469cc3ddca06	=	0.06	20130621
05da09017fe30facf344469cc3ddca06	=	0.06	20130627
05da09017fe30facf344469cc3ddca06	=	0.06	20130702
05da09017fe30facf344469cc3ddca06	=	0.06	20130710
05da09017fe30facf344469cc3ddca06	=	0.06	20130722
05da09017fe30facf344469cc3ddca06	=	0.06	20130723
05da09017fe30facf344469cc3ddca06	=	0.06	20130730
05da09017fe30facf344469cc3ddca06	=	0.06	20130803
05da09017fe30facf344469cc3ddca06	=	0.06	20130814
05da09017fe30facf344469cc3ddca06	=	0.06	20130822
05da09017fe30facf344469cc3ddca06	=	0.06	20130902
05da09017fe30facf344469cc3ddca06	=	0.06	20130904
05da09017fe30facf344469cc3ddca06	=	0.06	20130911
05da09017fe30facf344469cc3ddca06	=	0.06	20130912
05da09017fe30facf344469cc3ddca06	=	0.06	20130921
05da09017fe30facf344469cc3ddca06	=	0.06	20130924
05da09017fe30facf344469cc3ddca06	=	0.06	20130924
05da09017fe30facf344469cc3ddca06	=	0.06	20130925
05da09017fe30facf344469cc3ddca06	=	0.06	20130925
05da09017fe30facf344469cc3ddca06	=	0.06	20131003
05da09017fe30facf344469cc3ddca06	=	0.06	20131005
05da09017fe30facf344469cc3ddca06	=	0.06	20131007
05da09017fe30facf344469cc3ddca06	=	0.06	20131008
05da09017fe30facf344469cc3ddca06	=	0.06	20131010
05da09017fe30facf344469cc3ddca06	=	0.06	20131017
05da09017fe30facf344469cc3ddca06	=	0.06	20131021
05da09017fe30facf344469cc3ddca06	=	0.06	20131024
05da09017fe30facf344469cc3ddca06	=	0.06	20131031
05da09017fe30facf344469cc3ddca06	=	0.06	20131206
05da09017fe30facf344469cc3ddca06	=	0.06	20131209
05da09017fe30facf344469cc3ddca06	=	0.06	20131214
05da09017fe30facf344469cc3ddca06	=	0.06	20131218
05da09017fe30facf344469cc3ddca06	=	0.12	20130103
05da09017fe30facf344469cc3ddca06	=	0.12	20130108
05da09017fe30facf344469cc3ddca06	=	0.12	20130124
05da09017fe30facf344469cc3ddca06	=	0.12	20130131
05da09017fe30facf344469cc3ddca06	=	0.12	20130207
05da09017fe30facf344469cc3ddca06	=	0.12	20130323
05da09017fe30facf344469cc3ddca06	=	0.12	20130327
05da09017fe30facf344469cc3ddca06	=	0.12	20130507
05da09017fe30facf344469cc3ddca06	=	0.12	20130510
05da09017fe30facf344469cc3ddca06	=	0.12	20130614
05da09017fe30facf344469cc3ddca06	=	0.12	20130628
05da09017fe30facf344469cc3ddca06	=	0.12	20130703
05da09017fe30facf344469cc3ddca06	=	0.12	20130805
05da09017fe30facf344469cc3ddca06	=	0.12	20130918
05da09017fe30facf344469cc3ddca06	=	0.12	20131008
05da09017fe30facf344469cc3ddca06	=	0.12	20131204
05da09017fe30facf344469cc3ddca06	=	0.12	20131225
05da09017fe30facf344469cc3ddca06	=	0.25	20130307
05da09017fe30facf344469cc3ddca06	=	0.25	20130401
05da09017fe30facf344469cc3ddca06	=	0.25	20130411
05da09017fe30facf344469cc3ddca06	=	0.25	20130412
05da09017fe30facf344469cc3ddca06	=	0.25	20130507
05da09017fe30facf344469cc3ddca06	=	0.25	20130515
05da09017fe30facf344469cc3ddca06	=	0.25	20130524
05da09017fe30facf344469cc3ddca06	=	0.25	20130531
05da09017fe30facf344469cc3ddca06	=	0.25	20130801
05da09017fe30facf344469cc3ddca06	=	0.25	20130816
05da09017fe30facf344469cc3ddca06	=	0.25	20130917
05da09017fe30facf344469cc3ddca06	=	0.25	20130924
05da09017fe30facf344469cc3ddca06	=	0.25	20130926
05da09017fe30facf344469cc3ddca06	=	0.25	20131021
05da09017fe30facf344469cc3ddca06	=	0.5	20130117
05da09017fe30facf344469cc3ddca06	=	0.5	20130124
05da09017fe30facf344469cc3ddca06	=	0.5	20130125
05da09017fe30facf344469cc3ddca06	=	0.5	20130207
05da09017fe30facf344469cc3ddca06	=	0.5	20130310
05da09017fe30facf344469cc3ddca06	=	0.5	20130322
05da09017fe30facf344469cc3ddca06	=	0.5	20130409
05da09017fe30facf344469cc3ddca06	=	0.5	20130424
05da09017fe30facf344469cc3ddca06	=	0.5	20130425
05da09017fe30facf344469cc3ddca06	=	0.5	20130514
05da09017fe30facf344469cc3ddca06	=	0.5	20130601
05da09017fe30facf344469cc3ddca06	=	0.5	20130716
05da09017fe30facf344469cc3ddca06	=	0.5	20131004
05da09017fe30facf344469cc3ddca06	=	0.5	20131015
05da09017fe30facf344469cc3ddca06	=	0.5	20131106
05da09017fe30facf344469cc3ddca06	=	0.5	20131109
05da09017fe30facf344469cc3ddca06	=	0.5	20131114
05da09017fe30facf344469cc3ddca06	=	0.5	20131205
05da09017fe30facf344469cc3ddca06	=	1	20130116
05da09017fe30facf344469cc3ddca06	=	1	20130124
05da09017fe30facf344469cc3ddca06	=	1	20130212
05da09017fe30facf344469cc3ddca06	=	1	20130426
05da09017fe30facf344469cc3ddca06	=	1	20130426
05da09017fe30facf344469cc3ddca06	=	1	20130507
05da09017fe30facf344469cc3ddca06	=	1	20130520
05da09017fe30facf344469cc3ddca06	=	1	20130610
05da09017fe30facf344469cc3ddca06	=	1	20130705
05da09017fe30facf344469cc3ddca06	=	1	20130710
05da09017fe30facf344469cc3ddca06	=	1	20130723
05da09017fe30facf344469cc3ddca06	=	1	20130903
05da09017fe30facf344469cc3ddca06	=	1	20130912
05da09017fe30facf344469cc3ddca06	=	1	20130920
05da09017fe30facf344469cc3ddca06	=	1	20131009
05da09017fe30facf344469cc3ddca06	=	1	20131015
05da09017fe30facf344469cc3ddca06	=	1	20131121
05da09017fe30facf344469cc3ddca06	=	1	20131121
05da09017fe30facf344469cc3ddca06	=	1	20131125
05da09017fe30facf344469cc3ddca06	=	1	20131129
05da09017fe30facf344469cc3ddca06	=	1	20131209
05da09017fe30facf344469cc3ddca06	=	1	20131213
05da09017fe30facf344469cc3ddca06	=	2	20130202
05da09017fe30facf344469cc3ddca06	=	2	20130213
05da09017fe30facf344469cc3ddca06	=	2	20130513
05da09017fe30facf344469cc3ddca06	=	2	20130708
05da09017fe30facf344469cc3ddca06	=	2	20130713
05da09017fe30facf344469cc3ddca06	=	2	20130718
05da09017fe30facf344469cc3ddca06	=	2	20130812
05da09017fe30facf344469cc3ddca06	=	2	20130812
05da09017fe30facf344469cc3ddca06	=	2	20130815
05da09017fe30facf344469cc3ddca06	=	2	20130902
05da09017fe30facf344469cc3ddca06	=	2	20130925
05da09017fe30facf344469cc3ddca06	=	2	20131005
05da09017fe30facf344469cc3ddca06	=	2	20131016
05da09017fe30facf344469cc3ddca06	=	2	20131120
05da09017fe30facf344469cc3ddca06	=	2	20131120
05da09017fe30facf344469cc3ddca06	=	2	20131203
05da09017fe30facf344469cc3ddca06	=	4	20130628
05e0268a2f52d3cf35c351f5547468f8	<=	0.03	20130409
05e0268a2f52d3cf35c351f5547468f8	<=	0.03	20130509
05e0268a2f52d3cf35c351f5547468f8	<=	0.03	20130603
05e0268a2f52d3cf35c351f5547468f8	<=	0.03	20130626
05e0268a2f52d3cf35c351f5547468f8	<=	0.03	20130627
05e0268a2f52d3cf35c351f5547468f8	<=	0.03	20130819
05e0268a2f52d3cf35c351f5547468f8	<=	0.03	20130829
05e0268a2f52d3cf35c351f5547468f8	<=	0.03	20130917
05e0268a2f52d3cf35c351f5547468f8	<=	0.03	20130917
05e0268a2f52d3cf35c351f5547468f8	<=	0.03	20130924
05e0268a2f52d3cf35c351f5547468f8	<=	0.03	20131030
05e0268a2f52d3cf35c351f5547468f8	<=	0.03	20131031
05e0268a2f52d3cf35c351f5547468f8	<=	0.03	20131210
05e0268a2f52d3cf35c351f5547468f8	<=	0.03	20131215
05e0268a2f52d3cf35c351f5547468f8	<=	0.03	20131226
05e0268a2f52d3cf35c351f5547468f8	<=	0.03	20131227
05e0268a2f52d3cf35c351f5547468f8	<=	0.03	20131230
05e0268a2f52d3cf35c351f5547468f8	=	0.06	20130107
05e0268a2f52d3cf35c351f5547468f8	=	0.06	20130711
05e0268a2f52d3cf35c351f5547468f8	=	0.06	20130806
05e0268a2f52d3cf35c351f5547468f8	=	0.06	20131108
05e0268a2f52d3cf35c351f5547468f8	=	0.06	20131108
05e0268a2f52d3cf35c351f5547468f8	=	0.06	20131117
05e0268a2f52d3cf35c351f5547468f8	=	0.06	20131119
05e0268a2f52d3cf35c351f5547468f8	=	0.06	20131206
05e0268a2f52d3cf35c351f5547468f8	=	0.06	20131225
05e0268a2f52d3cf35c351f5547468f8	=	0.12	20130422
05e0268a2f52d3cf35c351f5547468f8	=	0.12	20130628
05e0268a2f52d3cf35c351f5547468f8	=	0.12	20130718
05e0268a2f52d3cf35c351f5547468f8	=	0.12	20130726
05e0268a2f52d3cf35c351f5547468f8	=	0.12	20131026
05e0268a2f52d3cf35c351f5547468f8	=	0.12	20131105
05e0268a2f52d3cf35c351f5547468f8	=	0.12	20131106
05e0268a2f52d3cf35c351f5547468f8	=	0.12	20131202
05e0268a2f52d3cf35c351f5547468f8	=	0.25	20130207
05e0268a2f52d3cf35c351f5547468f8	=	0.25	20130802
05e0268a2f52d3cf35c351f5547468f8	=	0.25	20130909
05e0268a2f52d3cf35c351f5547468f8	=	0.25	20130926
05e0268a2f52d3cf35c351f5547468f8	=	0.25	20131122
05e0268a2f52d3cf35c351f5547468f8	=	0.25	20131126
05e0268a2f52d3cf35c351f5547468f8	=	0.25	20131130
05e0268a2f52d3cf35c351f5547468f8	=	0.5	20130419
05e0268a2f52d3cf35c351f5547468f8	=	0.5	20130515
05e0268a2f52d3cf35c351f5547468f8	=	0.5	20130522
05e0268a2f52d3cf35c351f5547468f8	=	0.5	20130623
05e0268a2f52d3cf35c351f5547468f8	=	0.5	20131016
05e0268a2f52d3cf35c351f5547468f8	=	1	20130209
05e0268a2f52d3cf35c351f5547468f8	=	1	20130526
05e0268a2f52d3cf35c351f5547468f8	=	1	20130529
05e0268a2f52d3cf35c351f5547468f8	=	1	20130818
05e0268a2f52d3cf35c351f5547468f8	=	1	20131002
05e0268a2f52d3cf35c351f5547468f8	=	1	20131021
05e0268a2f52d3cf35c351f5547468f8	=	1	20131023
05e0268a2f52d3cf35c351f5547468f8	=	1	20131030
05e0268a2f52d3cf35c351f5547468f8	=	1	20131031
05e0268a2f52d3cf35c351f5547468f8	=	1	20131129
05e0268a2f52d3cf35c351f5547468f8	=	1	20131202
05e0268a2f52d3cf35c351f5547468f8	=	1	20131203
05e0268a2f52d3cf35c351f5547468f8	=	1	20131217
05e0268a2f52d3cf35c351f5547468f8	=	2	20130214
05e0268a2f52d3cf35c351f5547468f8	=	2	20130220
05e0268a2f52d3cf35c351f5547468f8	=	2	20130410
05e0268a2f52d3cf35c351f5547468f8	=	2	20130422
05e0268a2f52d3cf35c351f5547468f8	=	2	20130425
05e0268a2f52d3cf35c351f5547468f8	=	2	20130425
05e0268a2f52d3cf35c351f5547468f8	=	2	20130501
05e0268a2f52d3cf35c351f5547468f8	=	2	20130515
05e0268a2f52d3cf35c351f5547468f8	=	2	20130520
05e0268a2f52d3cf35c351f5547468f8	=	2	20130805
05e0268a2f52d3cf35c351f5547468f8	=	2	20131003
05e0268a2f52d3cf35c351f5547468f8	=	2	20131017
05e0268a2f52d3cf35c351f5547468f8	=	2	20131017
05e0268a2f52d3cf35c351f5547468f8	=	2	20131029
05e0268a2f52d3cf35c351f5547468f8	=	2	20131029
05e0268a2f52d3cf35c351f5547468f8	=	2	20131119
05e0268a2f52d3cf35c351f5547468f8	=	2	20131210
05e0268a2f52d3cf35c351f5547468f8	=	4	20130603
05e511b45d8908db84b81c595bc796b1	<=	0.03	20130105
05e511b45d8908db84b81c595bc796b1	<=	0.03	20130218
05e511b45d8908db84b81c595bc796b1	<=	0.03	20130226
05e511b45d8908db84b81c595bc796b1	<=	0.03	20130306
05e511b45d8908db84b81c595bc796b1	<=	0.03	20130309
05e511b45d8908db84b81c595bc796b1	<=	0.03	20130311
05e511b45d8908db84b81c595bc796b1	<=	0.03	20130322
05e511b45d8908db84b81c595bc796b1	<=	0.03	20130816
05e511b45d8908db84b81c595bc796b1	<=	0.03	20131002
05e511b45d8908db84b81c595bc796b1	<=	0.03	20131028
05e511b45d8908db84b81c595bc796b1	<=	0.03	20131028
05e511b45d8908db84b81c595bc796b1	<=	0.03	20131116
05e511b45d8908db84b81c595bc796b1	<=	0.03	20131125
05e511b45d8908db84b81c595bc796b1	<=	0.03	20131219
05e511b45d8908db84b81c595bc796b1	=	0.06	20130110
05e511b45d8908db84b81c595bc796b1	=	0.06	20130226
05e511b45d8908db84b81c595bc796b1	=	0.06	20130313
05e511b45d8908db84b81c595bc796b1	=	0.06	20130313
05e511b45d8908db84b81c595bc796b1	=	0.06	20130513
05e511b45d8908db84b81c595bc796b1	=	0.06	20130807
05e511b45d8908db84b81c595bc796b1	=	0.06	20130812
05e511b45d8908db84b81c595bc796b1	=	0.06	20131107
05e511b45d8908db84b81c595bc796b1	=	0.06	20131113
05e511b45d8908db84b81c595bc796b1	=	0.12	20130116
05e511b45d8908db84b81c595bc796b1	=	0.12	20130424
05e511b45d8908db84b81c595bc796b1	=	0.12	20130507
05e511b45d8908db84b81c595bc796b1	=	0.25	20130109
05e511b45d8908db84b81c595bc796b1	=	0.25	20130319
05e511b45d8908db84b81c595bc796b1	=	0.25	20131031
05e511b45d8908db84b81c595bc796b1	=	0.25	20131106
05e511b45d8908db84b81c595bc796b1	=	0.25	20131205
05e511b45d8908db84b81c595bc796b1	=	0.25	20131226
05e511b45d8908db84b81c595bc796b1	=	0.5	20130209
05e511b45d8908db84b81c595bc796b1	=	0.5	20130313
05e511b45d8908db84b81c595bc796b1	=	0.5	20130807
05e511b45d8908db84b81c595bc796b1	=	0.5	20131121
05e511b45d8908db84b81c595bc796b1	=	0.5	20131225
05e511b45d8908db84b81c595bc796b1	=	1	20130315
05e511b45d8908db84b81c595bc796b1	=	1	20130819
05e511b45d8908db84b81c595bc796b1	=	1	20131021
05e511b45d8908db84b81c595bc796b1	=	1	20131216
05e511b45d8908db84b81c595bc796b1	=	2	20130307
05e511b45d8908db84b81c595bc796b1	=	4	20130409
0677030b4f4c902a2f8834cf55cc65ac	<=	0.03	20130103
0677030b4f4c902a2f8834cf55cc65ac	<=	0.03	20130129
0677030b4f4c902a2f8834cf55cc65ac	<=	0.03	20130219
[truncated: 70,103 more rows]
