# Supplementary material for: Improved penicillin susceptibility of Streptococcus pneumoniae and increased penicillin consumption in Japan, 2013–18
Source: PLoS One. 2020 Oct 22;15(10):e0240655. doi: 10.1371/journal.pone.0240655 (PMC7580930; doi:10.1371/journal.pone.0240655)
Supplement: S1 Data — (ZIP) [file pone.0240655.s001.zip › 2014-anon.txt]

00322efb06d8c00850d3acdb0f021e62	<=	0.06	20140214
00322efb06d8c00850d3acdb0f021e62	=	0.5	20140303
00664ef116c8a6d49081c713a9267d31	<=	0.06	20140103
00664ef116c8a6d49081c713a9267d31	<=	0.06	20140304
00664ef116c8a6d49081c713a9267d31	<=	0.06	20140326
00664ef116c8a6d49081c713a9267d31	<=	0.06	20140401
00664ef116c8a6d49081c713a9267d31	<=	0.06	20140401
00664ef116c8a6d49081c713a9267d31	<=	0.06	20140402
00664ef116c8a6d49081c713a9267d31	<=	0.06	20140404
00664ef116c8a6d49081c713a9267d31	<=	0.06	20140418
00664ef116c8a6d49081c713a9267d31	<=	0.06	20140421
00664ef116c8a6d49081c713a9267d31	<=	0.06	20140430
00664ef116c8a6d49081c713a9267d31	<=	0.06	20140501
00664ef116c8a6d49081c713a9267d31	<=	0.06	20140505
00664ef116c8a6d49081c713a9267d31	<=	0.06	20140516
00664ef116c8a6d49081c713a9267d31	<=	0.06	20140519
00664ef116c8a6d49081c713a9267d31	<=	0.06	20140611
00664ef116c8a6d49081c713a9267d31	<=	0.06	20140611
00664ef116c8a6d49081c713a9267d31	<=	0.06	20140616
00664ef116c8a6d49081c713a9267d31	<=	0.06	20140624
00664ef116c8a6d49081c713a9267d31	<=	0.06	20140710
00664ef116c8a6d49081c713a9267d31	<=	0.06	20140711
00664ef116c8a6d49081c713a9267d31	<=	0.06	20140822
00664ef116c8a6d49081c713a9267d31	<=	0.06	20141117
00664ef116c8a6d49081c713a9267d31	<=	0.06	20141204
00664ef116c8a6d49081c713a9267d31	<=	0.06	20141210
00664ef116c8a6d49081c713a9267d31	<=	0.06	20141214
00664ef116c8a6d49081c713a9267d31	<=	0.06	20141215
00664ef116c8a6d49081c713a9267d31	<=	0.06	20141215
00664ef116c8a6d49081c713a9267d31	<=	0.06	20141226
00664ef116c8a6d49081c713a9267d31	=	0.12	20140206
00664ef116c8a6d49081c713a9267d31	=	0.12	20140207
00664ef116c8a6d49081c713a9267d31	=	0.12	20140415
00664ef116c8a6d49081c713a9267d31	=	0.12	20140722
00664ef116c8a6d49081c713a9267d31	=	0.12	20141107
00664ef116c8a6d49081c713a9267d31	=	0.12	20141215
00664ef116c8a6d49081c713a9267d31	=	0.5	20140108
00664ef116c8a6d49081c713a9267d31	=	0.5	20140203
00664ef116c8a6d49081c713a9267d31	=	0.5	20140502
00664ef116c8a6d49081c713a9267d31	=	0.5	20140513
00664ef116c8a6d49081c713a9267d31	=	0.5	20140605
00664ef116c8a6d49081c713a9267d31	=	0.5	20141214
00664ef116c8a6d49081c713a9267d31	=	0.5	20141215
00664ef116c8a6d49081c713a9267d31	=	0.5	20141219
00664ef116c8a6d49081c713a9267d31	=	1	20140114
00664ef116c8a6d49081c713a9267d31	=	1	20140331
00664ef116c8a6d49081c713a9267d31	=	1	20140613
00664ef116c8a6d49081c713a9267d31	=	1	20140616
00664ef116c8a6d49081c713a9267d31	=	1	20141201
00664ef116c8a6d49081c713a9267d31	=	2	20140115
00664ef116c8a6d49081c713a9267d31	=	2	20140416
00664ef116c8a6d49081c713a9267d31	=	2	20140507
00664ef116c8a6d49081c713a9267d31	=	2	20140514
00664ef116c8a6d49081c713a9267d31	=	2	20141108
00664ef116c8a6d49081c713a9267d31	=	4	20140515
00664ef116c8a6d49081c713a9267d31	>	4	20140702
0067d199c87b6b99e34c8ffa05ef350d	<=	0.03	20140107
0067d199c87b6b99e34c8ffa05ef350d	<=	0.03	20140131
0067d199c87b6b99e34c8ffa05ef350d	<=	0.03	20140303
0067d199c87b6b99e34c8ffa05ef350d	<=	0.03	20140317
0067d199c87b6b99e34c8ffa05ef350d	<=	0.03	20140317
0067d199c87b6b99e34c8ffa05ef350d	<=	0.03	20140331
0067d199c87b6b99e34c8ffa05ef350d	<=	0.03	20140401
0067d199c87b6b99e34c8ffa05ef350d	<=	0.03	20140403
0067d199c87b6b99e34c8ffa05ef350d	<=	0.03	20140403
0067d199c87b6b99e34c8ffa05ef350d	<=	0.03	20140404
0067d199c87b6b99e34c8ffa05ef350d	<=	0.03	20140407
0067d199c87b6b99e34c8ffa05ef350d	<=	0.03	20140408
0067d199c87b6b99e34c8ffa05ef350d	<=	0.03	20140408
0067d199c87b6b99e34c8ffa05ef350d	<=	0.03	20140410
0067d199c87b6b99e34c8ffa05ef350d	<=	0.03	20140410
0067d199c87b6b99e34c8ffa05ef350d	<=	0.03	20140414
0067d199c87b6b99e34c8ffa05ef350d	<=	0.03	20140414
0067d199c87b6b99e34c8ffa05ef350d	<=	0.03	20140416
0067d199c87b6b99e34c8ffa05ef350d	<=	0.03	20140417
0067d199c87b6b99e34c8ffa05ef350d	<=	0.03	20140428
0067d199c87b6b99e34c8ffa05ef350d	<=	0.03	20140430
0067d199c87b6b99e34c8ffa05ef350d	<=	0.03	20140430
0067d199c87b6b99e34c8ffa05ef350d	<=	0.03	20140508
0067d199c87b6b99e34c8ffa05ef350d	<=	0.03	20140515
0067d199c87b6b99e34c8ffa05ef350d	<=	0.03	20140515
0067d199c87b6b99e34c8ffa05ef350d	<=	0.03	20140515
0067d199c87b6b99e34c8ffa05ef350d	<=	0.03	20140519
0067d199c87b6b99e34c8ffa05ef350d	<=	0.03	20140519
0067d199c87b6b99e34c8ffa05ef350d	<=	0.03	20140520
0067d199c87b6b99e34c8ffa05ef350d	<=	0.03	20140526
0067d199c87b6b99e34c8ffa05ef350d	<=	0.03	20140526
0067d199c87b6b99e34c8ffa05ef350d	<=	0.03	20140605
0067d199c87b6b99e34c8ffa05ef350d	<=	0.03	20140609
0067d199c87b6b99e34c8ffa05ef350d	<=	0.03	20140619
0067d199c87b6b99e34c8ffa05ef350d	<=	0.03	20140620
0067d199c87b6b99e34c8ffa05ef350d	<=	0.03	20140729
0067d199c87b6b99e34c8ffa05ef350d	<=	0.03	20140801
0067d199c87b6b99e34c8ffa05ef350d	<=	0.03	20140813
0067d199c87b6b99e34c8ffa05ef350d	<=	0.03	20140818
0067d199c87b6b99e34c8ffa05ef350d	<=	0.03	20140818
0067d199c87b6b99e34c8ffa05ef350d	<=	0.03	20140820
0067d199c87b6b99e34c8ffa05ef350d	<=	0.03	20140902
0067d199c87b6b99e34c8ffa05ef350d	<=	0.03	20140903
0067d199c87b6b99e34c8ffa05ef350d	<=	0.03	20140909
0067d199c87b6b99e34c8ffa05ef350d	<=	0.03	20140910
0067d199c87b6b99e34c8ffa05ef350d	<=	0.03	20140922
0067d199c87b6b99e34c8ffa05ef350d	<=	0.03	20140924
0067d199c87b6b99e34c8ffa05ef350d	<=	0.03	20140924
0067d199c87b6b99e34c8ffa05ef350d	<=	0.03	20141006
0067d199c87b6b99e34c8ffa05ef350d	<=	0.03	20141020
0067d199c87b6b99e34c8ffa05ef350d	<=	0.03	20141020
0067d199c87b6b99e34c8ffa05ef350d	<=	0.03	20141020
0067d199c87b6b99e34c8ffa05ef350d	<=	0.03	20141022
0067d199c87b6b99e34c8ffa05ef350d	<=	0.03	20141023
0067d199c87b6b99e34c8ffa05ef350d	<=	0.03	20141027
0067d199c87b6b99e34c8ffa05ef350d	<=	0.03	20141027
0067d199c87b6b99e34c8ffa05ef350d	<=	0.03	20141031
0067d199c87b6b99e34c8ffa05ef350d	<=	0.03	20141104
0067d199c87b6b99e34c8ffa05ef350d	<=	0.03	20141110
0067d199c87b6b99e34c8ffa05ef350d	<=	0.03	20141110
0067d199c87b6b99e34c8ffa05ef350d	<=	0.03	20141114
0067d199c87b6b99e34c8ffa05ef350d	<=	0.03	20141120
0067d199c87b6b99e34c8ffa05ef350d	<=	0.03	20141125
0067d199c87b6b99e34c8ffa05ef350d	<=	0.03	20141125
0067d199c87b6b99e34c8ffa05ef350d	<=	0.03	20141125
0067d199c87b6b99e34c8ffa05ef350d	<=	0.03	20141128
0067d199c87b6b99e34c8ffa05ef350d	<=	0.03	20141201
0067d199c87b6b99e34c8ffa05ef350d	<=	0.03	20141201
0067d199c87b6b99e34c8ffa05ef350d	<=	0.03	20141201
0067d199c87b6b99e34c8ffa05ef350d	<=	0.03	20141203
0067d199c87b6b99e34c8ffa05ef350d	<=	0.03	20141209
0067d199c87b6b99e34c8ffa05ef350d	<=	0.03	20141211
0067d199c87b6b99e34c8ffa05ef350d	<=	0.03	20141215
0067d199c87b6b99e34c8ffa05ef350d	<=	0.03	20141215
0067d199c87b6b99e34c8ffa05ef350d	<=	0.06	20140502
0067d199c87b6b99e34c8ffa05ef350d	<=	0.06	20140507
0067d199c87b6b99e34c8ffa05ef350d	<=	0.06	20140718
0067d199c87b6b99e34c8ffa05ef350d	<=	0.06	20141224
0067d199c87b6b99e34c8ffa05ef350d	<=	0.06	20141224
0067d199c87b6b99e34c8ffa05ef350d	<=	0.06	20141225
0067d199c87b6b99e34c8ffa05ef350d	<=	0.06	20141229
0067d199c87b6b99e34c8ffa05ef350d	<=	0.06	20141229
0067d199c87b6b99e34c8ffa05ef350d	<=	0.06	20141229
0067d199c87b6b99e34c8ffa05ef350d	=	0.06	20140102
0067d199c87b6b99e34c8ffa05ef350d	=	0.06	20140120
0067d199c87b6b99e34c8ffa05ef350d	=	0.06	20140129
0067d199c87b6b99e34c8ffa05ef350d	=	0.06	20140203
0067d199c87b6b99e34c8ffa05ef350d	=	0.06	20140203
0067d199c87b6b99e34c8ffa05ef350d	=	0.06	20140206
0067d199c87b6b99e34c8ffa05ef350d	=	0.06	20140217
0067d199c87b6b99e34c8ffa05ef350d	=	0.06	20140228
0067d199c87b6b99e34c8ffa05ef350d	=	0.06	20140326
0067d199c87b6b99e34c8ffa05ef350d	=	0.06	20140331
0067d199c87b6b99e34c8ffa05ef350d	=	0.06	20140401
0067d199c87b6b99e34c8ffa05ef350d	=	0.06	20140401
0067d199c87b6b99e34c8ffa05ef350d	=	0.06	20140403
0067d199c87b6b99e34c8ffa05ef350d	=	0.06	20140415
0067d199c87b6b99e34c8ffa05ef350d	=	0.06	20140430
0067d199c87b6b99e34c8ffa05ef350d	=	0.06	20140509
0067d199c87b6b99e34c8ffa05ef350d	=	0.06	20140512
0067d199c87b6b99e34c8ffa05ef350d	=	0.06	20140514
0067d199c87b6b99e34c8ffa05ef350d	=	0.06	20140514
0067d199c87b6b99e34c8ffa05ef350d	=	0.06	20140515
0067d199c87b6b99e34c8ffa05ef350d	=	0.06	20140515
0067d199c87b6b99e34c8ffa05ef350d	=	0.06	20140519
0067d199c87b6b99e34c8ffa05ef350d	=	0.06	20140528
0067d199c87b6b99e34c8ffa05ef350d	=	0.06	20140529
0067d199c87b6b99e34c8ffa05ef350d	=	0.06	20140530
0067d199c87b6b99e34c8ffa05ef350d	=	0.06	20140602
0067d199c87b6b99e34c8ffa05ef350d	=	0.06	20140603
0067d199c87b6b99e34c8ffa05ef350d	=	0.06	20140606
0067d199c87b6b99e34c8ffa05ef350d	=	0.06	20140612
0067d199c87b6b99e34c8ffa05ef350d	=	0.06	20140613
0067d199c87b6b99e34c8ffa05ef350d	=	0.06	20140617
0067d199c87b6b99e34c8ffa05ef350d	=	0.06	20140623
0067d199c87b6b99e34c8ffa05ef350d	=	0.06	20140624
0067d199c87b6b99e34c8ffa05ef350d	=	0.06	20140630
0067d199c87b6b99e34c8ffa05ef350d	=	0.06	20140707
0067d199c87b6b99e34c8ffa05ef350d	=	0.06	20140711
0067d199c87b6b99e34c8ffa05ef350d	=	0.06	20140724
0067d199c87b6b99e34c8ffa05ef350d	=	0.06	20140731
0067d199c87b6b99e34c8ffa05ef350d	=	0.06	20140804
0067d199c87b6b99e34c8ffa05ef350d	=	0.06	20140813
0067d199c87b6b99e34c8ffa05ef350d	=	0.06	20140825
0067d199c87b6b99e34c8ffa05ef350d	=	0.06	20140904
0067d199c87b6b99e34c8ffa05ef350d	=	0.06	20140919
0067d199c87b6b99e34c8ffa05ef350d	=	0.06	20141003
0067d199c87b6b99e34c8ffa05ef350d	=	0.06	20141007
0067d199c87b6b99e34c8ffa05ef350d	=	0.06	20141015
0067d199c87b6b99e34c8ffa05ef350d	=	0.06	20141022
0067d199c87b6b99e34c8ffa05ef350d	=	0.06	20141023
0067d199c87b6b99e34c8ffa05ef350d	=	0.06	20141028
0067d199c87b6b99e34c8ffa05ef350d	=	0.06	20141104
0067d199c87b6b99e34c8ffa05ef350d	=	0.06	20141104
0067d199c87b6b99e34c8ffa05ef350d	=	0.06	20141111
0067d199c87b6b99e34c8ffa05ef350d	=	0.06	20141117
0067d199c87b6b99e34c8ffa05ef350d	=	0.06	20141119
0067d199c87b6b99e34c8ffa05ef350d	=	0.06	20141121
0067d199c87b6b99e34c8ffa05ef350d	=	0.06	20141125
0067d199c87b6b99e34c8ffa05ef350d	=	0.06	20141127
0067d199c87b6b99e34c8ffa05ef350d	=	0.06	20141201
0067d199c87b6b99e34c8ffa05ef350d	=	0.06	20141201
0067d199c87b6b99e34c8ffa05ef350d	=	0.06	20141202
0067d199c87b6b99e34c8ffa05ef350d	=	0.06	20141203
0067d199c87b6b99e34c8ffa05ef350d	=	0.06	20141205
0067d199c87b6b99e34c8ffa05ef350d	=	0.06	20141208
0067d199c87b6b99e34c8ffa05ef350d	=	0.06	20141208
0067d199c87b6b99e34c8ffa05ef350d	=	0.06	20141208
0067d199c87b6b99e34c8ffa05ef350d	=	0.06	20141208
0067d199c87b6b99e34c8ffa05ef350d	=	0.06	20141209
0067d199c87b6b99e34c8ffa05ef350d	=	0.06	20141211
0067d199c87b6b99e34c8ffa05ef350d	=	0.06	20141215
0067d199c87b6b99e34c8ffa05ef350d	=	0.06	20141215
0067d199c87b6b99e34c8ffa05ef350d	=	0.06	20141217
0067d199c87b6b99e34c8ffa05ef350d	=	0.06	20141218
0067d199c87b6b99e34c8ffa05ef350d	=	0.06	20141219
0067d199c87b6b99e34c8ffa05ef350d	=	0.06	20141222
0067d199c87b6b99e34c8ffa05ef350d	=	0.06	20141222
0067d199c87b6b99e34c8ffa05ef350d	=	0.06	20141222
0067d199c87b6b99e34c8ffa05ef350d	=	0.12	20140502
0067d199c87b6b99e34c8ffa05ef350d	=	0.12	20140502
0067d199c87b6b99e34c8ffa05ef350d	=	0.12	20140515
0067d199c87b6b99e34c8ffa05ef350d	=	0.12	20140523
0067d199c87b6b99e34c8ffa05ef350d	=	0.12	20140530
0067d199c87b6b99e34c8ffa05ef350d	=	0.12	20140609
0067d199c87b6b99e34c8ffa05ef350d	=	0.12	20140609
0067d199c87b6b99e34c8ffa05ef350d	=	0.12	20140623
0067d199c87b6b99e34c8ffa05ef350d	=	0.12	20140718
0067d199c87b6b99e34c8ffa05ef350d	=	0.12	20140722
0067d199c87b6b99e34c8ffa05ef350d	=	0.12	20140820
0067d199c87b6b99e34c8ffa05ef350d	=	0.12	20140825
0067d199c87b6b99e34c8ffa05ef350d	=	0.12	20140828
0067d199c87b6b99e34c8ffa05ef350d	=	0.12	20140930
0067d199c87b6b99e34c8ffa05ef350d	=	0.12	20141014
0067d199c87b6b99e34c8ffa05ef350d	=	0.12	20141014
0067d199c87b6b99e34c8ffa05ef350d	=	0.12	20141119
0067d199c87b6b99e34c8ffa05ef350d	=	0.12	20141201
0067d199c87b6b99e34c8ffa05ef350d	=	0.12	20141202
0067d199c87b6b99e34c8ffa05ef350d	=	0.25	20140114
0067d199c87b6b99e34c8ffa05ef350d	=	0.25	20140303
0067d199c87b6b99e34c8ffa05ef350d	=	0.25	20140326
0067d199c87b6b99e34c8ffa05ef350d	=	0.25	20140402
0067d199c87b6b99e34c8ffa05ef350d	=	0.25	20140408
0067d199c87b6b99e34c8ffa05ef350d	=	0.25	20140414
0067d199c87b6b99e34c8ffa05ef350d	=	0.25	20140421
0067d199c87b6b99e34c8ffa05ef350d	=	0.25	20140421
0067d199c87b6b99e34c8ffa05ef350d	=	0.25	20140422
0067d199c87b6b99e34c8ffa05ef350d	=	0.25	20140526
0067d199c87b6b99e34c8ffa05ef350d	=	0.25	20140602
0067d199c87b6b99e34c8ffa05ef350d	=	0.25	20140612
0067d199c87b6b99e34c8ffa05ef350d	=	0.25	20140620
0067d199c87b6b99e34c8ffa05ef350d	=	0.25	20140620
0067d199c87b6b99e34c8ffa05ef350d	=	0.25	20140630
0067d199c87b6b99e34c8ffa05ef350d	=	0.25	20140703
0067d199c87b6b99e34c8ffa05ef350d	=	0.25	20140714
0067d199c87b6b99e34c8ffa05ef350d	=	0.25	20140728
0067d199c87b6b99e34c8ffa05ef350d	=	0.25	20140825
0067d199c87b6b99e34c8ffa05ef350d	=	0.25	20140904
0067d199c87b6b99e34c8ffa05ef350d	=	0.25	20140908
0067d199c87b6b99e34c8ffa05ef350d	=	0.25	20140922
0067d199c87b6b99e34c8ffa05ef350d	=	0.25	20141002
0067d199c87b6b99e34c8ffa05ef350d	=	0.25	20141104
0067d199c87b6b99e34c8ffa05ef350d	=	0.25	20141106
0067d199c87b6b99e34c8ffa05ef350d	=	0.25	20141110
0067d199c87b6b99e34c8ffa05ef350d	=	0.25	20141201
0067d199c87b6b99e34c8ffa05ef350d	=	0.25	20141201
0067d199c87b6b99e34c8ffa05ef350d	=	0.25	20141204
0067d199c87b6b99e34c8ffa05ef350d	=	0.25	20141208
0067d199c87b6b99e34c8ffa05ef350d	=	0.25	20141210
0067d199c87b6b99e34c8ffa05ef350d	=	0.25	20141210
0067d199c87b6b99e34c8ffa05ef350d	=	0.25	20141212
0067d199c87b6b99e34c8ffa05ef350d	=	0.25	20141217
0067d199c87b6b99e34c8ffa05ef350d	=	0.25	20141219
0067d199c87b6b99e34c8ffa05ef350d	=	0.25	20141222
0067d199c87b6b99e34c8ffa05ef350d	=	0.25	20141224
0067d199c87b6b99e34c8ffa05ef350d	=	0.25	20141226
0067d199c87b6b99e34c8ffa05ef350d	=	0.5	20140114
0067d199c87b6b99e34c8ffa05ef350d	=	0.5	20140131
0067d199c87b6b99e34c8ffa05ef350d	=	0.5	20140428
0067d199c87b6b99e34c8ffa05ef350d	=	0.5	20140502
0067d199c87b6b99e34c8ffa05ef350d	=	0.5	20140507
0067d199c87b6b99e34c8ffa05ef350d	=	0.5	20140507
0067d199c87b6b99e34c8ffa05ef350d	=	0.5	20140509
0067d199c87b6b99e34c8ffa05ef350d	=	0.5	20140526
0067d199c87b6b99e34c8ffa05ef350d	=	0.5	20140613
0067d199c87b6b99e34c8ffa05ef350d	=	0.5	20140623
0067d199c87b6b99e34c8ffa05ef350d	=	0.5	20140630
0067d199c87b6b99e34c8ffa05ef350d	=	0.5	20140630
0067d199c87b6b99e34c8ffa05ef350d	=	0.5	20140924
0067d199c87b6b99e34c8ffa05ef350d	=	0.5	20140924
0067d199c87b6b99e34c8ffa05ef350d	=	0.5	20140930
0067d199c87b6b99e34c8ffa05ef350d	=	0.5	20141031
0067d199c87b6b99e34c8ffa05ef350d	=	0.5	20141121
0067d199c87b6b99e34c8ffa05ef350d	=	0.5	20141205
0067d199c87b6b99e34c8ffa05ef350d	=	0.5	20141211
0067d199c87b6b99e34c8ffa05ef350d	=	1	20140114
0067d199c87b6b99e34c8ffa05ef350d	=	1	20140120
0067d199c87b6b99e34c8ffa05ef350d	=	1	20140206
0067d199c87b6b99e34c8ffa05ef350d	=	1	20140213
0067d199c87b6b99e34c8ffa05ef350d	=	1	20140403
0067d199c87b6b99e34c8ffa05ef350d	=	1	20140416
0067d199c87b6b99e34c8ffa05ef350d	=	1	20140428
0067d199c87b6b99e34c8ffa05ef350d	=	1	20140428
0067d199c87b6b99e34c8ffa05ef350d	=	1	20140507
0067d199c87b6b99e34c8ffa05ef350d	=	1	20140617
0067d199c87b6b99e34c8ffa05ef350d	=	1	20140619
0067d199c87b6b99e34c8ffa05ef350d	=	1	20140630
0067d199c87b6b99e34c8ffa05ef350d	=	1	20140805
0067d199c87b6b99e34c8ffa05ef350d	=	1	20140825
0067d199c87b6b99e34c8ffa05ef350d	=	1	20140926
0067d199c87b6b99e34c8ffa05ef350d	=	1	20141117
0067d199c87b6b99e34c8ffa05ef350d	=	1	20141117
0067d199c87b6b99e34c8ffa05ef350d	=	1	20141125
0067d199c87b6b99e34c8ffa05ef350d	=	1	20141128
0067d199c87b6b99e34c8ffa05ef350d	=	1	20141202
0067d199c87b6b99e34c8ffa05ef350d	=	1	20141208
0067d199c87b6b99e34c8ffa05ef350d	=	1	20141218
0067d199c87b6b99e34c8ffa05ef350d	=	1	20141222
0067d199c87b6b99e34c8ffa05ef350d	=	2	20140219
0067d199c87b6b99e34c8ffa05ef350d	=	2	20140416
0067d199c87b6b99e34c8ffa05ef350d	=	2	20140430
0067d199c87b6b99e34c8ffa05ef350d	=	2	20140507
0067d199c87b6b99e34c8ffa05ef350d	=	2	20140616
0067d199c87b6b99e34c8ffa05ef350d	=	2	20140804
0067d199c87b6b99e34c8ffa05ef350d	=	2	20140806
0067d199c87b6b99e34c8ffa05ef350d	=	2	20140811
0067d199c87b6b99e34c8ffa05ef350d	=	2	20141014
0067d199c87b6b99e34c8ffa05ef350d	=	2	20141111
0067d199c87b6b99e34c8ffa05ef350d	=	2	20141113
0067d199c87b6b99e34c8ffa05ef350d	=	2	20141208
0067d199c87b6b99e34c8ffa05ef350d	=	2	20141222
0067d199c87b6b99e34c8ffa05ef350d	=	4	20140129
0067d199c87b6b99e34c8ffa05ef350d	=	4	20140430
0067d199c87b6b99e34c8ffa05ef350d	=	4	20140908
0067d199c87b6b99e34c8ffa05ef350d	=	4	20141002
008cbabe4182f68f9668cddd0c9ee58b	<=	0.06	20140122
008cbabe4182f68f9668cddd0c9ee58b	<=	0.06	20140228
008cbabe4182f68f9668cddd0c9ee58b	<=	0.06	20140423
008cbabe4182f68f9668cddd0c9ee58b	<=	0.06	20140520
008cbabe4182f68f9668cddd0c9ee58b	<=	0.06	20140524
008cbabe4182f68f9668cddd0c9ee58b	<=	0.06	20140820
008cbabe4182f68f9668cddd0c9ee58b	<=	0.06	20140905
008cbabe4182f68f9668cddd0c9ee58b	<=	0.06	20141112
008cbabe4182f68f9668cddd0c9ee58b	<=	0.06	20141206
008cbabe4182f68f9668cddd0c9ee58b	<=	0.06	20141224
008cbabe4182f68f9668cddd0c9ee58b	=	0.12	20140618
013c676e8f4fd4f7fee58af279178b07	=	0.12	20140203
013c676e8f4fd4f7fee58af279178b07	=	0.12	20140217
013c676e8f4fd4f7fee58af279178b07	=	0.12	20140325
013c676e8f4fd4f7fee58af279178b07	=	0.12	20140418
013c676e8f4fd4f7fee58af279178b07	=	0.12	20140606
013c676e8f4fd4f7fee58af279178b07	=	0.12	20140920
013c676e8f4fd4f7fee58af279178b07	=	0.12	20140929
013c676e8f4fd4f7fee58af279178b07	=	0.12	20141029
013c676e8f4fd4f7fee58af279178b07	=	0.12	20141110
013c676e8f4fd4f7fee58af279178b07	=	0.12	20141117
013c676e8f4fd4f7fee58af279178b07	=	0.25	20140116
013c676e8f4fd4f7fee58af279178b07	=	0.25	20140306
013c676e8f4fd4f7fee58af279178b07	=	0.25	20140416
013c676e8f4fd4f7fee58af279178b07	=	0.25	20140422
013c676e8f4fd4f7fee58af279178b07	=	0.25	20140509
013c676e8f4fd4f7fee58af279178b07	=	0.25	20140525
013c676e8f4fd4f7fee58af279178b07	=	0.25	20140625
013c676e8f4fd4f7fee58af279178b07	=	0.25	20140717
013c676e8f4fd4f7fee58af279178b07	=	0.25	20140719
013c676e8f4fd4f7fee58af279178b07	=	0.25	20140823
013c676e8f4fd4f7fee58af279178b07	=	0.25	20140825
013c676e8f4fd4f7fee58af279178b07	=	0.25	20140825
013c676e8f4fd4f7fee58af279178b07	=	0.25	20140915
013c676e8f4fd4f7fee58af279178b07	=	0.25	20141020
013c676e8f4fd4f7fee58af279178b07	=	0.25	20141109
013c676e8f4fd4f7fee58af279178b07	=	0.25	20141110
013c676e8f4fd4f7fee58af279178b07	=	0.25	20141225
013c676e8f4fd4f7fee58af279178b07	=	0.5	20140109
013c676e8f4fd4f7fee58af279178b07	=	0.5	20140117
013c676e8f4fd4f7fee58af279178b07	=	0.5	20140129
013c676e8f4fd4f7fee58af279178b07	=	0.5	20140206
013c676e8f4fd4f7fee58af279178b07	=	0.5	20140220
013c676e8f4fd4f7fee58af279178b07	=	0.5	20140528
013c676e8f4fd4f7fee58af279178b07	=	0.5	20140529
013c676e8f4fd4f7fee58af279178b07	=	0.5	20140603
013c676e8f4fd4f7fee58af279178b07	=	0.5	20140605
013c676e8f4fd4f7fee58af279178b07	=	0.5	20140611
013c676e8f4fd4f7fee58af279178b07	=	0.5	20140613
013c676e8f4fd4f7fee58af279178b07	=	0.5	20140716
013c676e8f4fd4f7fee58af279178b07	=	0.5	20140813
013c676e8f4fd4f7fee58af279178b07	=	0.5	20140915
013c676e8f4fd4f7fee58af279178b07	=	0.5	20140916
013c676e8f4fd4f7fee58af279178b07	=	0.5	20141031
013c676e8f4fd4f7fee58af279178b07	=	0.5	20141115
013c676e8f4fd4f7fee58af279178b07	=	0.5	20141121
013c676e8f4fd4f7fee58af279178b07	=	0.5	20141129
013c676e8f4fd4f7fee58af279178b07	=	0.5	20141202
013c676e8f4fd4f7fee58af279178b07	=	1	20140214
013c676e8f4fd4f7fee58af279178b07	=	1	20140307
013c676e8f4fd4f7fee58af279178b07	=	1	20140323
013c676e8f4fd4f7fee58af279178b07	=	1	20140328
013c676e8f4fd4f7fee58af279178b07	=	1	20140415
013c676e8f4fd4f7fee58af279178b07	=	1	20140722
013c676e8f4fd4f7fee58af279178b07	=	1	20140909
013c676e8f4fd4f7fee58af279178b07	=	1	20141013
013c676e8f4fd4f7fee58af279178b07	=	1	20141013
013c676e8f4fd4f7fee58af279178b07	=	2	20140116
013c676e8f4fd4f7fee58af279178b07	=	2	20140213
013c676e8f4fd4f7fee58af279178b07	=	2	20140215
013c676e8f4fd4f7fee58af279178b07	=	2	20140304
013c676e8f4fd4f7fee58af279178b07	=	2	20140306
013c676e8f4fd4f7fee58af279178b07	=	2	20140327
013c676e8f4fd4f7fee58af279178b07	=	2	20140331
013c676e8f4fd4f7fee58af279178b07	=	2	20140421
013c676e8f4fd4f7fee58af279178b07	=	2	20140513
013c676e8f4fd4f7fee58af279178b07	=	2	20140514
013c676e8f4fd4f7fee58af279178b07	=	2	20140514
013c676e8f4fd4f7fee58af279178b07	=	2	20140909
013c676e8f4fd4f7fee58af279178b07	=	2	20141017
013c676e8f4fd4f7fee58af279178b07	=	2	20141125
013c676e8f4fd4f7fee58af279178b07	=	2	20141226
013c676e8f4fd4f7fee58af279178b07	=	4	20140909
01eb739dfa8af7d173898334342e85c6	<=	0.03	20140114
01eb739dfa8af7d173898334342e85c6	<=	0.03	20140114
01eb739dfa8af7d173898334342e85c6	<=	0.03	20140121
01eb739dfa8af7d173898334342e85c6	<=	0.03	20140130
01eb739dfa8af7d173898334342e85c6	<=	0.03	20140207
01eb739dfa8af7d173898334342e85c6	<=	0.03	20140223
01eb739dfa8af7d173898334342e85c6	<=	0.03	20140320
01eb739dfa8af7d173898334342e85c6	<=	0.03	20140324
01eb739dfa8af7d173898334342e85c6	<=	0.03	20140328
01eb739dfa8af7d173898334342e85c6	<=	0.03	20140408
01eb739dfa8af7d173898334342e85c6	<=	0.03	20140418
01eb739dfa8af7d173898334342e85c6	<=	0.03	20140430
01eb739dfa8af7d173898334342e85c6	<=	0.03	20140508
01eb739dfa8af7d173898334342e85c6	<=	0.03	20140512
01eb739dfa8af7d173898334342e85c6	<=	0.03	20140513
01eb739dfa8af7d173898334342e85c6	<=	0.03	20140513
01eb739dfa8af7d173898334342e85c6	<=	0.03	20140526
01eb739dfa8af7d173898334342e85c6	<=	0.03	20140602
01eb739dfa8af7d173898334342e85c6	<=	0.03	20140605
01eb739dfa8af7d173898334342e85c6	<=	0.03	20140707
01eb739dfa8af7d173898334342e85c6	<=	0.03	20140717
01eb739dfa8af7d173898334342e85c6	<=	0.03	20140811
01eb739dfa8af7d173898334342e85c6	<=	0.03	20140825
01eb739dfa8af7d173898334342e85c6	<=	0.03	20140904
01eb739dfa8af7d173898334342e85c6	<=	0.03	20140914
01eb739dfa8af7d173898334342e85c6	<=	0.03	20140914
01eb739dfa8af7d173898334342e85c6	<=	0.03	20140929
01eb739dfa8af7d173898334342e85c6	<=	0.03	20141106
01eb739dfa8af7d173898334342e85c6	<=	0.03	20141112
01eb739dfa8af7d173898334342e85c6	<=	0.03	20141205
01eb739dfa8af7d173898334342e85c6	<=	0.03	20141213
01eb739dfa8af7d173898334342e85c6	=	0.03	20141211
01eb739dfa8af7d173898334342e85c6	=	0.06	20140317
01eb739dfa8af7d173898334342e85c6	=	0.06	20140716
01eb739dfa8af7d173898334342e85c6	=	0.06	20141105
01eb739dfa8af7d173898334342e85c6	=	0.06	20141109
01eb739dfa8af7d173898334342e85c6	=	0.12	20140704
01eb739dfa8af7d173898334342e85c6	=	0.12	20140929
01eb739dfa8af7d173898334342e85c6	=	0.12	20141105
01eb739dfa8af7d173898334342e85c6	=	0.25	20140106
01eb739dfa8af7d173898334342e85c6	=	0.25	20140129
01eb739dfa8af7d173898334342e85c6	=	0.25	20140515
01eb739dfa8af7d173898334342e85c6	=	0.25	20140922
01eb739dfa8af7d173898334342e85c6	=	0.25	20141116
01eb739dfa8af7d173898334342e85c6	=	0.25	20141121
01eb739dfa8af7d173898334342e85c6	=	0.25	20141126
01eb739dfa8af7d173898334342e85c6	=	0.5	20140131
01eb739dfa8af7d173898334342e85c6	=	0.5	20140317
01eb739dfa8af7d173898334342e85c6	=	0.5	20140521
01eb739dfa8af7d173898334342e85c6	=	0.5	20140602
01eb739dfa8af7d173898334342e85c6	=	0.5	20141104
01eb739dfa8af7d173898334342e85c6	=	1	20140128
01eb739dfa8af7d173898334342e85c6	=	1	20140325
01eb739dfa8af7d173898334342e85c6	=	1	20140529
01eb739dfa8af7d173898334342e85c6	=	1	20140724
01eb739dfa8af7d173898334342e85c6	=	1	20140821
01eb739dfa8af7d173898334342e85c6	=	1	20141021
01eb739dfa8af7d173898334342e85c6	=	1	20141121
020dd37234d4baa028694511f66b406b	<=	0.06	20140106
020dd37234d4baa028694511f66b406b	<=	0.06	20140329
020dd37234d4baa028694511f66b406b	<=	0.06	20140330
020dd37234d4baa028694511f66b406b	<=	0.06	20140401
020dd37234d4baa028694511f66b406b	<=	0.06	20140411
020dd37234d4baa028694511f66b406b	<=	0.06	20140414
020dd37234d4baa028694511f66b406b	<=	0.06	20140418
020dd37234d4baa028694511f66b406b	<=	0.06	20140422
020dd37234d4baa028694511f66b406b	<=	0.06	20140509
020dd37234d4baa028694511f66b406b	<=	0.06	20140820
020dd37234d4baa028694511f66b406b	<=	0.06	20140822
020dd37234d4baa028694511f66b406b	<=	0.06	20140918
020dd37234d4baa028694511f66b406b	<=	0.06	20141117
020dd37234d4baa028694511f66b406b	<=	0.06	20141208
020dd37234d4baa028694511f66b406b	<=	0.06	20141210
020dd37234d4baa028694511f66b406b	<=	0.06	20141211
020dd37234d4baa028694511f66b406b	=	0.12	20140121
020dd37234d4baa028694511f66b406b	=	0.25	20140329
020dd37234d4baa028694511f66b406b	=	0.25	20141002
020dd37234d4baa028694511f66b406b	=	0.5	20140219
020dd37234d4baa028694511f66b406b	=	0.5	20140416
020dd37234d4baa028694511f66b406b	=	0.5	20140425
020dd37234d4baa028694511f66b406b	=	0.5	20140826
020dd37234d4baa028694511f66b406b	=	2	20140402
02fcb4041b376fcba44e3c8171ee7677	<=	0.03	20140101
02fcb4041b376fcba44e3c8171ee7677	<=	0.03	20140104
02fcb4041b376fcba44e3c8171ee7677	<=	0.03	20140106
02fcb4041b376fcba44e3c8171ee7677	<=	0.03	20140107
02fcb4041b376fcba44e3c8171ee7677	<=	0.03	20140107
02fcb4041b376fcba44e3c8171ee7677	<=	0.03	20140111
02fcb4041b376fcba44e3c8171ee7677	<=	0.03	20140111
02fcb4041b376fcba44e3c8171ee7677	<=	0.03	20140114
02fcb4041b376fcba44e3c8171ee7677	<=	0.03	20140116
02fcb4041b376fcba44e3c8171ee7677	<=	0.03	20140117
02fcb4041b376fcba44e3c8171ee7677	<=	0.03	20140117
02fcb4041b376fcba44e3c8171ee7677	<=	0.03	20140117
02fcb4041b376fcba44e3c8171ee7677	<=	0.03	20140124
02fcb4041b376fcba44e3c8171ee7677	<=	0.03	20140127
02fcb4041b376fcba44e3c8171ee7677	<=	0.03	20140129
02fcb4041b376fcba44e3c8171ee7677	<=	0.03	20140129
02fcb4041b376fcba44e3c8171ee7677	<=	0.03	20140203
02fcb4041b376fcba44e3c8171ee7677	<=	0.03	20140206
02fcb4041b376fcba44e3c8171ee7677	<=	0.03	20140207
02fcb4041b376fcba44e3c8171ee7677	<=	0.03	20140208
02fcb4041b376fcba44e3c8171ee7677	<=	0.03	20140218
02fcb4041b376fcba44e3c8171ee7677	<=	0.03	20140219
02fcb4041b376fcba44e3c8171ee7677	<=	0.03	20140221
02fcb4041b376fcba44e3c8171ee7677	<=	0.03	20140225
02fcb4041b376fcba44e3c8171ee7677	<=	0.03	20140311
02fcb4041b376fcba44e3c8171ee7677	<=	0.03	20140315
02fcb4041b376fcba44e3c8171ee7677	<=	0.03	20140324
02fcb4041b376fcba44e3c8171ee7677	<=	0.03	20140328
02fcb4041b376fcba44e3c8171ee7677	<=	0.03	20140403
02fcb4041b376fcba44e3c8171ee7677	<=	0.03	20140404
02fcb4041b376fcba44e3c8171ee7677	<=	0.03	20140404
02fcb4041b376fcba44e3c8171ee7677	<=	0.03	20140407
02fcb4041b376fcba44e3c8171ee7677	<=	0.03	20140408
02fcb4041b376fcba44e3c8171ee7677	<=	0.03	20140426
02fcb4041b376fcba44e3c8171ee7677	<=	0.03	20140504
02fcb4041b376fcba44e3c8171ee7677	<=	0.03	20140505
02fcb4041b376fcba44e3c8171ee7677	<=	0.03	20140506
02fcb4041b376fcba44e3c8171ee7677	<=	0.03	20140507
02fcb4041b376fcba44e3c8171ee7677	<=	0.03	20140514
02fcb4041b376fcba44e3c8171ee7677	<=	0.03	20140516
02fcb4041b376fcba44e3c8171ee7677	<=	0.03	20140520
02fcb4041b376fcba44e3c8171ee7677	<=	0.03	20140527
02fcb4041b376fcba44e3c8171ee7677	<=	0.03	20140529
02fcb4041b376fcba44e3c8171ee7677	<=	0.03	20140604
02fcb4041b376fcba44e3c8171ee7677	<=	0.03	20140606
02fcb4041b376fcba44e3c8171ee7677	<=	0.03	20140615
02fcb4041b376fcba44e3c8171ee7677	<=	0.03	20140623
02fcb4041b376fcba44e3c8171ee7677	<=	0.03	20140702
02fcb4041b376fcba44e3c8171ee7677	<=	0.03	20140703
02fcb4041b376fcba44e3c8171ee7677	<=	0.03	20140703
02fcb4041b376fcba44e3c8171ee7677	<=	0.03	20140704
02fcb4041b376fcba44e3c8171ee7677	<=	0.03	20140705
02fcb4041b376fcba44e3c8171ee7677	<=	0.03	20140711
02fcb4041b376fcba44e3c8171ee7677	<=	0.03	20140711
02fcb4041b376fcba44e3c8171ee7677	<=	0.03	20140713
02fcb4041b376fcba44e3c8171ee7677	<=	0.03	20140721
02fcb4041b376fcba44e3c8171ee7677	<=	0.03	20140722
02fcb4041b376fcba44e3c8171ee7677	<=	0.03	20140723
02fcb4041b376fcba44e3c8171ee7677	<=	0.03	20140731
02fcb4041b376fcba44e3c8171ee7677	<=	0.03	20140804
02fcb4041b376fcba44e3c8171ee7677	<=	0.03	20140808
02fcb4041b376fcba44e3c8171ee7677	<=	0.03	20140815
02fcb4041b376fcba44e3c8171ee7677	<=	0.03	20140817
02fcb4041b376fcba44e3c8171ee7677	<=	0.03	20140825
02fcb4041b376fcba44e3c8171ee7677	<=	0.03	20140908
02fcb4041b376fcba44e3c8171ee7677	<=	0.03	20140920
02fcb4041b376fcba44e3c8171ee7677	<=	0.03	20140921
02fcb4041b376fcba44e3c8171ee7677	<=	0.03	20140925
02fcb4041b376fcba44e3c8171ee7677	<=	0.03	20141016
02fcb4041b376fcba44e3c8171ee7677	<=	0.03	20141021
02fcb4041b376fcba44e3c8171ee7677	<=	0.03	20141022
02fcb4041b376fcba44e3c8171ee7677	<=	0.03	20141023
02fcb4041b376fcba44e3c8171ee7677	<=	0.03	20141024
02fcb4041b376fcba44e3c8171ee7677	<=	0.03	20141025
02fcb4041b376fcba44e3c8171ee7677	<=	0.03	20141026
02fcb4041b376fcba44e3c8171ee7677	<=	0.03	20141028
02fcb4041b376fcba44e3c8171ee7677	<=	0.03	20141101
02fcb4041b376fcba44e3c8171ee7677	<=	0.03	20141105
02fcb4041b376fcba44e3c8171ee7677	<=	0.03	20141106
02fcb4041b376fcba44e3c8171ee7677	<=	0.03	20141111
02fcb4041b376fcba44e3c8171ee7677	<=	0.03	20141111
02fcb4041b376fcba44e3c8171ee7677	<=	0.03	20141111
02fcb4041b376fcba44e3c8171ee7677	<=	0.03	20141111
02fcb4041b376fcba44e3c8171ee7677	<=	0.03	20141115
02fcb4041b376fcba44e3c8171ee7677	<=	0.03	20141116
02fcb4041b376fcba44e3c8171ee7677	<=	0.03	20141119
02fcb4041b376fcba44e3c8171ee7677	<=	0.03	20141119
02fcb4041b376fcba44e3c8171ee7677	<=	0.03	20141119
02fcb4041b376fcba44e3c8171ee7677	<=	0.03	20141127
02fcb4041b376fcba44e3c8171ee7677	<=	0.03	20141203
02fcb4041b376fcba44e3c8171ee7677	<=	0.03	20141204
02fcb4041b376fcba44e3c8171ee7677	<=	0.03	20141209
02fcb4041b376fcba44e3c8171ee7677	<=	0.03	20141210
02fcb4041b376fcba44e3c8171ee7677	<=	0.03	20141211
02fcb4041b376fcba44e3c8171ee7677	<=	0.03	20141215
02fcb4041b376fcba44e3c8171ee7677	<=	0.03	20141216
02fcb4041b376fcba44e3c8171ee7677	<=	0.03	20141217
02fcb4041b376fcba44e3c8171ee7677	<=	0.03	20141217
02fcb4041b376fcba44e3c8171ee7677	<=	0.03	20141218
02fcb4041b376fcba44e3c8171ee7677	<=	0.03	20141224
02fcb4041b376fcba44e3c8171ee7677	<=	0.03	20141227
02fcb4041b376fcba44e3c8171ee7677	<=	0.03	20141229
02fcb4041b376fcba44e3c8171ee7677	<=	0.03	20141230
02fcb4041b376fcba44e3c8171ee7677	=	0.06	20140203
02fcb4041b376fcba44e3c8171ee7677	=	0.06	20140206
02fcb4041b376fcba44e3c8171ee7677	=	0.06	20140225
02fcb4041b376fcba44e3c8171ee7677	=	0.06	20140313
02fcb4041b376fcba44e3c8171ee7677	=	0.06	20140514
02fcb4041b376fcba44e3c8171ee7677	=	0.06	20140526
02fcb4041b376fcba44e3c8171ee7677	=	0.06	20140602
02fcb4041b376fcba44e3c8171ee7677	=	0.06	20140630
02fcb4041b376fcba44e3c8171ee7677	=	0.06	20140710
02fcb4041b376fcba44e3c8171ee7677	=	0.06	20140711
02fcb4041b376fcba44e3c8171ee7677	=	0.06	20140711
02fcb4041b376fcba44e3c8171ee7677	=	0.06	20140822
02fcb4041b376fcba44e3c8171ee7677	=	0.06	20140910
02fcb4041b376fcba44e3c8171ee7677	=	0.06	20141008
02fcb4041b376fcba44e3c8171ee7677	=	0.06	20141009
02fcb4041b376fcba44e3c8171ee7677	=	0.06	20141024
02fcb4041b376fcba44e3c8171ee7677	=	0.06	20141105
02fcb4041b376fcba44e3c8171ee7677	=	0.06	20141116
02fcb4041b376fcba44e3c8171ee7677	=	0.06	20141204
02fcb4041b376fcba44e3c8171ee7677	=	0.06	20141206
02fcb4041b376fcba44e3c8171ee7677	=	0.06	20141208
02fcb4041b376fcba44e3c8171ee7677	=	0.06	20141211
02fcb4041b376fcba44e3c8171ee7677	=	0.06	20141215
02fcb4041b376fcba44e3c8171ee7677	=	0.06	20141217
02fcb4041b376fcba44e3c8171ee7677	=	0.06	20141225
02fcb4041b376fcba44e3c8171ee7677	=	0.25	20140106
02fcb4041b376fcba44e3c8171ee7677	=	0.25	20140109
02fcb4041b376fcba44e3c8171ee7677	=	0.25	20140121
02fcb4041b376fcba44e3c8171ee7677	=	0.25	20140202
02fcb4041b376fcba44e3c8171ee7677	=	0.25	20140203
02fcb4041b376fcba44e3c8171ee7677	=	0.25	20140417
02fcb4041b376fcba44e3c8171ee7677	=	0.25	20140417
02fcb4041b376fcba44e3c8171ee7677	=	0.25	20140501
02fcb4041b376fcba44e3c8171ee7677	=	0.25	20141007
02fcb4041b376fcba44e3c8171ee7677	=	0.25	20141022
02fcb4041b376fcba44e3c8171ee7677	=	0.25	20141117
02fcb4041b376fcba44e3c8171ee7677	=	0.25	20141210
02fcb4041b376fcba44e3c8171ee7677	=	0.5	20140313
02fcb4041b376fcba44e3c8171ee7677	=	0.5	20140412
02fcb4041b376fcba44e3c8171ee7677	=	0.5	20140417
02fcb4041b376fcba44e3c8171ee7677	=	0.5	20140418
02fcb4041b376fcba44e3c8171ee7677	=	0.5	20140714
02fcb4041b376fcba44e3c8171ee7677	=	0.5	20141104
02fcb4041b376fcba44e3c8171ee7677	=	0.5	20141216
02fcb4041b376fcba44e3c8171ee7677	=	0.5	20141220
02fcb4041b376fcba44e3c8171ee7677	=	1	20140110
02fcb4041b376fcba44e3c8171ee7677	=	1	20140224
02fcb4041b376fcba44e3c8171ee7677	=	1	20140329
02fcb4041b376fcba44e3c8171ee7677	=	1	20140420
02fcb4041b376fcba44e3c8171ee7677	=	1	20140504
02fcb4041b376fcba44e3c8171ee7677	=	1	20140524
02fcb4041b376fcba44e3c8171ee7677	=	1	20140820
02fcb4041b376fcba44e3c8171ee7677	=	1	20141031
02fcb4041b376fcba44e3c8171ee7677	=	1	20141229
02fcb4041b376fcba44e3c8171ee7677	=	2	20140106
02fcb4041b376fcba44e3c8171ee7677	=	2	20140107
02fcb4041b376fcba44e3c8171ee7677	=	2	20140410
02fcb4041b376fcba44e3c8171ee7677	=	2	20140624
02fcb4041b376fcba44e3c8171ee7677	=	2	20140722
02fcb4041b376fcba44e3c8171ee7677	=	2	20141126
02fcb4041b376fcba44e3c8171ee7677	=	2	20141220
02fcb4041b376fcba44e3c8171ee7677	=	4	20140803
02fcb4041b376fcba44e3c8171ee7677	=	4	20140929
032245d5885ed9cfec915a13b8a4b51c	=	0.03	20140104
032245d5885ed9cfec915a13b8a4b51c	=	0.03	20140106
032245d5885ed9cfec915a13b8a4b51c	=	0.03	20140115
032245d5885ed9cfec915a13b8a4b51c	=	0.03	20140117
032245d5885ed9cfec915a13b8a4b51c	=	0.03	20140121
032245d5885ed9cfec915a13b8a4b51c	=	0.03	20140129
032245d5885ed9cfec915a13b8a4b51c	=	0.03	20140131
032245d5885ed9cfec915a13b8a4b51c	=	0.03	20140206
032245d5885ed9cfec915a13b8a4b51c	=	0.03	20140206
032245d5885ed9cfec915a13b8a4b51c	=	0.03	20140206
032245d5885ed9cfec915a13b8a4b51c	=	0.03	20140213
032245d5885ed9cfec915a13b8a4b51c	=	0.03	20140214
032245d5885ed9cfec915a13b8a4b51c	=	0.03	20140219
032245d5885ed9cfec915a13b8a4b51c	=	0.03	20140307
032245d5885ed9cfec915a13b8a4b51c	=	0.03	20140319
032245d5885ed9cfec915a13b8a4b51c	=	0.03	20140410
032245d5885ed9cfec915a13b8a4b51c	=	0.03	20140501
032245d5885ed9cfec915a13b8a4b51c	=	0.03	20140510
032245d5885ed9cfec915a13b8a4b51c	=	0.03	20140514
032245d5885ed9cfec915a13b8a4b51c	=	0.03	20140528
032245d5885ed9cfec915a13b8a4b51c	=	0.03	20140610
032245d5885ed9cfec915a13b8a4b51c	=	0.03	20140820
032245d5885ed9cfec915a13b8a4b51c	=	0.03	20140904
032245d5885ed9cfec915a13b8a4b51c	=	0.03	20140908
032245d5885ed9cfec915a13b8a4b51c	=	0.03	20140909
032245d5885ed9cfec915a13b8a4b51c	=	0.03	20140911
032245d5885ed9cfec915a13b8a4b51c	=	0.03	20140918
032245d5885ed9cfec915a13b8a4b51c	=	0.03	20140924
032245d5885ed9cfec915a13b8a4b51c	=	0.03	20140928
032245d5885ed9cfec915a13b8a4b51c	=	0.03	20141001
032245d5885ed9cfec915a13b8a4b51c	=	0.03	20141006
032245d5885ed9cfec915a13b8a4b51c	=	0.03	20141006
032245d5885ed9cfec915a13b8a4b51c	=	0.03	20141018
032245d5885ed9cfec915a13b8a4b51c	=	0.03	20141022
032245d5885ed9cfec915a13b8a4b51c	=	0.03	20141022
032245d5885ed9cfec915a13b8a4b51c	=	0.03	20141025
032245d5885ed9cfec915a13b8a4b51c	=	0.03	20141031
032245d5885ed9cfec915a13b8a4b51c	=	0.03	20141102
032245d5885ed9cfec915a13b8a4b51c	=	0.03	20141111
032245d5885ed9cfec915a13b8a4b51c	=	0.03	20141118
032245d5885ed9cfec915a13b8a4b51c	=	0.03	20141128
032245d5885ed9cfec915a13b8a4b51c	=	0.03	20141205
032245d5885ed9cfec915a13b8a4b51c	=	0.03	20141212
032245d5885ed9cfec915a13b8a4b51c	=	0.03	20141215
032245d5885ed9cfec915a13b8a4b51c	=	0.03	20141216
032245d5885ed9cfec915a13b8a4b51c	=	0.03	20141230
032245d5885ed9cfec915a13b8a4b51c	=	0.06	20140410
032245d5885ed9cfec915a13b8a4b51c	=	0.06	20140416
032245d5885ed9cfec915a13b8a4b51c	=	0.06	20140421
032245d5885ed9cfec915a13b8a4b51c	=	0.06	20140504
032245d5885ed9cfec915a13b8a4b51c	=	0.06	20140603
032245d5885ed9cfec915a13b8a4b51c	=	0.06	20140607
032245d5885ed9cfec915a13b8a4b51c	=	0.06	20140625
032245d5885ed9cfec915a13b8a4b51c	=	0.06	20140723
032245d5885ed9cfec915a13b8a4b51c	=	0.06	20140813
032245d5885ed9cfec915a13b8a4b51c	=	0.06	20140814
032245d5885ed9cfec915a13b8a4b51c	=	0.06	20141024
032245d5885ed9cfec915a13b8a4b51c	=	0.06	20141110
032245d5885ed9cfec915a13b8a4b51c	=	0.12	20140205
032245d5885ed9cfec915a13b8a4b51c	=	0.12	20140415
032245d5885ed9cfec915a13b8a4b51c	=	0.12	20141027
032245d5885ed9cfec915a13b8a4b51c	=	0.25	20140129
032245d5885ed9cfec915a13b8a4b51c	=	0.25	20140203
032245d5885ed9cfec915a13b8a4b51c	=	0.25	20140218
032245d5885ed9cfec915a13b8a4b51c	=	0.25	20140331
032245d5885ed9cfec915a13b8a4b51c	=	0.25	20140710
032245d5885ed9cfec915a13b8a4b51c	=	0.25	20140913
032245d5885ed9cfec915a13b8a4b51c	=	0.25	20140924
032245d5885ed9cfec915a13b8a4b51c	=	0.25	20141225
032245d5885ed9cfec915a13b8a4b51c	=	0.5	20140210
032245d5885ed9cfec915a13b8a4b51c	=	0.5	20140313
032245d5885ed9cfec915a13b8a4b51c	=	0.5	20140424
032245d5885ed9cfec915a13b8a4b51c	=	0.5	20140619
032245d5885ed9cfec915a13b8a4b51c	=	0.5	20140813
032245d5885ed9cfec915a13b8a4b51c	=	0.5	20141008
032245d5885ed9cfec915a13b8a4b51c	=	0.5	20141020
032245d5885ed9cfec915a13b8a4b51c	=	0.5	20141204
032245d5885ed9cfec915a13b8a4b51c	=	1	20140415
032245d5885ed9cfec915a13b8a4b51c	=	1	20140416
032245d5885ed9cfec915a13b8a4b51c	=	1	20140519
032245d5885ed9cfec915a13b8a4b51c	=	1	20140702
032245d5885ed9cfec915a13b8a4b51c	=	1	20140712
032245d5885ed9cfec915a13b8a4b51c	=	1	20140731
032245d5885ed9cfec915a13b8a4b51c	=	1	20140808
032245d5885ed9cfec915a13b8a4b51c	=	1	20141127
032245d5885ed9cfec915a13b8a4b51c	=	2	20140322
032245d5885ed9cfec915a13b8a4b51c	=	2	20140402
032245d5885ed9cfec915a13b8a4b51c	=	2	20140402
032245d5885ed9cfec915a13b8a4b51c	=	2	20140402
032245d5885ed9cfec915a13b8a4b51c	=	2	20140425
032245d5885ed9cfec915a13b8a4b51c	=	2	20140522
032245d5885ed9cfec915a13b8a4b51c	=	2	20141204
032245d5885ed9cfec915a13b8a4b51c	=	2	20141208
0359d0153a02791356e34af44b394641	<=	0.03	20140708
0359d0153a02791356e34af44b394641	<=	0.03	20140805
0359d0153a02791356e34af44b394641	<=	0.03	20140930
0359d0153a02791356e34af44b394641	<=	0.03	20141023
0359d0153a02791356e34af44b394641	<=	0.03	20141126
0359d0153a02791356e34af44b394641	=	0.06	20140415
0359d0153a02791356e34af44b394641	=	0.06	20141014
0359d0153a02791356e34af44b394641	=	0.12	20140109
0359d0153a02791356e34af44b394641	=	0.25	20140421
0359d0153a02791356e34af44b394641	=	0.5	20140526
0359d0153a02791356e34af44b394641	=	1	20140905
0359d0153a02791356e34af44b394641	=	2	20140703
0359d0153a02791356e34af44b394641	=	2	20140710
0359d0153a02791356e34af44b394641	=	2	20141007
03f89c6919ca848525978101297177fc	<=	0.03	20140114
03f89c6919ca848525978101297177fc	<=	0.03	20140203
03f89c6919ca848525978101297177fc	<=	0.03	20140414
03f89c6919ca848525978101297177fc	<=	0.03	20140424
03f89c6919ca848525978101297177fc	<=	0.03	20140525
03f89c6919ca848525978101297177fc	<=	0.03	20140526
03f89c6919ca848525978101297177fc	<=	0.03	20140529
03f89c6919ca848525978101297177fc	<=	0.03	20140604
03f89c6919ca848525978101297177fc	<=	0.03	20140606
03f89c6919ca848525978101297177fc	<=	0.03	20140717
03f89c6919ca848525978101297177fc	<=	0.03	20141225
03f89c6919ca848525978101297177fc	=	0.06	20140226
03f89c6919ca848525978101297177fc	=	0.06	20140311
03f89c6919ca848525978101297177fc	=	0.06	20140425
03f89c6919ca848525978101297177fc	=	0.06	20140509
03f89c6919ca848525978101297177fc	=	0.06	20140519
03f89c6919ca848525978101297177fc	=	0.06	20140625
03f89c6919ca848525978101297177fc	=	0.25	20140114
03f89c6919ca848525978101297177fc	=	0.25	20140129
03f89c6919ca848525978101297177fc	=	0.25	20140430
03f89c6919ca848525978101297177fc	=	0.25	20141211
03f89c6919ca848525978101297177fc	=	0.5	20140121
03f89c6919ca848525978101297177fc	=	0.5	20140807
03f89c6919ca848525978101297177fc	=	0.5	20141215
03f89c6919ca848525978101297177fc	=	1	20140129
03f89c6919ca848525978101297177fc	=	1	20140217
03f89c6919ca848525978101297177fc	=	1	20140630
03f89c6919ca848525978101297177fc	=	1	20140805
03f89c6919ca848525978101297177fc	=	1	20140815
03f89c6919ca848525978101297177fc	=	1	20141030
03f89c6919ca848525978101297177fc	=	1	20141225
040bf79542fce21afc4c742741cf87b5	<=	0.03	20140727
040bf79542fce21afc4c742741cf87b5	<=	0.03	20140905
040e9489e03c040f89d76762c499096e	<=	0.03	20140303
040e9489e03c040f89d76762c499096e	<=	0.03	20140328
040e9489e03c040f89d76762c499096e	<=	0.03	20140329
040e9489e03c040f89d76762c499096e	<=	0.03	20140523
040e9489e03c040f89d76762c499096e	<=	0.03	20140603
040e9489e03c040f89d76762c499096e	<=	0.03	20140605
040e9489e03c040f89d76762c499096e	<=	0.03	20140719
040e9489e03c040f89d76762c499096e	<=	0.03	20140818
040e9489e03c040f89d76762c499096e	<=	0.03	20140827
040e9489e03c040f89d76762c499096e	<=	0.03	20140913
040e9489e03c040f89d76762c499096e	<=	0.03	20140920
040e9489e03c040f89d76762c499096e	<=	0.03	20140930
040e9489e03c040f89d76762c499096e	<=	0.03	20141023
040e9489e03c040f89d76762c499096e	<=	0.03	20141120
040e9489e03c040f89d76762c499096e	<=	0.03	20141127
040e9489e03c040f89d76762c499096e	<=	0.03	20141129
040e9489e03c040f89d76762c499096e	<=	0.03	20141205
040e9489e03c040f89d76762c499096e	<=	0.03	20141212
040e9489e03c040f89d76762c499096e	<=	0.03	20141225
040e9489e03c040f89d76762c499096e	<=	0.06	20140924
040e9489e03c040f89d76762c499096e	=	0.12	20140609
040e9489e03c040f89d76762c499096e	=	0.25	20140217
040e9489e03c040f89d76762c499096e	=	0.25	20140603
040e9489e03c040f89d76762c499096e	=	0.25	20140912
040e9489e03c040f89d76762c499096e	=	0.25	20141023
040e9489e03c040f89d76762c499096e	=	0.25	20141119
040e9489e03c040f89d76762c499096e	=	0.5	20140107
040e9489e03c040f89d76762c499096e	=	0.5	20140304
040e9489e03c040f89d76762c499096e	=	0.5	20140318
040e9489e03c040f89d76762c499096e	=	0.5	20140707
040e9489e03c040f89d76762c499096e	=	0.5	20140714
040e9489e03c040f89d76762c499096e	=	0.5	20140811
040e9489e03c040f89d76762c499096e	=	0.5	20141204
04548876a8f129162a89d91d08072443	<=	0.06	20140101
04548876a8f129162a89d91d08072443	<=	0.06	20140103
04548876a8f129162a89d91d08072443	<=	0.06	20140120
04548876a8f129162a89d91d08072443	<=	0.06	20140120
04548876a8f129162a89d91d08072443	<=	0.06	20140210
04548876a8f129162a89d91d08072443	<=	0.06	20140210
04548876a8f129162a89d91d08072443	<=	0.06	20140219
04548876a8f129162a89d91d08072443	<=	0.06	20140223
04548876a8f129162a89d91d08072443	<=	0.06	20140223
04548876a8f129162a89d91d08072443	<=	0.06	20140306
04548876a8f129162a89d91d08072443	<=	0.06	20140306
04548876a8f129162a89d91d08072443	<=	0.06	20140313
04548876a8f129162a89d91d08072443	<=	0.06	20140314
04548876a8f129162a89d91d08072443	<=	0.06	20140324
04548876a8f129162a89d91d08072443	<=	0.06	20140324
04548876a8f129162a89d91d08072443	<=	0.06	20140407
04548876a8f129162a89d91d08072443	<=	0.06	20140409
04548876a8f129162a89d91d08072443	<=	0.06	20140417
04548876a8f129162a89d91d08072443	<=	0.06	20140422
04548876a8f129162a89d91d08072443	<=	0.06	20140517
04548876a8f129162a89d91d08072443	<=	0.06	20140528
04548876a8f129162a89d91d08072443	<=	0.06	20140609
04548876a8f129162a89d91d08072443	<=	0.06	20140624
04548876a8f129162a89d91d08072443	<=	0.06	20140703
04548876a8f129162a89d91d08072443	<=	0.06	20140710
04548876a8f129162a89d91d08072443	<=	0.06	20140711
04548876a8f129162a89d91d08072443	<=	0.06	20140714
04548876a8f129162a89d91d08072443	<=	0.06	20140722
04548876a8f129162a89d91d08072443	<=	0.06	20140727
04548876a8f129162a89d91d08072443	<=	0.06	20140728
04548876a8f129162a89d91d08072443	<=	0.06	20140802
04548876a8f129162a89d91d08072443	<=	0.06	20140811
04548876a8f129162a89d91d08072443	<=	0.06	20140812
04548876a8f129162a89d91d08072443	<=	0.06	20140901
04548876a8f129162a89d91d08072443	<=	0.06	20140907
04548876a8f129162a89d91d08072443	<=	0.06	20140925
04548876a8f129162a89d91d08072443	<=	0.06	20140928
04548876a8f129162a89d91d08072443	<=	0.06	20141003
04548876a8f129162a89d91d08072443	<=	0.06	20141006
04548876a8f129162a89d91d08072443	<=	0.06	20141007
04548876a8f129162a89d91d08072443	<=	0.06	20141013
04548876a8f129162a89d91d08072443	<=	0.06	20141023
04548876a8f129162a89d91d08072443	<=	0.06	20141026
04548876a8f129162a89d91d08072443	<=	0.06	20141103
04548876a8f129162a89d91d08072443	<=	0.06	20141104
04548876a8f129162a89d91d08072443	<=	0.06	20141106
04548876a8f129162a89d91d08072443	<=	0.06	20141111
04548876a8f129162a89d91d08072443	<=	0.06	20141112
04548876a8f129162a89d91d08072443	<=	0.06	20141114
04548876a8f129162a89d91d08072443	<=	0.06	20141125
04548876a8f129162a89d91d08072443	<=	0.06	20141130
04548876a8f129162a89d91d08072443	<=	0.06	20141203
04548876a8f129162a89d91d08072443	<=	0.06	20141203
04548876a8f129162a89d91d08072443	<=	0.06	20141210
04548876a8f129162a89d91d08072443	<=	0.06	20141210
04548876a8f129162a89d91d08072443	<=	0.06	20141215
04548876a8f129162a89d91d08072443	=	0.12	20140101
04548876a8f129162a89d91d08072443	=	0.12	20140306
04548876a8f129162a89d91d08072443	=	0.12	20140414
04548876a8f129162a89d91d08072443	=	0.12	20140715
04548876a8f129162a89d91d08072443	=	0.12	20140721
04548876a8f129162a89d91d08072443	=	0.12	20141120
04548876a8f129162a89d91d08072443	=	0.12	20141215
04548876a8f129162a89d91d08072443	=	0.25	20140210
04548876a8f129162a89d91d08072443	=	0.25	20140713
04548876a8f129162a89d91d08072443	=	0.25	20141130
04548876a8f129162a89d91d08072443	=	0.25	20141203
04548876a8f129162a89d91d08072443	=	0.25	20141223
04548876a8f129162a89d91d08072443	=	0.5	20140127
04548876a8f129162a89d91d08072443	=	0.5	20140307
04548876a8f129162a89d91d08072443	=	0.5	20140310
04548876a8f129162a89d91d08072443	=	0.5	20140313
04548876a8f129162a89d91d08072443	=	0.5	20141116
04548876a8f129162a89d91d08072443	=	0.5	20141119
04548876a8f129162a89d91d08072443	=	1	20140127
04548876a8f129162a89d91d08072443	=	1	20140131
04548876a8f129162a89d91d08072443	=	1	20140210
04548876a8f129162a89d91d08072443	=	1	20140311
04548876a8f129162a89d91d08072443	=	1	20140418
04548876a8f129162a89d91d08072443	=	1	20140422
04548876a8f129162a89d91d08072443	=	1	20140509
04548876a8f129162a89d91d08072443	=	1	20140528
04548876a8f129162a89d91d08072443	=	1	20140528
04548876a8f129162a89d91d08072443	=	1	20140626
04548876a8f129162a89d91d08072443	=	1	20140730
04548876a8f129162a89d91d08072443	=	1	20140804
04548876a8f129162a89d91d08072443	=	1	20140901
04548876a8f129162a89d91d08072443	=	1	20140910
04548876a8f129162a89d91d08072443	=	1	20140910
04548876a8f129162a89d91d08072443	=	1	20140916
04548876a8f129162a89d91d08072443	=	1	20141106
04548876a8f129162a89d91d08072443	=	1	20141212
04548876a8f129162a89d91d08072443	=	1	20141217
04548876a8f129162a89d91d08072443	=	1	20141225
04548876a8f129162a89d91d08072443	=	2	20140121
04548876a8f129162a89d91d08072443	=	2	20140213
04548876a8f129162a89d91d08072443	=	2	20140310
04548876a8f129162a89d91d08072443	=	2	20140414
04548876a8f129162a89d91d08072443	=	2	20140421
04548876a8f129162a89d91d08072443	=	2	20140429
04548876a8f129162a89d91d08072443	=	2	20140530
04548876a8f129162a89d91d08072443	=	2	20140603
04548876a8f129162a89d91d08072443	=	2	20140609
04548876a8f129162a89d91d08072443	=	2	20140707
04548876a8f129162a89d91d08072443	=	2	20140909
04548876a8f129162a89d91d08072443	=	2	20140928
04548876a8f129162a89d91d08072443	=	2	20141010
04548876a8f129162a89d91d08072443	=	2	20141026
04548876a8f129162a89d91d08072443	=	2	20141107
04548876a8f129162a89d91d08072443	=	2	20141123
04548876a8f129162a89d91d08072443	=	2	20141125
04548876a8f129162a89d91d08072443	=	2	20141125
04548876a8f129162a89d91d08072443	=	2	20141203
04548876a8f129162a89d91d08072443	=	4	20140703
04548876a8f129162a89d91d08072443	=	4	20140707
04548876a8f129162a89d91d08072443	=	4	20141210
04c53919df9619dcd2f94fc02a748f56	=	0.004	20140326
04c53919df9619dcd2f94fc02a748f56	=	0.016	20140226
04c53919df9619dcd2f94fc02a748f56	=	0.016	20140228
04c53919df9619dcd2f94fc02a748f56	=	0.016	20140311
04c53919df9619dcd2f94fc02a748f56	=	0.016	20140327
04c53919df9619dcd2f94fc02a748f56	=	0.032	20140210
04c53919df9619dcd2f94fc02a748f56	=	0.032	20140306
04c53919df9619dcd2f94fc02a748f56	=	0.032	20140306
04c53919df9619dcd2f94fc02a748f56	=	0.032	20140307
04c53919df9619dcd2f94fc02a748f56	=	0.032	20140331
04c53919df9619dcd2f94fc02a748f56	=	0.032	20140411
04c53919df9619dcd2f94fc02a748f56	=	0.032	20140422
04c53919df9619dcd2f94fc02a748f56	=	0.032	20140526
04c53919df9619dcd2f94fc02a748f56	=	0.032	20140528
04c53919df9619dcd2f94fc02a748f56	=	0.032	20140605
04c53919df9619dcd2f94fc02a748f56	=	0.032	20141014
04c53919df9619dcd2f94fc02a748f56	=	0.032	20141208
04c53919df9619dcd2f94fc02a748f56	=	0.032	20141226
04c53919df9619dcd2f94fc02a748f56	=	0.032	20141226
04c53919df9619dcd2f94fc02a748f56	=	0.06	20140106
04c53919df9619dcd2f94fc02a748f56	=	0.06	20140108
04c53919df9619dcd2f94fc02a748f56	=	0.06	20140123
04c53919df9619dcd2f94fc02a748f56	=	0.06	20140127
04c53919df9619dcd2f94fc02a748f56	=	0.06	20140210
04c53919df9619dcd2f94fc02a748f56	=	0.06	20140318
04c53919df9619dcd2f94fc02a748f56	=	0.06	20140415
04c53919df9619dcd2f94fc02a748f56	=	0.06	20140421
04c53919df9619dcd2f94fc02a748f56	=	0.06	20140422
04c53919df9619dcd2f94fc02a748f56	=	0.06	20140424
04c53919df9619dcd2f94fc02a748f56	=	0.06	20140428
04c53919df9619dcd2f94fc02a748f56	=	0.06	20140430
04c53919df9619dcd2f94fc02a748f56	=	0.06	20140519
04c53919df9619dcd2f94fc02a748f56	=	0.06	20140522
04c53919df9619dcd2f94fc02a748f56	=	0.06	20140623
04c53919df9619dcd2f94fc02a748f56	=	0.06	20140624
04c53919df9619dcd2f94fc02a748f56	=	0.06	20140704
04c53919df9619dcd2f94fc02a748f56	=	0.06	20140722
04c53919df9619dcd2f94fc02a748f56	=	0.06	20140728
04c53919df9619dcd2f94fc02a748f56	=	0.06	20140728
04c53919df9619dcd2f94fc02a748f56	=	0.06	20140728
04c53919df9619dcd2f94fc02a748f56	=	0.06	20140908
04c53919df9619dcd2f94fc02a748f56	=	0.06	20141020
04c53919df9619dcd2f94fc02a748f56	=	0.06	20141114
04c53919df9619dcd2f94fc02a748f56	=	0.125	20140225
04c53919df9619dcd2f94fc02a748f56	=	0.125	20140403
04c53919df9619dcd2f94fc02a748f56	=	0.125	20140707
04c53919df9619dcd2f94fc02a748f56	=	0.125	20140818
04c53919df9619dcd2f94fc02a748f56	=	0.125	20140907
04c53919df9619dcd2f94fc02a748f56	=	0.125	20141007
04c53919df9619dcd2f94fc02a748f56	=	0.125	20141015
04c53919df9619dcd2f94fc02a748f56	=	0.125	20141125
04c53919df9619dcd2f94fc02a748f56	=	0.25	20140307
04c53919df9619dcd2f94fc02a748f56	=	0.25	20140312
04c53919df9619dcd2f94fc02a748f56	=	0.25	20140502
04c53919df9619dcd2f94fc02a748f56	=	0.25	20140630
04c53919df9619dcd2f94fc02a748f56	=	0.25	20141217
04c53919df9619dcd2f94fc02a748f56	=	0.5	20140127
04c53919df9619dcd2f94fc02a748f56	=	0.5	20140408
04c53919df9619dcd2f94fc02a748f56	=	0.5	20140409
04c53919df9619dcd2f94fc02a748f56	=	0.5	20140422
04c53919df9619dcd2f94fc02a748f56	=	0.5	20140428
04c53919df9619dcd2f94fc02a748f56	=	0.5	20140514
04c53919df9619dcd2f94fc02a748f56	=	0.5	20140818
04c53919df9619dcd2f94fc02a748f56	=	0.5	20140929
04c53919df9619dcd2f94fc02a748f56	=	0.5	20141107
04c53919df9619dcd2f94fc02a748f56	=	0.5	20141203
04c53919df9619dcd2f94fc02a748f56	=	1	20140109
04c53919df9619dcd2f94fc02a748f56	=	1	20140116
04c53919df9619dcd2f94fc02a748f56	=	1	20140226
04c53919df9619dcd2f94fc02a748f56	=	1	20140421
04c53919df9619dcd2f94fc02a748f56	=	1	20140512
04c53919df9619dcd2f94fc02a748f56	=	1	20140512
04c53919df9619dcd2f94fc02a748f56	=	1	20140514
04c53919df9619dcd2f94fc02a748f56	=	1	20140519
04c53919df9619dcd2f94fc02a748f56	=	1	20140610
04c53919df9619dcd2f94fc02a748f56	=	1	20141111
04c53919df9619dcd2f94fc02a748f56	=	1	20141119
04c53919df9619dcd2f94fc02a748f56	=	1	20141210
04c53919df9619dcd2f94fc02a748f56	=	2	20140116
04c53919df9619dcd2f94fc02a748f56	=	2	20140325
04c53919df9619dcd2f94fc02a748f56	=	2	20140710
04c53919df9619dcd2f94fc02a748f56	=	2	20140715
04c53919df9619dcd2f94fc02a748f56	=	2	20141028
04c53919df9619dcd2f94fc02a748f56	=	2	20141117
04c53919df9619dcd2f94fc02a748f56	=	4	20140617
04c53919df9619dcd2f94fc02a748f56	=	4	20140812
0521e76f09a26aa3f733630eee037872	<=	0.03	20140106
0521e76f09a26aa3f733630eee037872	<=	0.03	20140116
0521e76f09a26aa3f733630eee037872	<=	0.03	20140121
0521e76f09a26aa3f733630eee037872	<=	0.03	20140123
0521e76f09a26aa3f733630eee037872	<=	0.03	20140220
0521e76f09a26aa3f733630eee037872	<=	0.03	20140307
0521e76f09a26aa3f733630eee037872	<=	0.03	20140324
0521e76f09a26aa3f733630eee037872	<=	0.03	20140417
0521e76f09a26aa3f733630eee037872	<=	0.03	20140430
0521e76f09a26aa3f733630eee037872	<=	0.03	20140501
0521e76f09a26aa3f733630eee037872	<=	0.03	20140502
0521e76f09a26aa3f733630eee037872	<=	0.03	20140508
0521e76f09a26aa3f733630eee037872	<=	0.03	20140509
0521e76f09a26aa3f733630eee037872	<=	0.03	20140519
0521e76f09a26aa3f733630eee037872	<=	0.03	20140602
0521e76f09a26aa3f733630eee037872	<=	0.03	20140605
0521e76f09a26aa3f733630eee037872	<=	0.03	20140619
0521e76f09a26aa3f733630eee037872	<=	0.03	20140722
0521e76f09a26aa3f733630eee037872	<=	0.03	20140728
0521e76f09a26aa3f733630eee037872	<=	0.03	20140729
0521e76f09a26aa3f733630eee037872	<=	0.03	20140730
0521e76f09a26aa3f733630eee037872	<=	0.03	20141022
0521e76f09a26aa3f733630eee037872	<=	0.03	20141107
0521e76f09a26aa3f733630eee037872	<=	0.03	20141127
0521e76f09a26aa3f733630eee037872	<=	0.03	20141128
0521e76f09a26aa3f733630eee037872	=	0.06	20140304
0521e76f09a26aa3f733630eee037872	=	0.06	20140605
0521e76f09a26aa3f733630eee037872	=	0.06	20140609
0521e76f09a26aa3f733630eee037872	=	0.06	20140723
0521e76f09a26aa3f733630eee037872	=	0.06	20141002
0521e76f09a26aa3f733630eee037872	=	0.06	20141208
0521e76f09a26aa3f733630eee037872	=	0.06	20141216
0521e76f09a26aa3f733630eee037872	=	0.06	20141216
0521e76f09a26aa3f733630eee037872	=	0.12	20141231
0521e76f09a26aa3f733630eee037872	=	0.25	20140227
0521e76f09a26aa3f733630eee037872	=	0.25	20140331
0521e76f09a26aa3f733630eee037872	=	0.5	20140304
0521e76f09a26aa3f733630eee037872	=	0.5	20140812
0521e76f09a26aa3f733630eee037872	=	0.5	20141231
0521e76f09a26aa3f733630eee037872	=	1	20140103
0521e76f09a26aa3f733630eee037872	=	1	20140224
0521e76f09a26aa3f733630eee037872	=	1	20140903
0521e76f09a26aa3f733630eee037872	=	1	20141125
0521e76f09a26aa3f733630eee037872	=	2	20140324
0521e76f09a26aa3f733630eee037872	=	2	20140401
0521e76f09a26aa3f733630eee037872	=	2	20140728
0521e76f09a26aa3f733630eee037872	=	2	20140918
0521e76f09a26aa3f733630eee037872	=	2	20141224
054c3c1fb7e636452591deb379365309	<=	0.06	20140107
054c3c1fb7e636452591deb379365309	<=	0.06	20140128
054c3c1fb7e636452591deb379365309	<=	0.06	20140204
054c3c1fb7e636452591deb379365309	<=	0.06	20140205
054c3c1fb7e636452591deb379365309	<=	0.06	20140226
054c3c1fb7e636452591deb379365309	<=	0.06	20140322
054c3c1fb7e636452591deb379365309	<=	0.06	20140325
054c3c1fb7e636452591deb379365309	<=	0.06	20140415
054c3c1fb7e636452591deb379365309	<=	0.06	20140425
054c3c1fb7e636452591deb379365309	<=	0.06	20140507
054c3c1fb7e636452591deb379365309	<=	0.06	20140509
054c3c1fb7e636452591deb379365309	<=	0.06	20140704
054c3c1fb7e636452591deb379365309	<=	0.06	20140705
054c3c1fb7e636452591deb379365309	<=	0.06	20140712
054c3c1fb7e636452591deb379365309	<=	0.06	20140901
054c3c1fb7e636452591deb379365309	<=	0.06	20140924
054c3c1fb7e636452591deb379365309	<=	0.06	20141002
054c3c1fb7e636452591deb379365309	<=	0.06	20141003
054c3c1fb7e636452591deb379365309	<=	0.06	20141105
054c3c1fb7e636452591deb379365309	<=	0.06	20141111
054c3c1fb7e636452591deb379365309	<=	0.06	20141114
054c3c1fb7e636452591deb379365309	<=	0.06	20141115
054c3c1fb7e636452591deb379365309	<=	0.06	20141227
054c3c1fb7e636452591deb379365309	=	0.12	20140104
054c3c1fb7e636452591deb379365309	=	0.12	20140115
054c3c1fb7e636452591deb379365309	=	0.12	20140224
054c3c1fb7e636452591deb379365309	=	0.12	20140228
054c3c1fb7e636452591deb379365309	=	0.12	20140523
054c3c1fb7e636452591deb379365309	=	0.12	20141101
054c3c1fb7e636452591deb379365309	=	0.25	20140414
054c3c1fb7e636452591deb379365309	=	0.25	20140531
054c3c1fb7e636452591deb379365309	=	0.25	20140723
054c3c1fb7e636452591deb379365309	=	0.25	20140825
054c3c1fb7e636452591deb379365309	=	0.25	20141223
054c3c1fb7e636452591deb379365309	=	0.5	20140117
054c3c1fb7e636452591deb379365309	=	0.5	20140905
054c3c1fb7e636452591deb379365309	=	0.5	20141002
054c3c1fb7e636452591deb379365309	=	0.5	20141008
054c3c1fb7e636452591deb379365309	=	0.5	20141117
054c3c1fb7e636452591deb379365309	=	1	20140514
054c3c1fb7e636452591deb379365309	=	1	20140531
054c3c1fb7e636452591deb379365309	=	1	20141105
054c3c1fb7e636452591deb379365309	=	2	20140609
054c3c1fb7e636452591deb379365309	=	2	20140806
054c3c1fb7e636452591deb379365309	=	2	20140902
054c3c1fb7e636452591deb379365309	=	2	20141106
054c3c1fb7e636452591deb379365309	=	2	20141226
054c3c1fb7e636452591deb379365309	>=	2	20140123
054c3c1fb7e636452591deb379365309	>=	2	20140214
054c3c1fb7e636452591deb379365309	>=	8	20140313
054c3c1fb7e636452591deb379365309	>=	8	20140729
054c3c1fb7e636452591deb379365309	>=	8	20141117
057905843045ceaaebea699e87197f4c	<=	0.03	20140129
057905843045ceaaebea699e87197f4c	<=	0.03	20140724
057905843045ceaaebea699e87197f4c	<=	0.03	20140909
057905843045ceaaebea699e87197f4c	<=	0.03	20140920
057905843045ceaaebea699e87197f4c	<=	0.03	20140927
057905843045ceaaebea699e87197f4c	<=	0.03	20141205
057905843045ceaaebea699e87197f4c	<=	0.03	20141208
057905843045ceaaebea699e87197f4c	<=	0.03	20141215
057905843045ceaaebea699e87197f4c	=	0.06	20141219
057905843045ceaaebea699e87197f4c	=	0.12	20140707
057905843045ceaaebea699e87197f4c	=	0.25	20140708
057905843045ceaaebea699e87197f4c	=	0.5	20140829
057905843045ceaaebea699e87197f4c	=	1	20140213
057905843045ceaaebea699e87197f4c	=	2	20141104
05a97e7085bc41ac8aac39adbccca891	<=	0.03	20140106
05a97e7085bc41ac8aac39adbccca891	<=	0.03	20140114
05a97e7085bc41ac8aac39adbccca891	<=	0.03	20140120
05a97e7085bc41ac8aac39adbccca891	<=	0.03	20140122
05a97e7085bc41ac8aac39adbccca891	<=	0.03	20140127
05a97e7085bc41ac8aac39adbccca891	<=	0.03	20140127
05a97e7085bc41ac8aac39adbccca891	<=	0.03	20140131
05a97e7085bc41ac8aac39adbccca891	<=	0.03	20140203
05a97e7085bc41ac8aac39adbccca891	<=	0.03	20140207
05a97e7085bc41ac8aac39adbccca891	<=	0.03	20140210
05a97e7085bc41ac8aac39adbccca891	<=	0.03	20140218
05a97e7085bc41ac8aac39adbccca891	<=	0.03	20140224
05a97e7085bc41ac8aac39adbccca891	<=	0.03	20140305
05a97e7085bc41ac8aac39adbccca891	<=	0.03	20140310
05a97e7085bc41ac8aac39adbccca891	<=	0.03	20140311
05a97e7085bc41ac8aac39adbccca891	<=	0.03	20140311
05a97e7085bc41ac8aac39adbccca891	<=	0.03	20140317
05a97e7085bc41ac8aac39adbccca891	<=	0.03	20140318
05a97e7085bc41ac8aac39adbccca891	<=	0.03	20140324
05a97e7085bc41ac8aac39adbccca891	<=	0.03	20140325
05a97e7085bc41ac8aac39adbccca891	<=	0.03	20140408
05a97e7085bc41ac8aac39adbccca891	<=	0.03	20140414
05a97e7085bc41ac8aac39adbccca891	<=	0.03	20140417
05a97e7085bc41ac8aac39adbccca891	<=	0.03	20140421
05a97e7085bc41ac8aac39adbccca891	<=	0.03	20140424
05a97e7085bc41ac8aac39adbccca891	<=	0.03	20140424
05a97e7085bc41ac8aac39adbccca891	<=	0.03	20140428
05a97e7085bc41ac8aac39adbccca891	<=	0.03	20140428
05a97e7085bc41ac8aac39adbccca891	<=	0.03	20140430
05a97e7085bc41ac8aac39adbccca891	<=	0.03	20140502
05a97e7085bc41ac8aac39adbccca891	<=	0.03	20140507
05a97e7085bc41ac8aac39adbccca891	<=	0.03	20140507
05a97e7085bc41ac8aac39adbccca891	<=	0.03	20140507
05a97e7085bc41ac8aac39adbccca891	<=	0.03	20140507
05a97e7085bc41ac8aac39adbccca891	<=	0.03	20140515
05a97e7085bc41ac8aac39adbccca891	<=	0.03	20140519
05a97e7085bc41ac8aac39adbccca891	<=	0.03	20140526
05a97e7085bc41ac8aac39adbccca891	<=	0.03	20140527
05a97e7085bc41ac8aac39adbccca891	<=	0.03	20140530
05a97e7085bc41ac8aac39adbccca891	<=	0.03	20140603
05a97e7085bc41ac8aac39adbccca891	<=	0.03	20140609
05a97e7085bc41ac8aac39adbccca891	<=	0.03	20140616
05a97e7085bc41ac8aac39adbccca891	<=	0.03	20140619
05a97e7085bc41ac8aac39adbccca891	<=	0.03	20140623
05a97e7085bc41ac8aac39adbccca891	<=	0.03	20140624
05a97e7085bc41ac8aac39adbccca891	<=	0.03	20140704
05a97e7085bc41ac8aac39adbccca891	<=	0.03	20140709
05a97e7085bc41ac8aac39adbccca891	<=	0.03	20140709
05a97e7085bc41ac8aac39adbccca891	<=	0.03	20140715
05a97e7085bc41ac8aac39adbccca891	<=	0.03	20140717
05a97e7085bc41ac8aac39adbccca891	<=	0.03	20140717
05a97e7085bc41ac8aac39adbccca891	<=	0.03	20140723
05a97e7085bc41ac8aac39adbccca891	<=	0.03	20140723
05a97e7085bc41ac8aac39adbccca891	<=	0.03	20140724
05a97e7085bc41ac8aac39adbccca891	<=	0.03	20140730
05a97e7085bc41ac8aac39adbccca891	<=	0.03	20140801
05a97e7085bc41ac8aac39adbccca891	<=	0.03	20140820
05a97e7085bc41ac8aac39adbccca891	<=	0.03	20140822
05a97e7085bc41ac8aac39adbccca891	<=	0.03	20140825
05a97e7085bc41ac8aac39adbccca891	<=	0.03	20140829
05a97e7085bc41ac8aac39adbccca891	<=	0.03	20140901
05a97e7085bc41ac8aac39adbccca891	<=	0.03	20140901
05a97e7085bc41ac8aac39adbccca891	<=	0.03	20140901
05a97e7085bc41ac8aac39adbccca891	<=	0.03	20140911
05a97e7085bc41ac8aac39adbccca891	<=	0.03	20140916
05a97e7085bc41ac8aac39adbccca891	<=	0.03	20140916
05a97e7085bc41ac8aac39adbccca891	<=	0.03	20140925
05a97e7085bc41ac8aac39adbccca891	<=	0.03	20141006
05a97e7085bc41ac8aac39adbccca891	<=	0.03	20141015
05a97e7085bc41ac8aac39adbccca891	<=	0.03	20141017
05a97e7085bc41ac8aac39adbccca891	<=	0.03	20141020
05a97e7085bc41ac8aac39adbccca891	<=	0.03	20141020
05a97e7085bc41ac8aac39adbccca891	<=	0.03	20141024
05a97e7085bc41ac8aac39adbccca891	<=	0.03	20141027
05a97e7085bc41ac8aac39adbccca891	<=	0.03	20141028
05a97e7085bc41ac8aac39adbccca891	<=	0.03	20141104
05a97e7085bc41ac8aac39adbccca891	<=	0.03	20141112
05a97e7085bc41ac8aac39adbccca891	<=	0.03	20141210
05a97e7085bc41ac8aac39adbccca891	<=	0.03	20141217
05a97e7085bc41ac8aac39adbccca891	<=	0.03	20141224
05a97e7085bc41ac8aac39adbccca891	<=	0.03	20141224
05a97e7085bc41ac8aac39adbccca891	<=	0.03	20141225
05a97e7085bc41ac8aac39adbccca891	<=	0.03	20141229
05a97e7085bc41ac8aac39adbccca891	<=	0.03	20141231
05a97e7085bc41ac8aac39adbccca891	<=	0.06	20140124
05a97e7085bc41ac8aac39adbccca891	<=	0.06	20140418
05a97e7085bc41ac8aac39adbccca891	<=	0.06	20141031
05a97e7085bc41ac8aac39adbccca891	<=	0.06	20141226
05a97e7085bc41ac8aac39adbccca891	=	0.06	20140104
05a97e7085bc41ac8aac39adbccca891	=	0.06	20140104
05a97e7085bc41ac8aac39adbccca891	=	0.06	20140104
05a97e7085bc41ac8aac39adbccca891	=	0.06	20140106
05a97e7085bc41ac8aac39adbccca891	=	0.06	20140116
05a97e7085bc41ac8aac39adbccca891	=	0.06	20140127
05a97e7085bc41ac8aac39adbccca891	=	0.06	20140203
05a97e7085bc41ac8aac39adbccca891	=	0.06	20140224
05a97e7085bc41ac8aac39adbccca891	=	0.06	20140303
05a97e7085bc41ac8aac39adbccca891	=	0.06	20140304
05a97e7085bc41ac8aac39adbccca891	=	0.06	20140312
05a97e7085bc41ac8aac39adbccca891	=	0.06	20140324
05a97e7085bc41ac8aac39adbccca891	=	0.06	20140325
05a97e7085bc41ac8aac39adbccca891	=	0.06	20140327
05a97e7085bc41ac8aac39adbccca891	=	0.06	20140401
05a97e7085bc41ac8aac39adbccca891	=	0.06	20140407
05a97e7085bc41ac8aac39adbccca891	=	0.06	20140407
05a97e7085bc41ac8aac39adbccca891	=	0.06	20140410
05a97e7085bc41ac8aac39adbccca891	=	0.06	20140414
05a97e7085bc41ac8aac39adbccca891	=	0.06	20140414
05a97e7085bc41ac8aac39adbccca891	=	0.06	20140417
05a97e7085bc41ac8aac39adbccca891	=	0.06	20140418
05a97e7085bc41ac8aac39adbccca891	=	0.06	20140421
05a97e7085bc41ac8aac39adbccca891	=	0.06	20140421
05a97e7085bc41ac8aac39adbccca891	=	0.06	20140421
05a97e7085bc41ac8aac39adbccca891	=	0.06	20140421
05a97e7085bc41ac8aac39adbccca891	=	0.06	20140425
05a97e7085bc41ac8aac39adbccca891	=	0.06	20140430
05a97e7085bc41ac8aac39adbccca891	=	0.06	20140430
05a97e7085bc41ac8aac39adbccca891	=	0.06	20140430
05a97e7085bc41ac8aac39adbccca891	=	0.06	20140504
05a97e7085bc41ac8aac39adbccca891	=	0.06	20140506
05a97e7085bc41ac8aac39adbccca891	=	0.06	20140506
05a97e7085bc41ac8aac39adbccca891	=	0.06	20140508
05a97e7085bc41ac8aac39adbccca891	=	0.06	20140519
05a97e7085bc41ac8aac39adbccca891	=	0.06	20140521
05a97e7085bc41ac8aac39adbccca891	=	0.06	20140526
05a97e7085bc41ac8aac39adbccca891	=	0.06	20140526
05a97e7085bc41ac8aac39adbccca891	=	0.06	20140527
05a97e7085bc41ac8aac39adbccca891	=	0.06	20140602
05a97e7085bc41ac8aac39adbccca891	=	0.06	20140617
05a97e7085bc41ac8aac39adbccca891	=	0.06	20140618
05a97e7085bc41ac8aac39adbccca891	=	0.06	20140618
05a97e7085bc41ac8aac39adbccca891	=	0.06	20140620
05a97e7085bc41ac8aac39adbccca891	=	0.06	20140715
05a97e7085bc41ac8aac39adbccca891	=	0.06	20140716
05a97e7085bc41ac8aac39adbccca891	=	0.06	20140722
05a97e7085bc41ac8aac39adbccca891	=	0.06	20140807
05a97e7085bc41ac8aac39adbccca891	=	0.06	20140811
05a97e7085bc41ac8aac39adbccca891	=	0.06	20140825
05a97e7085bc41ac8aac39adbccca891	=	0.06	20140901
05a97e7085bc41ac8aac39adbccca891	=	0.06	20140901
05a97e7085bc41ac8aac39adbccca891	=	0.06	20140908
05a97e7085bc41ac8aac39adbccca891	=	0.06	20140910
05a97e7085bc41ac8aac39adbccca891	=	0.06	20140911
05a97e7085bc41ac8aac39adbccca891	=	0.06	20140912
05a97e7085bc41ac8aac39adbccca891	=	0.06	20140916
05a97e7085bc41ac8aac39adbccca891	=	0.06	20140922
05a97e7085bc41ac8aac39adbccca891	=	0.06	20140924
05a97e7085bc41ac8aac39adbccca891	=	0.06	20141008
05a97e7085bc41ac8aac39adbccca891	=	0.06	20141008
05a97e7085bc41ac8aac39adbccca891	=	0.06	20141009
05a97e7085bc41ac8aac39adbccca891	=	0.06	20141015
05a97e7085bc41ac8aac39adbccca891	=	0.06	20141022
05a97e7085bc41ac8aac39adbccca891	=	0.06	20141023
05a97e7085bc41ac8aac39adbccca891	=	0.06	20141023
05a97e7085bc41ac8aac39adbccca891	=	0.06	20141027
05a97e7085bc41ac8aac39adbccca891	=	0.06	20141027
05a97e7085bc41ac8aac39adbccca891	=	0.06	20141027
05a97e7085bc41ac8aac39adbccca891	=	0.06	20141029
05a97e7085bc41ac8aac39adbccca891	=	0.06	20141030
05a97e7085bc41ac8aac39adbccca891	=	0.06	20141031
05a97e7085bc41ac8aac39adbccca891	=	0.06	20141104
05a97e7085bc41ac8aac39adbccca891	=	0.06	20141104
05a97e7085bc41ac8aac39adbccca891	=	0.06	20141105
05a97e7085bc41ac8aac39adbccca891	=	0.06	20141106
05a97e7085bc41ac8aac39adbccca891	=	0.06	20141117
05a97e7085bc41ac8aac39adbccca891	=	0.06	20141119
05a97e7085bc41ac8aac39adbccca891	=	0.06	20141125
05a97e7085bc41ac8aac39adbccca891	=	0.06	20141126
05a97e7085bc41ac8aac39adbccca891	=	0.06	20141126
05a97e7085bc41ac8aac39adbccca891	=	0.06	20141127
05a97e7085bc41ac8aac39adbccca891	=	0.06	20141201
05a97e7085bc41ac8aac39adbccca891	=	0.06	20141201
05a97e7085bc41ac8aac39adbccca891	=	0.06	20141202
05a97e7085bc41ac8aac39adbccca891	=	0.06	20141204
05a97e7085bc41ac8aac39adbccca891	=	0.06	20141208
05a97e7085bc41ac8aac39adbccca891	=	0.06	20141208
05a97e7085bc41ac8aac39adbccca891	=	0.06	20141211
05a97e7085bc41ac8aac39adbccca891	=	0.06	20141226
05a97e7085bc41ac8aac39adbccca891	=	0.06	20141226
05a97e7085bc41ac8aac39adbccca891	=	0.12	20140106
05a97e7085bc41ac8aac39adbccca891	=	0.12	20140203
05a97e7085bc41ac8aac39adbccca891	=	0.12	20140306
05a97e7085bc41ac8aac39adbccca891	=	0.12	20140421
05a97e7085bc41ac8aac39adbccca891	=	0.12	20140523
05a97e7085bc41ac8aac39adbccca891	=	0.12	20140707
05a97e7085bc41ac8aac39adbccca891	=	0.12	20140710
05a97e7085bc41ac8aac39adbccca891	=	0.12	20140718
05a97e7085bc41ac8aac39adbccca891	=	0.12	20140901
05a97e7085bc41ac8aac39adbccca891	=	0.12	20140908
05a97e7085bc41ac8aac39adbccca891	=	0.12	20140912
05a97e7085bc41ac8aac39adbccca891	=	0.12	20140922
05a97e7085bc41ac8aac39adbccca891	=	0.12	20140925
05a97e7085bc41ac8aac39adbccca891	=	0.12	20141002
05a97e7085bc41ac8aac39adbccca891	=	0.12	20141021
05a97e7085bc41ac8aac39adbccca891	=	0.12	20141031
05a97e7085bc41ac8aac39adbccca891	=	0.25	20140219
05a97e7085bc41ac8aac39adbccca891	=	0.25	20140310
05a97e7085bc41ac8aac39adbccca891	=	0.25	20140331
05a97e7085bc41ac8aac39adbccca891	=	0.25	20140416
05a97e7085bc41ac8aac39adbccca891	=	0.25	20140422
05a97e7085bc41ac8aac39adbccca891	=	0.25	20140504
05a97e7085bc41ac8aac39adbccca891	=	0.25	20140523
05a97e7085bc41ac8aac39adbccca891	=	0.25	20140602
05a97e7085bc41ac8aac39adbccca891	=	0.25	20140624
05a97e7085bc41ac8aac39adbccca891	=	0.25	20140708
05a97e7085bc41ac8aac39adbccca891	=	0.25	20140709
05a97e7085bc41ac8aac39adbccca891	=	0.25	20140709
05a97e7085bc41ac8aac39adbccca891	=	0.25	20140709
05a97e7085bc41ac8aac39adbccca891	=	0.25	20140722
05a97e7085bc41ac8aac39adbccca891	=	0.25	20140723
05a97e7085bc41ac8aac39adbccca891	=	0.25	20140811
05a97e7085bc41ac8aac39adbccca891	=	0.25	20140811
05a97e7085bc41ac8aac39adbccca891	=	0.25	20140813
05a97e7085bc41ac8aac39adbccca891	=	0.25	20140908
05a97e7085bc41ac8aac39adbccca891	=	0.25	20140908
05a97e7085bc41ac8aac39adbccca891	=	0.25	20140917
05a97e7085bc41ac8aac39adbccca891	=	0.25	20140922
05a97e7085bc41ac8aac39adbccca891	=	0.25	20141001
05a97e7085bc41ac8aac39adbccca891	=	0.25	20141029
05a97e7085bc41ac8aac39adbccca891	=	0.25	20141106
05a97e7085bc41ac8aac39adbccca891	=	0.25	20141110
05a97e7085bc41ac8aac39adbccca891	=	0.25	20141110
05a97e7085bc41ac8aac39adbccca891	=	0.25	20141118
05a97e7085bc41ac8aac39adbccca891	=	0.25	20141118
05a97e7085bc41ac8aac39adbccca891	=	0.25	20141215
05a97e7085bc41ac8aac39adbccca891	=	0.25	20141222
05a97e7085bc41ac8aac39adbccca891	=	0.25	20141229
05a97e7085bc41ac8aac39adbccca891	=	0.25	20141231
05a97e7085bc41ac8aac39adbccca891	=	0.5	20140106
05a97e7085bc41ac8aac39adbccca891	=	0.5	20140108
05a97e7085bc41ac8aac39adbccca891	=	0.5	20140130
05a97e7085bc41ac8aac39adbccca891	=	0.5	20140130
05a97e7085bc41ac8aac39adbccca891	=	0.5	20140214
05a97e7085bc41ac8aac39adbccca891	=	0.5	20140217
05a97e7085bc41ac8aac39adbccca891	=	0.5	20140217
05a97e7085bc41ac8aac39adbccca891	=	0.5	20140221
05a97e7085bc41ac8aac39adbccca891	=	0.5	20140327
05a97e7085bc41ac8aac39adbccca891	=	0.5	20140401
05a97e7085bc41ac8aac39adbccca891	=	0.5	20140402
05a97e7085bc41ac8aac39adbccca891	=	0.5	20140403
05a97e7085bc41ac8aac39adbccca891	=	0.5	20140421
05a97e7085bc41ac8aac39adbccca891	=	0.5	20140423
05a97e7085bc41ac8aac39adbccca891	=	0.5	20140424
05a97e7085bc41ac8aac39adbccca891	=	0.5	20140428
05a97e7085bc41ac8aac39adbccca891	=	0.5	20140509
05a97e7085bc41ac8aac39adbccca891	=	0.5	20140513
05a97e7085bc41ac8aac39adbccca891	=	0.5	20140520
05a97e7085bc41ac8aac39adbccca891	=	0.5	20140526
05a97e7085bc41ac8aac39adbccca891	=	0.5	20140527
05a97e7085bc41ac8aac39adbccca891	=	0.5	20140603
05a97e7085bc41ac8aac39adbccca891	=	0.5	20140606
05a97e7085bc41ac8aac39adbccca891	=	0.5	20140623
05a97e7085bc41ac8aac39adbccca891	=	0.5	20140626
05a97e7085bc41ac8aac39adbccca891	=	0.5	20140627
05a97e7085bc41ac8aac39adbccca891	=	0.5	20140725
05a97e7085bc41ac8aac39adbccca891	=	0.5	20140806
05a97e7085bc41ac8aac39adbccca891	=	0.5	20140813
05a97e7085bc41ac8aac39adbccca891	=	0.5	20140813
05a97e7085bc41ac8aac39adbccca891	=	0.5	20140820
05a97e7085bc41ac8aac39adbccca891	=	0.5	20140901
05a97e7085bc41ac8aac39adbccca891	=	0.5	20140916
05a97e7085bc41ac8aac39adbccca891	=	0.5	20140929
05a97e7085bc41ac8aac39adbccca891	=	0.5	20141007
05a97e7085bc41ac8aac39adbccca891	=	0.5	20141014
05a97e7085bc41ac8aac39adbccca891	=	0.5	20141107
05a97e7085bc41ac8aac39adbccca891	=	0.5	20141125
05a97e7085bc41ac8aac39adbccca891	=	0.5	20141201
05a97e7085bc41ac8aac39adbccca891	=	0.5	20141210
05a97e7085bc41ac8aac39adbccca891	=	0.5	20141211
05a97e7085bc41ac8aac39adbccca891	=	0.5	20141215
05a97e7085bc41ac8aac39adbccca891	=	0.5	20141226
05a97e7085bc41ac8aac39adbccca891	=	1	20140102
05a97e7085bc41ac8aac39adbccca891	=	1	20140123
05a97e7085bc41ac8aac39adbccca891	=	1	20140203
05a97e7085bc41ac8aac39adbccca891	=	1	20140217
05a97e7085bc41ac8aac39adbccca891	=	1	20140319
05a97e7085bc41ac8aac39adbccca891	=	1	20140416
05a97e7085bc41ac8aac39adbccca891	=	1	20140428
05a97e7085bc41ac8aac39adbccca891	=	1	20140506
05a97e7085bc41ac8aac39adbccca891	=	1	20140513
05a97e7085bc41ac8aac39adbccca891	=	1	20140515
05a97e7085bc41ac8aac39adbccca891	=	1	20140515
05a97e7085bc41ac8aac39adbccca891	=	1	20140528
05a97e7085bc41ac8aac39adbccca891	=	1	20140610
05a97e7085bc41ac8aac39adbccca891	=	1	20140620
05a97e7085bc41ac8aac39adbccca891	=	1	20140620
05a97e7085bc41ac8aac39adbccca891	=	1	20140702
05a97e7085bc41ac8aac39adbccca891	=	1	20140710
05a97e7085bc41ac8aac39adbccca891	=	1	20140722
05a97e7085bc41ac8aac39adbccca891	=	1	20140723
05a97e7085bc41ac8aac39adbccca891	=	1	20140724
05a97e7085bc41ac8aac39adbccca891	=	1	20140814
05a97e7085bc41ac8aac39adbccca891	=	1	20140904
05a97e7085bc41ac8aac39adbccca891	=	1	20140924
05a97e7085bc41ac8aac39adbccca891	=	1	20141001
05a97e7085bc41ac8aac39adbccca891	=	1	20141008
05a97e7085bc41ac8aac39adbccca891	=	1	20141029
05a97e7085bc41ac8aac39adbccca891	=	1	20141104
05a97e7085bc41ac8aac39adbccca891	=	1	20141105
05a97e7085bc41ac8aac39adbccca891	=	1	20141110
05a97e7085bc41ac8aac39adbccca891	=	1	20141120
05a97e7085bc41ac8aac39adbccca891	=	1	20141203
05a97e7085bc41ac8aac39adbccca891	=	1	20141203
05a97e7085bc41ac8aac39adbccca891	=	2	20140116
05a97e7085bc41ac8aac39adbccca891	=	2	20140120
05a97e7085bc41ac8aac39adbccca891	=	2	20140127
05a97e7085bc41ac8aac39adbccca891	=	2	20140204
05a97e7085bc41ac8aac39adbccca891	=	2	20140422
05a97e7085bc41ac8aac39adbccca891	=	2	20140504
05a97e7085bc41ac8aac39adbccca891	=	2	20140507
05a97e7085bc41ac8aac39adbccca891	=	2	20140507
05a97e7085bc41ac8aac39adbccca891	=	2	20140512
05a97e7085bc41ac8aac39adbccca891	=	2	20140513
05a97e7085bc41ac8aac39adbccca891	=	2	20140513
05a97e7085bc41ac8aac39adbccca891	=	2	20140516
05a97e7085bc41ac8aac39adbccca891	=	2	20140519
05a97e7085bc41ac8aac39adbccca891	=	2	20140519
05a97e7085bc41ac8aac39adbccca891	=	2	20140522
05a97e7085bc41ac8aac39adbccca891	=	2	20140603
05a97e7085bc41ac8aac39adbccca891	=	2	20140617
05a97e7085bc41ac8aac39adbccca891	=	2	20140619
05a97e7085bc41ac8aac39adbccca891	=	2	20140811
05a97e7085bc41ac8aac39adbccca891	=	2	20140813
05a97e7085bc41ac8aac39adbccca891	=	2	20140818
05a97e7085bc41ac8aac39adbccca891	=	2	20140818
05a97e7085bc41ac8aac39adbccca891	=	2	20140901
05a97e7085bc41ac8aac39adbccca891	=	2	20140902
05a97e7085bc41ac8aac39adbccca891	=	2	20140903
05a97e7085bc41ac8aac39adbccca891	=	2	20140911
05a97e7085bc41ac8aac39adbccca891	=	2	20141006
05a97e7085bc41ac8aac39adbccca891	=	2	20141014
05a97e7085bc41ac8aac39adbccca891	=	2	20141020
05a97e7085bc41ac8aac39adbccca891	=	2	20141030
05a97e7085bc41ac8aac39adbccca891	=	2	20141104
05a97e7085bc41ac8aac39adbccca891	=	2	20141117
05a97e7085bc41ac8aac39adbccca891	=	2	20141118
05a97e7085bc41ac8aac39adbccca891	=	2	20141125
05a97e7085bc41ac8aac39adbccca891	=	2	20141203
05a97e7085bc41ac8aac39adbccca891	=	2	20141229
05a97e7085bc41ac8aac39adbccca891	=	4	20140116
05a97e7085bc41ac8aac39adbccca891	=	4	20140610
05a97e7085bc41ac8aac39adbccca891	=	4	20141117
05a97e7085bc41ac8aac39adbccca891	=	4	20141121
05a97e7085bc41ac8aac39adbccca891	>	4	20140120
05da09017fe30facf344469cc3ddca06	<=	0.03	20140108
05da09017fe30facf344469cc3ddca06	<=	0.03	20140108
05da09017fe30facf344469cc3ddca06	<=	0.03	20140111
05da09017fe30facf344469cc3ddca06	<=	0.03	20140115
05da09017fe30facf344469cc3ddca06	<=	0.03	20140125
05da09017fe30facf344469cc3ddca06	<=	0.03	20140128
05da09017fe30facf344469cc3ddca06	<=	0.03	20140131
05da09017fe30facf344469cc3ddca06	<=	0.03	20140203
05da09017fe30facf344469cc3ddca06	<=	0.03	20140204
05da09017fe30facf344469cc3ddca06	<=	0.03	20140206
05da09017fe30facf344469cc3ddca06	<=	0.03	20140206
05da09017fe30facf344469cc3ddca06	<=	0.03	20140217
05da09017fe30facf344469cc3ddca06	<=	0.03	20140217
05da09017fe30facf344469cc3ddca06	<=	0.03	20140319
05da09017fe30facf344469cc3ddca06	<=	0.03	20140322
05da09017fe30facf344469cc3ddca06	<=	0.03	20140325
05da09017fe30facf344469cc3ddca06	<=	0.03	20140329
05da09017fe30facf344469cc3ddca06	<=	0.03	20140407
05da09017fe30facf344469cc3ddca06	<=	0.03	20140409
05da09017fe30facf344469cc3ddca06	<=	0.03	20140417
05da09017fe30facf344469cc3ddca06	<=	0.03	20140417
05da09017fe30facf344469cc3ddca06	<=	0.03	20140422
05da09017fe30facf344469cc3ddca06	<=	0.03	20140423
05da09017fe30facf344469cc3ddca06	<=	0.03	20140428
05da09017fe30facf344469cc3ddca06	<=	0.03	20140428
05da09017fe30facf344469cc3ddca06	<=	0.03	20140501
05da09017fe30facf344469cc3ddca06	<=	0.03	20140503
05da09017fe30facf344469cc3ddca06	<=	0.03	20140507
05da09017fe30facf344469cc3ddca06	<=	0.03	20140508
05da09017fe30facf344469cc3ddca06	<=	0.03	20140513
05da09017fe30facf344469cc3ddca06	<=	0.03	20140516
05da09017fe30facf344469cc3ddca06	<=	0.03	20140602
05da09017fe30facf344469cc3ddca06	<=	0.03	20140604
05da09017fe30facf344469cc3ddca06	<=	0.03	20140606
05da09017fe30facf344469cc3ddca06	<=	0.03	20140610
05da09017fe30facf344469cc3ddca06	<=	0.03	20140612
05da09017fe30facf344469cc3ddca06	<=	0.03	20140614
05da09017fe30facf344469cc3ddca06	<=	0.03	20140616
05da09017fe30facf344469cc3ddca06	<=	0.03	20140619
05da09017fe30facf344469cc3ddca06	<=	0.03	20140630
05da09017fe30facf344469cc3ddca06	<=	0.03	20140701
05da09017fe30facf344469cc3ddca06	<=	0.03	20140707
05da09017fe30facf344469cc3ddca06	<=	0.03	20140711
05da09017fe30facf344469cc3ddca06	<=	0.03	20140715
05da09017fe30facf344469cc3ddca06	<=	0.03	20140716
05da09017fe30facf344469cc3ddca06	<=	0.03	20140722
05da09017fe30facf344469cc3ddca06	<=	0.03	20140725
05da09017fe30facf344469cc3ddca06	<=	0.03	20140725
05da09017fe30facf344469cc3ddca06	<=	0.03	20140729
05da09017fe30facf344469cc3ddca06	<=	0.03	20140731
05da09017fe30facf344469cc3ddca06	<=	0.03	20140808
05da09017fe30facf344469cc3ddca06	<=	0.03	20140811
05da09017fe30facf344469cc3ddca06	<=	0.03	20140823
05da09017fe30facf344469cc3ddca06	<=	0.03	20140901
05da09017fe30facf344469cc3ddca06	<=	0.03	20140902
05da09017fe30facf344469cc3ddca06	<=	0.03	20140912
05da09017fe30facf344469cc3ddca06	<=	0.03	20140924
05da09017fe30facf344469cc3ddca06	<=	0.03	20141002
05da09017fe30facf344469cc3ddca06	<=	0.03	20141008
05da09017fe30facf344469cc3ddca06	<=	0.03	20141009
05da09017fe30facf344469cc3ddca06	<=	0.03	20141009
05da09017fe30facf344469cc3ddca06	<=	0.03	20141009
05da09017fe30facf344469cc3ddca06	<=	0.03	20141010
05da09017fe30facf344469cc3ddca06	<=	0.03	20141017
05da09017fe30facf344469cc3ddca06	<=	0.03	20141017
05da09017fe30facf344469cc3ddca06	<=	0.03	20141020
05da09017fe30facf344469cc3ddca06	<=	0.03	20141021
05da09017fe30facf344469cc3ddca06	<=	0.03	20141022
05da09017fe30facf344469cc3ddca06	<=	0.03	20141023
05da09017fe30facf344469cc3ddca06	<=	0.03	20141027
05da09017fe30facf344469cc3ddca06	<=	0.03	20141107
05da09017fe30facf344469cc3ddca06	<=	0.03	20141111
05da09017fe30facf344469cc3ddca06	<=	0.03	20141112
05da09017fe30facf344469cc3ddca06	<=	0.03	20141113
05da09017fe30facf344469cc3ddca06	<=	0.03	20141114
05da09017fe30facf344469cc3ddca06	<=	0.03	20141127
05da09017fe30facf344469cc3ddca06	<=	0.03	20141207
05da09017fe30facf344469cc3ddca06	<=	0.03	20141209
05da09017fe30facf344469cc3ddca06	<=	0.03	20141214
05da09017fe30facf344469cc3ddca06	<=	0.03	20141216
05da09017fe30facf344469cc3ddca06	=	0.06	20140111
05da09017fe30facf344469cc3ddca06	=	0.06	20140113
05da09017fe30facf344469cc3ddca06	=	0.06	20140127
05da09017fe30facf344469cc3ddca06	=	0.06	20140205
05da09017fe30facf344469cc3ddca06	=	0.06	20140221
05da09017fe30facf344469cc3ddca06	=	0.06	20140228
05da09017fe30facf344469cc3ddca06	=	0.06	20140318
05da09017fe30facf344469cc3ddca06	=	0.06	20140319
05da09017fe30facf344469cc3ddca06	=	0.06	20140327
05da09017fe30facf344469cc3ddca06	=	0.06	20140401
05da09017fe30facf344469cc3ddca06	=	0.06	20140414
05da09017fe30facf344469cc3ddca06	=	0.06	20140418
05da09017fe30facf344469cc3ddca06	=	0.06	20140423
05da09017fe30facf344469cc3ddca06	=	0.06	20140428
05da09017fe30facf344469cc3ddca06	=	0.06	20140430
05da09017fe30facf344469cc3ddca06	=	0.06	20140502
05da09017fe30facf344469cc3ddca06	=	0.06	20140512
05da09017fe30facf344469cc3ddca06	=	0.06	20140514
05da09017fe30facf344469cc3ddca06	=	0.06	20140515
05da09017fe30facf344469cc3ddca06	=	0.06	20140516
05da09017fe30facf344469cc3ddca06	=	0.06	20140524
05da09017fe30facf344469cc3ddca06	=	0.06	20140620
05da09017fe30facf344469cc3ddca06	=	0.06	20140626
05da09017fe30facf344469cc3ddca06	=	0.06	20140627
05da09017fe30facf344469cc3ddca06	=	0.06	20140712
05da09017fe30facf344469cc3ddca06	=	0.06	20140716
05da09017fe30facf344469cc3ddca06	=	0.06	20140718
05da09017fe30facf344469cc3ddca06	=	0.06	20140916
05da09017fe30facf344469cc3ddca06	=	0.06	20141016
05da09017fe30facf344469cc3ddca06	=	0.06	20141024
05da09017fe30facf344469cc3ddca06	=	0.06	20141030
05da09017fe30facf344469cc3ddca06	=	0.06	20141114
05da09017fe30facf344469cc3ddca06	=	0.06	20141118
05da09017fe30facf344469cc3ddca06	=	0.06	20141121
05da09017fe30facf344469cc3ddca06	=	0.06	20141128
05da09017fe30facf344469cc3ddca06	=	0.06	20141211
05da09017fe30facf344469cc3ddca06	=	0.06	20141212
05da09017fe30facf344469cc3ddca06	=	0.06	20141218
05da09017fe30facf344469cc3ddca06	=	0.06	20141229
05da09017fe30facf344469cc3ddca06	=	0.12	20140104
05da09017fe30facf344469cc3ddca06	=	0.12	20140120
05da09017fe30facf344469cc3ddca06	=	0.12	20140317
05da09017fe30facf344469cc3ddca06	=	0.12	20140414
05da09017fe30facf344469cc3ddca06	=	0.12	20140724
05da09017fe30facf344469cc3ddca06	=	0.12	20140917
05da09017fe30facf344469cc3ddca06	=	0.12	20141009
05da09017fe30facf344469cc3ddca06	=	0.12	20141031
05da09017fe30facf344469cc3ddca06	=	0.12	20141114
05da09017fe30facf344469cc3ddca06	=	0.12	20141229
05da09017fe30facf344469cc3ddca06	=	0.25	20140107
05da09017fe30facf344469cc3ddca06	=	0.25	20140409
05da09017fe30facf344469cc3ddca06	=	0.25	20140430
05da09017fe30facf344469cc3ddca06	=	0.25	20140523
05da09017fe30facf344469cc3ddca06	=	0.25	20140708
05da09017fe30facf344469cc3ddca06	=	0.25	20140721
05da09017fe30facf344469cc3ddca06	=	0.25	20140722
05da09017fe30facf344469cc3ddca06	=	0.25	20140825
05da09017fe30facf344469cc3ddca06	=	0.25	20140901
05da09017fe30facf344469cc3ddca06	=	0.25	20140906
05da09017fe30facf344469cc3ddca06	=	0.25	20141030
05da09017fe30facf344469cc3ddca06	=	0.25	20141106
05da09017fe30facf344469cc3ddca06	=	0.25	20141111
05da09017fe30facf344469cc3ddca06	=	0.25	20141117
05da09017fe30facf344469cc3ddca06	=	0.25	20141119
05da09017fe30facf344469cc3ddca06	=	0.25	20141128
05da09017fe30facf344469cc3ddca06	=	0.25	20141204
05da09017fe30facf344469cc3ddca06	=	0.25	20141225
05da09017fe30facf344469cc3ddca06	=	0.25	20141229
05da09017fe30facf344469cc3ddca06	=	0.5	20140108
05da09017fe30facf344469cc3ddca06	=	0.5	20140120
05da09017fe30facf344469cc3ddca06	=	0.5	20140404
05da09017fe30facf344469cc3ddca06	=	0.5	20140501
05da09017fe30facf344469cc3ddca06	=	0.5	20140513
05da09017fe30facf344469cc3ddca06	=	0.5	20140612
05da09017fe30facf344469cc3ddca06	=	0.5	20140614
05da09017fe30facf344469cc3ddca06	=	0.5	20140625
05da09017fe30facf344469cc3ddca06	=	0.5	20140702
05da09017fe30facf344469cc3ddca06	=	0.5	20140801
05da09017fe30facf344469cc3ddca06	=	0.5	20140813
05da09017fe30facf344469cc3ddca06	=	0.5	20140829
05da09017fe30facf344469cc3ddca06	=	0.5	20141006
05da09017fe30facf344469cc3ddca06	=	0.5	20141113
05da09017fe30facf344469cc3ddca06	=	0.5	20141126
05da09017fe30facf344469cc3ddca06	=	0.5	20141218
05da09017fe30facf344469cc3ddca06	=	0.5	20141226
05da09017fe30facf344469cc3ddca06	=	1	20140103
05da09017fe30facf344469cc3ddca06	=	1	20140106
05da09017fe30facf344469cc3ddca06	=	1	20140127
05da09017fe30facf344469cc3ddca06	=	1	20140207
05da09017fe30facf344469cc3ddca06	=	1	20140225
05da09017fe30facf344469cc3ddca06	=	1	20140304
05da09017fe30facf344469cc3ddca06	=	1	20140313
05da09017fe30facf344469cc3ddca06	=	1	20140512
05da09017fe30facf344469cc3ddca06	=	1	20140526
05da09017fe30facf344469cc3ddca06	=	1	20140616
05da09017fe30facf344469cc3ddca06	=	1	20140630
05da09017fe30facf344469cc3ddca06	=	1	20140701
05da09017fe30facf344469cc3ddca06	=	1	20140702
05da09017fe30facf344469cc3ddca06	=	1	20140801
05da09017fe30facf344469cc3ddca06	=	1	20140901
05da09017fe30facf344469cc3ddca06	=	1	20140903
05da09017fe30facf344469cc3ddca06	=	1	20140924
05da09017fe30facf344469cc3ddca06	=	1	20141004
05da09017fe30facf344469cc3ddca06	=	1	20141010
05da09017fe30facf344469cc3ddca06	=	1	20141027
05da09017fe30facf344469cc3ddca06	=	1	20141207
05da09017fe30facf344469cc3ddca06	=	2	20140217
05da09017fe30facf344469cc3ddca06	=	2	20140220
05da09017fe30facf344469cc3ddca06	=	2	20140220
05da09017fe30facf344469cc3ddca06	=	2	20140228
05da09017fe30facf344469cc3ddca06	=	2	20140303
05da09017fe30facf344469cc3ddca06	=	2	20140403
05da09017fe30facf344469cc3ddca06	=	2	20140409
05da09017fe30facf344469cc3ddca06	=	2	20140411
05da09017fe30facf344469cc3ddca06	=	2	20140513
05da09017fe30facf344469cc3ddca06	=	2	20140526
05da09017fe30facf344469cc3ddca06	=	2	20140613
05da09017fe30facf344469cc3ddca06	=	2	20140620
05da09017fe30facf344469cc3ddca06	=	2	20140705
05da09017fe30facf344469cc3ddca06	=	2	20140714
05da09017fe30facf344469cc3ddca06	=	2	20140908
05da09017fe30facf344469cc3ddca06	=	2	20140930
05da09017fe30facf344469cc3ddca06	=	2	20140930
05da09017fe30facf344469cc3ddca06	=	2	20141003
05da09017fe30facf344469cc3ddca06	=	2	20141011
05da09017fe30facf344469cc3ddca06	=	2	20141015
05da09017fe30facf344469cc3ddca06	=	2	20141017
05da09017fe30facf344469cc3ddca06	=	2	20141019
05da09017fe30facf344469cc3ddca06	=	2	20141023
05da09017fe30facf344469cc3ddca06	=	2	20141204
05da09017fe30facf344469cc3ddca06	=	2	20141204
05da09017fe30facf344469cc3ddca06	=	4	20140530
05e0268a2f52d3cf35c351f5547468f8	<=	0.03	20141217
05e0268a2f52d3cf35c351f5547468f8	=	0.12	20140131
05e0268a2f52d3cf35c351f5547468f8	=	0.12	20140312
05e0268a2f52d3cf35c351f5547468f8	=	0.12	20140603
05e0268a2f52d3cf35c351f5547468f8	=	0.12	20140703
05e0268a2f52d3cf35c351f5547468f8	=	0.12	20141001
05e0268a2f52d3cf35c351f5547468f8	=	0.12	20141128
05e0268a2f52d3cf35c351f5547468f8	=	0.25	20140121
05e0268a2f52d3cf35c351f5547468f8	=	0.25	20140212
05e0268a2f52d3cf35c351f5547468f8	=	0.25	20140212
05e0268a2f52d3cf35c351f5547468f8	=	0.25	20140219
05e0268a2f52d3cf35c351f5547468f8	=	0.25	20140312
05e0268a2f52d3cf35c351f5547468f8	=	0.25	20140517
05e0268a2f52d3cf35c351f5547468f8	=	0.25	20140616
05e0268a2f52d3cf35c351f5547468f8	=	0.25	20140806
05e0268a2f52d3cf35c351f5547468f8	=	0.25	20140911
05e0268a2f52d3cf35c351f5547468f8	=	0.25	20141022
05e0268a2f52d3cf35c351f5547468f8	=	0.25	20141126
05e0268a2f52d3cf35c351f5547468f8	=	0.5	20140320
05e0268a2f52d3cf35c351f5547468f8	=	0.5	20140423
05e0268a2f52d3cf35c351f5547468f8	=	0.5	20140816
05e0268a2f52d3cf35c351f5547468f8	=	0.5	20141119
05e0268a2f52d3cf35c351f5547468f8	=	1	20140106
05e0268a2f52d3cf35c351f5547468f8	=	1	20140226
05e0268a2f52d3cf35c351f5547468f8	=	1	20140411
05e0268a2f52d3cf35c351f5547468f8	=	1	20140520
05e0268a2f52d3cf35c351f5547468f8	=	1	20140625
05e0268a2f52d3cf35c351f5547468f8	=	1	20140630
05e0268a2f52d3cf35c351f5547468f8	=	1	20140923
05e0268a2f52d3cf35c351f5547468f8	=	1	20141019
05e0268a2f52d3cf35c351f5547468f8	=	1	20141103
05e0268a2f52d3cf35c351f5547468f8	=	1	20141112
05e0268a2f52d3cf35c351f5547468f8	=	2	20140214
05e0268a2f52d3cf35c351f5547468f8	=	2	20140403
05e0268a2f52d3cf35c351f5547468f8	=	2	20140507
05e0268a2f52d3cf35c351f5547468f8	=	2	20140611
05e0268a2f52d3cf35c351f5547468f8	=	2	20140708
05e0268a2f52d3cf35c351f5547468f8	=	2	20140731
05e0268a2f52d3cf35c351f5547468f8	=	2	20141006
05e0268a2f52d3cf35c351f5547468f8	=	2	20141106
05e0268a2f52d3cf35c351f5547468f8	=	2	20141124
05e0268a2f52d3cf35c351f5547468f8	=	4	20140331
05e511b45d8908db84b81c595bc796b1	<=	0.03	20140113
05e511b45d8908db84b81c595bc796b1	<=	0.03	20140130
05e511b45d8908db84b81c595bc796b1	<=	0.03	20140507
05e511b45d8908db84b81c595bc796b1	<=	0.03	20140516
05e511b45d8908db84b81c595bc796b1	<=	0.03	20140524
05e511b45d8908db84b81c595bc796b1	<=	0.03	20140524
05e511b45d8908db84b81c595bc796b1	<=	0.03	20140813
05e511b45d8908db84b81c595bc796b1	<=	0.03	20141004
05e511b45d8908db84b81c595bc796b1	<=	0.03	20141101
05e511b45d8908db84b81c595bc796b1	<=	0.03	20141117
05e511b45d8908db84b81c595bc796b1	<=	0.03	20141209
05e511b45d8908db84b81c595bc796b1	=	0.06	20140130
05e511b45d8908db84b81c595bc796b1	=	0.06	20140317
05e511b45d8908db84b81c595bc796b1	=	0.06	20140404
05e511b45d8908db84b81c595bc796b1	=	0.06	20140404
05e511b45d8908db84b81c595bc796b1	=	0.06	20140922
05e511b45d8908db84b81c595bc796b1	=	0.06	20141110
05e511b45d8908db84b81c595bc796b1	=	0.06	20141111
05e511b45d8908db84b81c595bc796b1	=	0.06	20141111
05e511b45d8908db84b81c595bc796b1	=	0.12	20140520
05e511b45d8908db84b81c595bc796b1	=	0.25	20140205
05e511b45d8908db84b81c595bc796b1	=	0.25	20140626
05e511b45d8908db84b81c595bc796b1	=	0.25	20140702
05e511b45d8908db84b81c595bc796b1	=	0.25	20141104
05e511b45d8908db84b81c595bc796b1	=	0.25	20141120
05e511b45d8908db84b81c595bc796b1	=	0.5	20140428
05e511b45d8908db84b81c595bc796b1	=	0.5	20140523
05e511b45d8908db84b81c595bc796b1	=	0.5	20140618
05e511b45d8908db84b81c595bc796b1	=	0.5	20140804
05e511b45d8908db84b81c595bc796b1	=	0.5	20140826
05e511b45d8908db84b81c595bc796b1	=	0.5	20141203
05e511b45d8908db84b81c595bc796b1	=	0.5	20141210
05e511b45d8908db84b81c595bc796b1	=	1	20140127
05e511b45d8908db84b81c595bc796b1	=	1	20140322
05e511b45d8908db84b81c595bc796b1	=	1	20140527
05e511b45d8908db84b81c595bc796b1	=	2	20140224
05e511b45d8908db84b81c595bc796b1	=	2	20140228
05e511b45d8908db84b81c595bc796b1	=	2	20140620
0677030b4f4c902a2f8834cf55cc65ac	<=	0.03	20140106
0677030b4f4c902a2f8834cf55cc65ac	<=	0.03	20140120
0677030b4f4c902a2f8834cf55cc65ac	<=	0.03	20140124
0677030b4f4c902a2f8834cf55cc65ac	<=	0.03	20140127
0677030b4f4c902a2f8834cf55cc65ac	<=	0.03	20140204
0677030b4f4c902a2f8834cf55cc65ac	<=	0.03	20140212
0677030b4f4c902a2f8834cf55cc65ac	<=	0.03	20140221
0677030b4f4c902a2f8834cf55cc65ac	<=	0.03	20140311
0677030b4f4c902a2f8834cf55cc65ac	<=	0.03	20140401
0677030b4f4c902a2f8834cf55cc65ac	<=	0.03	20140401
0677030b4f4c902a2f8834cf55cc65ac	<=	0.03	20140424
0677030b4f4c902a2f8834cf55cc65ac	<=	0.03	20140424
0677030b4f4c902a2f8834cf55cc65ac	<=	0.03	20140428
0677030b4f4c902a2f8834cf55cc65ac	<=	0.03	20140502
0677030b4f4c902a2f8834cf55cc65ac	<=	0.03	20140502
0677030b4f4c902a2f8834cf55cc65ac	<=	0.03	20140503
0677030b4f4c902a2f8834cf55cc65ac	<=	0.03	20140519
0677030b4f4c902a2f8834cf55cc65ac	<=	0.03	20140526
0677030b4f4c902a2f8834cf55cc65ac	<=	0.03	20140616
0677030b4f4c902a2f8834cf55cc65ac	<=	0.03	20140702
0677030b4f4c902a2f8834cf55cc65ac	<=	0.03	20140714
0677030b4f4c902a2f8834cf55cc65ac	<=	0.03	20140722
0677030b4f4c902a2f8834cf55cc65ac	<=	0.03	20140801
0677030b4f4c902a2f8834cf55cc65ac	<=	0.03	20140904
0677030b4f4c902a2f8834cf55cc65ac	<=	0.03	20140905
0677030b4f4c902a2f8834cf55cc65ac	<=	0.03	20141009
0677030b4f4c902a2f8834cf55cc65ac	<=	0.03	20141104
0677030b4f4c902a2f8834cf55cc65ac	<=	0.03	20141113
0677030b4f4c902a2f8834cf55cc65ac	<=	0.03	20141204
0677030b4f4c902a2f8834cf55cc65ac	<=	0.03	20141225
0677030b4f4c902a2f8834cf55cc65ac	<=	0.03	20141225
0677030b4f4c902a2f8834cf55cc65ac	=	0.032	20140317
0677030b4f4c902a2f8834cf55cc65ac	=	0.06	20140210
0677030b4f4c902a2f8834cf55cc65ac	=	0.06	20140228
0677030b4f4c902a2f8834cf55cc65ac	=	0.06	20140303
0677030b4f4c902a2f8834cf55cc65ac	=	0.06	20140312
0677030b4f4c902a2f8834cf55cc65ac	=	0.06	20140312
0677030b4f4c902a2f8834cf55cc65ac	=	0.06	20140312
0677030b4f4c902a2f8834cf55cc65ac	=	0.06	20140326
0677030b4f4c902a2f8834cf55cc65ac	=	0.06	20140425
0677030b4f4c902a2f8834cf55cc65ac	=	0.06	20140425
0677030b4f4c902a2f8834cf55cc65ac	=	0.06	20140511
0677030b4f4c902a2f8834cf55cc65ac	=	0.06	20140519
0677030b4f4c902a2f8834cf55cc65ac	=	0.06	20140519
0677030b4f4c902a2f8834cf55cc65ac	=	0.06	20140530
0677030b4f4c902a2f8834cf55cc65ac	=	0.06	20140623
0677030b4f4c902a2f8834cf55cc65ac	=	0.06	20140728
0677030b4f4c902a2f8834cf55cc65ac	=	0.06	20141014
0677030b4f4c902a2f8834cf55cc65ac	=	0.06	20141029
0677030b4f4c902a2f8834cf55cc65ac	=	0.06	20141126
0677030b4f4c902a2f8834cf55cc65ac	=	0.06	20141127
0677030b4f4c902a2f8834cf55cc65ac	=	0.06	20141204
0677030b4f4c902a2f8834cf55cc65ac	=	0.06	20141204
0677030b4f4c902a2f8834cf55cc65ac	=	0.06	20141211
0677030b4f4c902a2f8834cf55cc65ac	=	0.06	20141217
0677030b4f4c902a2f8834cf55cc65ac	=	0.12	20140224
0677030b4f4c902a2f8834cf55cc65ac	=	0.12	20140328
0677030b4f4c902a2f8834cf55cc65ac	=	0.12	20140428
0677030b4f4c902a2f8834cf55cc65ac	=	0.12	20140515
0677030b4f4c902a2f8834cf55cc65ac	=	0.12	20140515
0677030b4f4c902a2f8834cf55cc65ac	=	0.12	20140812
0677030b4f4c902a2f8834cf55cc65ac	=	0.25	20140128
0677030b4f4c902a2f8834cf55cc65ac	=	0.25	20140508
0677030b4f4c902a2f8834cf55cc65ac	=	0.25	20141215
0677030b4f4c902a2f8834cf55cc65ac	=	0.5	20140224
0677030b4f4c902a2f8834cf55cc65ac	=	0.5	20140419
0677030b4f4c902a2f8834cf55cc65ac	=	0.5	20140430
0677030b4f4c902a2f8834cf55cc65ac	=	0.5	20140626
0677030b4f4c902a2f8834cf55cc65ac	=	0.5	20140826
0677030b4f4c902a2f8834cf55cc65ac	=	0.5	20140925
0677030b4f4c902a2f8834cf55cc65ac	=	0.5	20141031
0677030b4f4c902a2f8834cf55cc65ac	=	0.5	20141031
0677030b4f4c902a2f8834cf55cc65ac	=	0.5	20141126
0677030b4f4c902a2f8834cf55cc65ac	=	0.5	20141222
0677030b4f4c902a2f8834cf55cc65ac	=	1	20140214
0677030b4f4c902a2f8834cf55cc65ac	=	1	20140419
0677030b4f4c902a2f8834cf55cc65ac	=	1	20141224
0677030b4f4c902a2f8834cf55cc65ac	=	2	20140326
0677030b4f4c902a2f8834cf55cc65ac	=	2	20140328
0677030b4f4c902a2f8834cf55cc65ac	=	2	20140328
0677030b4f4c902a2f8834cf55cc65ac	=	2	20140409
0677030b4f4c902a2f8834cf55cc65ac	=	2	20140528
0677030b4f4c902a2f8834cf55cc65ac	=	2	20140620
0677030b4f4c902a2f8834cf55cc65ac	=	2	20140829
0677030b4f4c902a2f8834cf55cc65ac	=	2	20141015
0677030b4f4c902a2f8834cf55cc65ac	=	2	20141117
0677030b4f4c902a2f8834cf55cc65ac	=	2	20141222
0677030b4f4c902a2f8834cf55cc65ac	=	4	20140317
0677030b4f4c902a2f8834cf55cc65ac	=	4	20140702
0677030b4f4c902a2f8834cf55cc65ac	=	4	20141226
0677030b4f4c902a2f8834cf55cc65ac	>	4	20140704
0677030b4f4c902a2f8834cf55cc65ac	>	4	20141126
06ccea063d46abbfe3b39998f7855e29	<=	0.06	20140109
06ccea063d46abbfe3b39998f7855e29	<=	0.06	20140116
06ccea063d46abbfe3b39998f7855e29	<=	0.06	20140120
06ccea063d46abbfe3b39998f7855e29	<=	0.06	20140124
06ccea063d46abbfe3b39998f7855e29	<=	0.06	20140128
06ccea063d46abbfe3b39998f7855e29	<=	0.06	20140128
06ccea063d46abbfe3b39998f7855e29	<=	0.06	20140130
06ccea063d46abbfe3b39998f7855e29	<=	0.06	20140203
06ccea063d46abbfe3b39998f7855e29	<=	0.06	20140204
06ccea063d46abbfe3b39998f7855e29	<=	0.06	20140205
06ccea063d46abbfe3b39998f7855e29	<=	0.06	20140205
06ccea063d46abbfe3b39998f7855e29	<=	0.06	20140205
06ccea063d46abbfe3b39998f7855e29	<=	0.06	20140216
06ccea063d46abbfe3b39998f7855e29	<=	0.06	20140216
06ccea063d46abbfe3b39998f7855e29	<=	0.06	20140223
06ccea063d46abbfe3b39998f7855e29	<=	0.06	20140225
06ccea063d46abbfe3b39998f7855e29	<=	0.06	20140226
06ccea063d46abbfe3b39998f7855e29	<=	0.06	20140309
06ccea063d46abbfe3b39998f7855e29	<=	0.06	20140317
06ccea063d46abbfe3b39998f7855e29	<=	0.06	20140324
06ccea063d46abbfe3b39998f7855e29	<=	0.06	20140402
06ccea063d46abbfe3b39998f7855e29	<=	0.06	20140403
06ccea063d46abbfe3b39998f7855e29	<=	0.06	20140407
06ccea063d46abbfe3b39998f7855e29	<=	0.06	20140421
06ccea063d46abbfe3b39998f7855e29	<=	0.06	20140428
06ccea063d46abbfe3b39998f7855e29	<=	0.06	20140429
06ccea063d46abbfe3b39998f7855e29	<=	0.06	20140430
06ccea063d46abbfe3b39998f7855e29	<=	0.06	20140430
06ccea063d46abbfe3b39998f7855e29	<=	0.06	20140501
06ccea063d46abbfe3b39998f7855e29	<=	0.06	20140507
06ccea063d46abbfe3b39998f7855e29	<=	0.06	20140507
06ccea063d46abbfe3b39998f7855e29	<=	0.06	20140526
06ccea063d46abbfe3b39998f7855e29	<=	0.06	20140526
06ccea063d46abbfe3b39998f7855e29	<=	0.06	20140528
06ccea063d46abbfe3b39998f7855e29	<=	0.06	20140528
06ccea063d46abbfe3b39998f7855e29	<=	0.06	20140529
06ccea063d46abbfe3b39998f7855e29	<=	0.06	20140602
06ccea063d46abbfe3b39998f7855e29	<=	0.06	20140605
06ccea063d46abbfe3b39998f7855e29	<=	0.06	20140616
06ccea063d46abbfe3b39998f7855e29	<=	0.06	20140701
06ccea063d46abbfe3b39998f7855e29	<=	0.06	20140703
06ccea063d46abbfe3b39998f7855e29	<=	0.06	20140704
06ccea063d46abbfe3b39998f7855e29	<=	0.06	20140707
06ccea063d46abbfe3b39998f7855e29	<=	0.06	20140707
06ccea063d46abbfe3b39998f7855e29	<=	0.06	20140713
06ccea063d46abbfe3b39998f7855e29	<=	0.06	20140715
06ccea063d46abbfe3b39998f7855e29	<=	0.06	20140715
06ccea063d46abbfe3b39998f7855e29	<=	0.06	20140717
06ccea063d46abbfe3b39998f7855e29	<=	0.06	20140722
06ccea063d46abbfe3b39998f7855e29	<=	0.06	20140722
06ccea063d46abbfe3b39998f7855e29	<=	0.06	20140722
06ccea063d46abbfe3b39998f7855e29	<=	0.06	20140804
06ccea063d46abbfe3b39998f7855e29	<=	0.06	20140807
06ccea063d46abbfe3b39998f7855e29	<=	0.06	20140811
06ccea063d46abbfe3b39998f7855e29	<=	0.06	20140813
06ccea063d46abbfe3b39998f7855e29	<=	0.06	20140821
06ccea063d46abbfe3b39998f7855e29	<=	0.06	20140916
06ccea063d46abbfe3b39998f7855e29	<=	0.06	20140918
06ccea063d46abbfe3b39998f7855e29	<=	0.06	20140922
06ccea063d46abbfe3b39998f7855e29	<=	0.06	20140926
06ccea063d46abbfe3b39998f7855e29	<=	0.06	20140930
06ccea063d46abbfe3b39998f7855e29	<=	0.06	20141002
06ccea063d46abbfe3b39998f7855e29	<=	0.06	20141002
06ccea063d46abbfe3b39998f7855e29	<=	0.06	20141014
06ccea063d46abbfe3b39998f7855e29	<=	0.06	20141020
06ccea063d46abbfe3b39998f7855e29	<=	0.06	20141021
06ccea063d46abbfe3b39998f7855e29	<=	0.06	20141029
06ccea063d46abbfe3b39998f7855e29	<=	0.06	20141031
06ccea063d46abbfe3b39998f7855e29	<=	0.06	20141104
06ccea063d46abbfe3b39998f7855e29	<=	0.06	20141106
06ccea063d46abbfe3b39998f7855e29	<=	0.06	20141107
06ccea063d46abbfe3b39998f7855e29	<=	0.06	20141118
06ccea063d46abbfe3b39998f7855e29	<=	0.06	20141128
06ccea063d46abbfe3b39998f7855e29	<=	0.06	20141202
06ccea063d46abbfe3b39998f7855e29	<=	0.06	20141204
06ccea063d46abbfe3b39998f7855e29	<=	0.06	20141207
06ccea063d46abbfe3b39998f7855e29	<=	0.06	20141217
06ccea063d46abbfe3b39998f7855e29	<=	0.06	20141224
06ccea063d46abbfe3b39998f7855e29	<=	0.06	20141228
06ccea063d46abbfe3b39998f7855e29	<=	0.06	20141230
06ccea063d46abbfe3b39998f7855e29	=	0.12	20140105
06ccea063d46abbfe3b39998f7855e29	=	0.12	20140414
06ccea063d46abbfe3b39998f7855e29	=	0.12	20140702
06ccea063d46abbfe3b39998f7855e29	=	0.12	20140703
06ccea063d46abbfe3b39998f7855e29	=	0.12	20141006
06ccea063d46abbfe3b39998f7855e29	=	0.12	20141022
06ccea063d46abbfe3b39998f7855e29	=	0.25	20140129
06ccea063d46abbfe3b39998f7855e29	=	0.25	20140204
06ccea063d46abbfe3b39998f7855e29	=	0.25	20140529
06ccea063d46abbfe3b39998f7855e29	=	0.25	20140613
06ccea063d46abbfe3b39998f7855e29	=	0.25	20140709
06ccea063d46abbfe3b39998f7855e29	=	0.25	20140804
06ccea063d46abbfe3b39998f7855e29	=	0.25	20140806
06ccea063d46abbfe3b39998f7855e29	=	0.25	20140819
06ccea063d46abbfe3b39998f7855e29	=	0.25	20140902
06ccea063d46abbfe3b39998f7855e29	=	0.25	20141104
06ccea063d46abbfe3b39998f7855e29	=	0.25	20141110
06ccea063d46abbfe3b39998f7855e29	=	0.5	20140128
06ccea063d46abbfe3b39998f7855e29	=	0.5	20140310
06ccea063d46abbfe3b39998f7855e29	=	0.5	20140326
06ccea063d46abbfe3b39998f7855e29	=	0.5	20140503
06ccea063d46abbfe3b39998f7855e29	=	0.5	20140507
06ccea063d46abbfe3b39998f7855e29	=	0.5	20140513
06ccea063d46abbfe3b39998f7855e29	=	0.5	20140602
06ccea063d46abbfe3b39998f7855e29	=	0.5	20140808
06ccea063d46abbfe3b39998f7855e29	=	0.5	20140916
06ccea063d46abbfe3b39998f7855e29	=	0.5	20141014
06ccea063d46abbfe3b39998f7855e29	=	0.5	20141021
06ccea063d46abbfe3b39998f7855e29	=	0.5	20141215
06ccea063d46abbfe3b39998f7855e29	=	0.5	20141222
06ccea063d46abbfe3b39998f7855e29	=	1	20140107
06ccea063d46abbfe3b39998f7855e29	=	1	20140226
06ccea063d46abbfe3b39998f7855e29	=	1	20140324
06ccea063d46abbfe3b39998f7855e29	=	1	20140516
06ccea063d46abbfe3b39998f7855e29	=	1	20140610
06ccea063d46abbfe3b39998f7855e29	=	1	20140729
06ccea063d46abbfe3b39998f7855e29	=	1	20140813
06ccea063d46abbfe3b39998f7855e29	=	1	20140902
06ccea063d46abbfe3b39998f7855e29	=	1	20141022
06ccea063d46abbfe3b39998f7855e29	=	1	20141022
06ccea063d46abbfe3b39998f7855e29	=	1	20141119
[truncated: 70,745 more rows]
