# Supplementary material for: Improved penicillin susceptibility of Streptococcus pneumoniae and increased penicillin consumption in Japan, 2013–18
Source: PLoS One. 2020 Oct 22;15(10):e0240655. doi: 10.1371/journal.pone.0240655 (PMC7580930; doi:10.1371/journal.pone.0240655)
Supplement: S1 Data — (ZIP) [file pone.0240655.s001.zip › 2015-anon.txt]

00664ef116c8a6d49081c713a9267d31	<=	0.06	20150101
00664ef116c8a6d49081c713a9267d31	<=	0.06	20150104
00664ef116c8a6d49081c713a9267d31	<=	0.06	20150109
00664ef116c8a6d49081c713a9267d31	<=	0.06	20150109
00664ef116c8a6d49081c713a9267d31	<=	0.06	20150119
00664ef116c8a6d49081c713a9267d31	<=	0.06	20150126
00664ef116c8a6d49081c713a9267d31	<=	0.06	20150210
00664ef116c8a6d49081c713a9267d31	<=	0.06	20150315
00664ef116c8a6d49081c713a9267d31	<=	0.06	20150323
00664ef116c8a6d49081c713a9267d31	<=	0.06	20150326
00664ef116c8a6d49081c713a9267d31	<=	0.06	20150406
00664ef116c8a6d49081c713a9267d31	<=	0.06	20150407
00664ef116c8a6d49081c713a9267d31	<=	0.06	20150425
00664ef116c8a6d49081c713a9267d31	<=	0.06	20150426
00664ef116c8a6d49081c713a9267d31	<=	0.06	20150507
00664ef116c8a6d49081c713a9267d31	<=	0.06	20150515
00664ef116c8a6d49081c713a9267d31	<=	0.06	20150515
00664ef116c8a6d49081c713a9267d31	<=	0.06	20150609
00664ef116c8a6d49081c713a9267d31	<=	0.06	20150703
00664ef116c8a6d49081c713a9267d31	<=	0.06	20150707
00664ef116c8a6d49081c713a9267d31	<=	0.06	20150707
00664ef116c8a6d49081c713a9267d31	<=	0.06	20150724
00664ef116c8a6d49081c713a9267d31	<=	0.06	20150907
00664ef116c8a6d49081c713a9267d31	<=	0.06	20151007
00664ef116c8a6d49081c713a9267d31	<=	0.06	20151021
00664ef116c8a6d49081c713a9267d31	<=	0.06	20151029
00664ef116c8a6d49081c713a9267d31	<=	0.06	20151127
00664ef116c8a6d49081c713a9267d31	<=	0.06	20151130
00664ef116c8a6d49081c713a9267d31	<=	0.06	20151211
00664ef116c8a6d49081c713a9267d31	<=	0.06	20151228
00664ef116c8a6d49081c713a9267d31	=	0.12	20150123
00664ef116c8a6d49081c713a9267d31	=	0.12	20150616
00664ef116c8a6d49081c713a9267d31	=	0.12	20150710
00664ef116c8a6d49081c713a9267d31	=	0.5	20150105
00664ef116c8a6d49081c713a9267d31	=	0.5	20150310
00664ef116c8a6d49081c713a9267d31	=	0.5	20150904
00664ef116c8a6d49081c713a9267d31	=	0.5	20151127
00664ef116c8a6d49081c713a9267d31	=	0.5	20151212
00664ef116c8a6d49081c713a9267d31	=	1	20150227
00664ef116c8a6d49081c713a9267d31	=	1	20151202
00664ef116c8a6d49081c713a9267d31	=	4	20150319
00664ef116c8a6d49081c713a9267d31	>	4	20150107
0067d199c87b6b99e34c8ffa05ef350d	<=	0.03	20150106
0067d199c87b6b99e34c8ffa05ef350d	<=	0.03	20150107
0067d199c87b6b99e34c8ffa05ef350d	<=	0.03	20150113
0067d199c87b6b99e34c8ffa05ef350d	<=	0.03	20150114
0067d199c87b6b99e34c8ffa05ef350d	<=	0.03	20150116
0067d199c87b6b99e34c8ffa05ef350d	<=	0.03	20150119
0067d199c87b6b99e34c8ffa05ef350d	<=	0.03	20150119
0067d199c87b6b99e34c8ffa05ef350d	<=	0.03	20150123
0067d199c87b6b99e34c8ffa05ef350d	<=	0.03	20150123
0067d199c87b6b99e34c8ffa05ef350d	<=	0.03	20150124
0067d199c87b6b99e34c8ffa05ef350d	<=	0.03	20150126
0067d199c87b6b99e34c8ffa05ef350d	<=	0.03	20150127
0067d199c87b6b99e34c8ffa05ef350d	<=	0.03	20150202
0067d199c87b6b99e34c8ffa05ef350d	<=	0.03	20150209
0067d199c87b6b99e34c8ffa05ef350d	<=	0.03	20150216
0067d199c87b6b99e34c8ffa05ef350d	<=	0.03	20150216
0067d199c87b6b99e34c8ffa05ef350d	<=	0.03	20150216
0067d199c87b6b99e34c8ffa05ef350d	<=	0.03	20150223
0067d199c87b6b99e34c8ffa05ef350d	<=	0.03	20150223
0067d199c87b6b99e34c8ffa05ef350d	<=	0.03	20150225
0067d199c87b6b99e34c8ffa05ef350d	<=	0.03	20150305
0067d199c87b6b99e34c8ffa05ef350d	<=	0.03	20150305
0067d199c87b6b99e34c8ffa05ef350d	<=	0.03	20150309
0067d199c87b6b99e34c8ffa05ef350d	<=	0.03	20150309
0067d199c87b6b99e34c8ffa05ef350d	<=	0.03	20150311
0067d199c87b6b99e34c8ffa05ef350d	<=	0.03	20150312
0067d199c87b6b99e34c8ffa05ef350d	<=	0.03	20150312
0067d199c87b6b99e34c8ffa05ef350d	<=	0.03	20150313
0067d199c87b6b99e34c8ffa05ef350d	<=	0.03	20150316
0067d199c87b6b99e34c8ffa05ef350d	<=	0.03	20150316
0067d199c87b6b99e34c8ffa05ef350d	<=	0.03	20150317
0067d199c87b6b99e34c8ffa05ef350d	<=	0.03	20150320
0067d199c87b6b99e34c8ffa05ef350d	<=	0.03	20150320
0067d199c87b6b99e34c8ffa05ef350d	<=	0.03	20150323
0067d199c87b6b99e34c8ffa05ef350d	<=	0.03	20150323
0067d199c87b6b99e34c8ffa05ef350d	<=	0.03	20150326
0067d199c87b6b99e34c8ffa05ef350d	<=	0.03	20150330
0067d199c87b6b99e34c8ffa05ef350d	<=	0.03	20150330
0067d199c87b6b99e34c8ffa05ef350d	<=	0.03	20150402
0067d199c87b6b99e34c8ffa05ef350d	<=	0.03	20150406
0067d199c87b6b99e34c8ffa05ef350d	<=	0.03	20150406
0067d199c87b6b99e34c8ffa05ef350d	<=	0.03	20150413
0067d199c87b6b99e34c8ffa05ef350d	<=	0.03	20150414
0067d199c87b6b99e34c8ffa05ef350d	<=	0.03	20150424
0067d199c87b6b99e34c8ffa05ef350d	<=	0.03	20150430
0067d199c87b6b99e34c8ffa05ef350d	<=	0.03	20150430
0067d199c87b6b99e34c8ffa05ef350d	<=	0.03	20150501
0067d199c87b6b99e34c8ffa05ef350d	<=	0.03	20150506
0067d199c87b6b99e34c8ffa05ef350d	<=	0.03	20150507
0067d199c87b6b99e34c8ffa05ef350d	<=	0.03	20150508
0067d199c87b6b99e34c8ffa05ef350d	<=	0.03	20150513
0067d199c87b6b99e34c8ffa05ef350d	<=	0.03	20150527
0067d199c87b6b99e34c8ffa05ef350d	<=	0.03	20150529
0067d199c87b6b99e34c8ffa05ef350d	<=	0.03	20150601
0067d199c87b6b99e34c8ffa05ef350d	<=	0.03	20150602
0067d199c87b6b99e34c8ffa05ef350d	<=	0.03	20150602
0067d199c87b6b99e34c8ffa05ef350d	<=	0.03	20150603
0067d199c87b6b99e34c8ffa05ef350d	<=	0.03	20150618
0067d199c87b6b99e34c8ffa05ef350d	<=	0.03	20150623
0067d199c87b6b99e34c8ffa05ef350d	<=	0.03	20150624
0067d199c87b6b99e34c8ffa05ef350d	<=	0.03	20150625
0067d199c87b6b99e34c8ffa05ef350d	<=	0.03	20150625
0067d199c87b6b99e34c8ffa05ef350d	<=	0.03	20150629
0067d199c87b6b99e34c8ffa05ef350d	<=	0.03	20150702
0067d199c87b6b99e34c8ffa05ef350d	<=	0.03	20150706
0067d199c87b6b99e34c8ffa05ef350d	<=	0.03	20150707
0067d199c87b6b99e34c8ffa05ef350d	<=	0.03	20150708
0067d199c87b6b99e34c8ffa05ef350d	<=	0.03	20150713
0067d199c87b6b99e34c8ffa05ef350d	<=	0.03	20150803
0067d199c87b6b99e34c8ffa05ef350d	<=	0.03	20150804
0067d199c87b6b99e34c8ffa05ef350d	<=	0.03	20150820
0067d199c87b6b99e34c8ffa05ef350d	<=	0.03	20150823
0067d199c87b6b99e34c8ffa05ef350d	<=	0.03	20150827
0067d199c87b6b99e34c8ffa05ef350d	<=	0.03	20150831
0067d199c87b6b99e34c8ffa05ef350d	<=	0.03	20150907
0067d199c87b6b99e34c8ffa05ef350d	<=	0.03	20150910
0067d199c87b6b99e34c8ffa05ef350d	<=	0.03	20150911
0067d199c87b6b99e34c8ffa05ef350d	<=	0.03	20150914
0067d199c87b6b99e34c8ffa05ef350d	<=	0.03	20150916
0067d199c87b6b99e34c8ffa05ef350d	<=	0.03	20150917
0067d199c87b6b99e34c8ffa05ef350d	<=	0.03	20150918
0067d199c87b6b99e34c8ffa05ef350d	<=	0.03	20150921
0067d199c87b6b99e34c8ffa05ef350d	<=	0.03	20150924
0067d199c87b6b99e34c8ffa05ef350d	<=	0.03	20150924
0067d199c87b6b99e34c8ffa05ef350d	<=	0.03	20151013
0067d199c87b6b99e34c8ffa05ef350d	<=	0.03	20151019
0067d199c87b6b99e34c8ffa05ef350d	<=	0.03	20151019
0067d199c87b6b99e34c8ffa05ef350d	<=	0.03	20151019
0067d199c87b6b99e34c8ffa05ef350d	<=	0.03	20151019
0067d199c87b6b99e34c8ffa05ef350d	<=	0.03	20151020
0067d199c87b6b99e34c8ffa05ef350d	<=	0.03	20151021
0067d199c87b6b99e34c8ffa05ef350d	<=	0.03	20151021
0067d199c87b6b99e34c8ffa05ef350d	<=	0.03	20151026
0067d199c87b6b99e34c8ffa05ef350d	<=	0.03	20151026
0067d199c87b6b99e34c8ffa05ef350d	<=	0.03	20151027
0067d199c87b6b99e34c8ffa05ef350d	<=	0.03	20151027
0067d199c87b6b99e34c8ffa05ef350d	<=	0.03	20151028
0067d199c87b6b99e34c8ffa05ef350d	<=	0.03	20151028
0067d199c87b6b99e34c8ffa05ef350d	<=	0.03	20151102
0067d199c87b6b99e34c8ffa05ef350d	<=	0.03	20151102
0067d199c87b6b99e34c8ffa05ef350d	<=	0.03	20151107
0067d199c87b6b99e34c8ffa05ef350d	<=	0.03	20151109
0067d199c87b6b99e34c8ffa05ef350d	<=	0.03	20151112
0067d199c87b6b99e34c8ffa05ef350d	<=	0.03	20151113
0067d199c87b6b99e34c8ffa05ef350d	<=	0.03	20151116
0067d199c87b6b99e34c8ffa05ef350d	<=	0.03	20151117
0067d199c87b6b99e34c8ffa05ef350d	<=	0.03	20151118
0067d199c87b6b99e34c8ffa05ef350d	<=	0.03	20151119
0067d199c87b6b99e34c8ffa05ef350d	<=	0.03	20151125
0067d199c87b6b99e34c8ffa05ef350d	<=	0.03	20151126
0067d199c87b6b99e34c8ffa05ef350d	<=	0.03	20151130
0067d199c87b6b99e34c8ffa05ef350d	<=	0.03	20151201
0067d199c87b6b99e34c8ffa05ef350d	<=	0.03	20151202
0067d199c87b6b99e34c8ffa05ef350d	<=	0.03	20151203
0067d199c87b6b99e34c8ffa05ef350d	<=	0.03	20151208
0067d199c87b6b99e34c8ffa05ef350d	<=	0.03	20151210
0067d199c87b6b99e34c8ffa05ef350d	<=	0.03	20151214
0067d199c87b6b99e34c8ffa05ef350d	<=	0.03	20151214
0067d199c87b6b99e34c8ffa05ef350d	<=	0.03	20151214
0067d199c87b6b99e34c8ffa05ef350d	<=	0.03	20151214
0067d199c87b6b99e34c8ffa05ef350d	<=	0.03	20151215
0067d199c87b6b99e34c8ffa05ef350d	<=	0.03	20151218
0067d199c87b6b99e34c8ffa05ef350d	<=	0.03	20151219
0067d199c87b6b99e34c8ffa05ef350d	<=	0.03	20151221
0067d199c87b6b99e34c8ffa05ef350d	<=	0.03	20151224
0067d199c87b6b99e34c8ffa05ef350d	<=	0.06	20150105
0067d199c87b6b99e34c8ffa05ef350d	<=	0.06	20150105
0067d199c87b6b99e34c8ffa05ef350d	<=	2	20150430
0067d199c87b6b99e34c8ffa05ef350d	<=	2	20150430
0067d199c87b6b99e34c8ffa05ef350d	<=	2	20150430
0067d199c87b6b99e34c8ffa05ef350d	<=	2	20150430
0067d199c87b6b99e34c8ffa05ef350d	<=	2	20150501
0067d199c87b6b99e34c8ffa05ef350d	<=	2	20150501
0067d199c87b6b99e34c8ffa05ef350d	<=	2	20150501
0067d199c87b6b99e34c8ffa05ef350d	<=	2	20150502
0067d199c87b6b99e34c8ffa05ef350d	<=	2	20150507
0067d199c87b6b99e34c8ffa05ef350d	<=	2	20150507
0067d199c87b6b99e34c8ffa05ef350d	<=	2	20150507
0067d199c87b6b99e34c8ffa05ef350d	<=	2	20150507
0067d199c87b6b99e34c8ffa05ef350d	<=	2	20150507
0067d199c87b6b99e34c8ffa05ef350d	<=	2	20150507
0067d199c87b6b99e34c8ffa05ef350d	<=	2	20150507
0067d199c87b6b99e34c8ffa05ef350d	<=	2	20150507
0067d199c87b6b99e34c8ffa05ef350d	<=	2	20150507
0067d199c87b6b99e34c8ffa05ef350d	=	0.06	20150106
0067d199c87b6b99e34c8ffa05ef350d	=	0.06	20150113
0067d199c87b6b99e34c8ffa05ef350d	=	0.06	20150113
0067d199c87b6b99e34c8ffa05ef350d	=	0.06	20150113
0067d199c87b6b99e34c8ffa05ef350d	=	0.06	20150119
0067d199c87b6b99e34c8ffa05ef350d	=	0.06	20150126
0067d199c87b6b99e34c8ffa05ef350d	=	0.06	20150126
0067d199c87b6b99e34c8ffa05ef350d	=	0.06	20150129
0067d199c87b6b99e34c8ffa05ef350d	=	0.06	20150206
0067d199c87b6b99e34c8ffa05ef350d	=	0.06	20150212
0067d199c87b6b99e34c8ffa05ef350d	=	0.06	20150225
0067d199c87b6b99e34c8ffa05ef350d	=	0.06	20150226
0067d199c87b6b99e34c8ffa05ef350d	=	0.06	20150304
0067d199c87b6b99e34c8ffa05ef350d	=	0.06	20150304
0067d199c87b6b99e34c8ffa05ef350d	=	0.06	20150309
0067d199c87b6b99e34c8ffa05ef350d	=	0.06	20150310
0067d199c87b6b99e34c8ffa05ef350d	=	0.06	20150311
0067d199c87b6b99e34c8ffa05ef350d	=	0.06	20150311
0067d199c87b6b99e34c8ffa05ef350d	=	0.06	20150311
0067d199c87b6b99e34c8ffa05ef350d	=	0.06	20150312
0067d199c87b6b99e34c8ffa05ef350d	=	0.06	20150317
0067d199c87b6b99e34c8ffa05ef350d	=	0.06	20150319
0067d199c87b6b99e34c8ffa05ef350d	=	0.06	20150323
0067d199c87b6b99e34c8ffa05ef350d	=	0.06	20150325
0067d199c87b6b99e34c8ffa05ef350d	=	0.06	20150330
0067d199c87b6b99e34c8ffa05ef350d	=	0.06	20150330
0067d199c87b6b99e34c8ffa05ef350d	=	0.06	20150406
0067d199c87b6b99e34c8ffa05ef350d	=	0.06	20150406
0067d199c87b6b99e34c8ffa05ef350d	=	0.06	20150408
0067d199c87b6b99e34c8ffa05ef350d	=	0.06	20150416
0067d199c87b6b99e34c8ffa05ef350d	=	0.06	20150424
0067d199c87b6b99e34c8ffa05ef350d	=	0.06	20150428
0067d199c87b6b99e34c8ffa05ef350d	=	0.06	20150428
0067d199c87b6b99e34c8ffa05ef350d	=	0.06	20150511
0067d199c87b6b99e34c8ffa05ef350d	=	0.06	20150519
0067d199c87b6b99e34c8ffa05ef350d	=	0.06	20150520
0067d199c87b6b99e34c8ffa05ef350d	=	0.06	20150524
0067d199c87b6b99e34c8ffa05ef350d	=	0.06	20150525
0067d199c87b6b99e34c8ffa05ef350d	=	0.06	20150601
0067d199c87b6b99e34c8ffa05ef350d	=	0.06	20150602
0067d199c87b6b99e34c8ffa05ef350d	=	0.06	20150604
0067d199c87b6b99e34c8ffa05ef350d	=	0.06	20150608
0067d199c87b6b99e34c8ffa05ef350d	=	0.06	20150610
0067d199c87b6b99e34c8ffa05ef350d	=	0.06	20150611
0067d199c87b6b99e34c8ffa05ef350d	=	0.06	20150611
0067d199c87b6b99e34c8ffa05ef350d	=	0.06	20150611
0067d199c87b6b99e34c8ffa05ef350d	=	0.06	20150612
0067d199c87b6b99e34c8ffa05ef350d	=	0.06	20150612
0067d199c87b6b99e34c8ffa05ef350d	=	0.06	20150617
0067d199c87b6b99e34c8ffa05ef350d	=	0.06	20150618
0067d199c87b6b99e34c8ffa05ef350d	=	0.06	20150622
0067d199c87b6b99e34c8ffa05ef350d	=	0.06	20150625
0067d199c87b6b99e34c8ffa05ef350d	=	0.06	20150626
0067d199c87b6b99e34c8ffa05ef350d	=	0.06	20150629
0067d199c87b6b99e34c8ffa05ef350d	=	0.06	20150706
0067d199c87b6b99e34c8ffa05ef350d	=	0.06	20150713
0067d199c87b6b99e34c8ffa05ef350d	=	0.06	20150714
0067d199c87b6b99e34c8ffa05ef350d	=	0.06	20150717
0067d199c87b6b99e34c8ffa05ef350d	=	0.06	20150721
0067d199c87b6b99e34c8ffa05ef350d	=	0.06	20150727
0067d199c87b6b99e34c8ffa05ef350d	=	0.06	20150729
0067d199c87b6b99e34c8ffa05ef350d	=	0.06	20150731
0067d199c87b6b99e34c8ffa05ef350d	=	0.06	20150813
0067d199c87b6b99e34c8ffa05ef350d	=	0.06	20150813
0067d199c87b6b99e34c8ffa05ef350d	=	0.06	20150814
0067d199c87b6b99e34c8ffa05ef350d	=	0.06	20150816
0067d199c87b6b99e34c8ffa05ef350d	=	0.06	20150818
0067d199c87b6b99e34c8ffa05ef350d	=	0.06	20150823
0067d199c87b6b99e34c8ffa05ef350d	=	0.06	20150825
0067d199c87b6b99e34c8ffa05ef350d	=	0.06	20150828
0067d199c87b6b99e34c8ffa05ef350d	=	0.06	20150831
0067d199c87b6b99e34c8ffa05ef350d	=	0.06	20150918
0067d199c87b6b99e34c8ffa05ef350d	=	0.06	20150919
0067d199c87b6b99e34c8ffa05ef350d	=	0.06	20150929
0067d199c87b6b99e34c8ffa05ef350d	=	0.06	20151002
0067d199c87b6b99e34c8ffa05ef350d	=	0.06	20151005
0067d199c87b6b99e34c8ffa05ef350d	=	0.06	20151005
0067d199c87b6b99e34c8ffa05ef350d	=	0.06	20151005
0067d199c87b6b99e34c8ffa05ef350d	=	0.06	20151011
0067d199c87b6b99e34c8ffa05ef350d	=	0.06	20151015
0067d199c87b6b99e34c8ffa05ef350d	=	0.06	20151019
0067d199c87b6b99e34c8ffa05ef350d	=	0.06	20151026
0067d199c87b6b99e34c8ffa05ef350d	=	0.06	20151026
0067d199c87b6b99e34c8ffa05ef350d	=	0.06	20151030
0067d199c87b6b99e34c8ffa05ef350d	=	0.06	20151106
0067d199c87b6b99e34c8ffa05ef350d	=	0.06	20151116
0067d199c87b6b99e34c8ffa05ef350d	=	0.06	20151117
0067d199c87b6b99e34c8ffa05ef350d	=	0.06	20151126
0067d199c87b6b99e34c8ffa05ef350d	=	0.06	20151130
0067d199c87b6b99e34c8ffa05ef350d	=	0.06	20151203
0067d199c87b6b99e34c8ffa05ef350d	=	0.06	20151207
0067d199c87b6b99e34c8ffa05ef350d	=	0.06	20151207
0067d199c87b6b99e34c8ffa05ef350d	=	0.06	20151211
0067d199c87b6b99e34c8ffa05ef350d	=	0.06	20151214
0067d199c87b6b99e34c8ffa05ef350d	=	0.06	20151214
0067d199c87b6b99e34c8ffa05ef350d	=	0.06	20151214
0067d199c87b6b99e34c8ffa05ef350d	=	0.06	20151228
0067d199c87b6b99e34c8ffa05ef350d	=	0.06	20151228
0067d199c87b6b99e34c8ffa05ef350d	=	0.06	20151228
0067d199c87b6b99e34c8ffa05ef350d	=	0.12	20150105
0067d199c87b6b99e34c8ffa05ef350d	=	0.12	20150113
0067d199c87b6b99e34c8ffa05ef350d	=	0.12	20150126
0067d199c87b6b99e34c8ffa05ef350d	=	0.12	20150319
0067d199c87b6b99e34c8ffa05ef350d	=	0.12	20150330
0067d199c87b6b99e34c8ffa05ef350d	=	0.12	20150518
0067d199c87b6b99e34c8ffa05ef350d	=	0.12	20150529
0067d199c87b6b99e34c8ffa05ef350d	=	0.12	20150601
0067d199c87b6b99e34c8ffa05ef350d	=	0.12	20150611
0067d199c87b6b99e34c8ffa05ef350d	=	0.12	20150616
0067d199c87b6b99e34c8ffa05ef350d	=	0.12	20150622
0067d199c87b6b99e34c8ffa05ef350d	=	0.12	20150708
0067d199c87b6b99e34c8ffa05ef350d	=	0.12	20150826
0067d199c87b6b99e34c8ffa05ef350d	=	0.12	20150909
0067d199c87b6b99e34c8ffa05ef350d	=	0.12	20151003
0067d199c87b6b99e34c8ffa05ef350d	=	0.12	20151005
0067d199c87b6b99e34c8ffa05ef350d	=	0.12	20151116
0067d199c87b6b99e34c8ffa05ef350d	=	0.12	20151130
0067d199c87b6b99e34c8ffa05ef350d	=	0.12	20151204
0067d199c87b6b99e34c8ffa05ef350d	=	0.12	20151214
0067d199c87b6b99e34c8ffa05ef350d	=	0.12	20151228
0067d199c87b6b99e34c8ffa05ef350d	=	0.25	20150105
0067d199c87b6b99e34c8ffa05ef350d	=	0.25	20150128
0067d199c87b6b99e34c8ffa05ef350d	=	0.25	20150406
0067d199c87b6b99e34c8ffa05ef350d	=	0.25	20150420
0067d199c87b6b99e34c8ffa05ef350d	=	0.25	20150423
0067d199c87b6b99e34c8ffa05ef350d	=	0.25	20150511
0067d199c87b6b99e34c8ffa05ef350d	=	0.25	20150520
0067d199c87b6b99e34c8ffa05ef350d	=	0.25	20150524
0067d199c87b6b99e34c8ffa05ef350d	=	0.25	20150525
0067d199c87b6b99e34c8ffa05ef350d	=	0.25	20150615
0067d199c87b6b99e34c8ffa05ef350d	=	0.25	20150617
0067d199c87b6b99e34c8ffa05ef350d	=	0.25	20150618
0067d199c87b6b99e34c8ffa05ef350d	=	0.25	20150708
0067d199c87b6b99e34c8ffa05ef350d	=	0.25	20150715
0067d199c87b6b99e34c8ffa05ef350d	=	0.25	20150717
0067d199c87b6b99e34c8ffa05ef350d	=	0.25	20150721
0067d199c87b6b99e34c8ffa05ef350d	=	0.25	20150722
0067d199c87b6b99e34c8ffa05ef350d	=	0.25	20150818
0067d199c87b6b99e34c8ffa05ef350d	=	0.25	20150831
0067d199c87b6b99e34c8ffa05ef350d	=	0.25	20151016
0067d199c87b6b99e34c8ffa05ef350d	=	0.25	20151019
0067d199c87b6b99e34c8ffa05ef350d	=	0.25	20151023
0067d199c87b6b99e34c8ffa05ef350d	=	0.25	20151026
0067d199c87b6b99e34c8ffa05ef350d	=	0.25	20151112
0067d199c87b6b99e34c8ffa05ef350d	=	0.25	20151116
0067d199c87b6b99e34c8ffa05ef350d	=	0.25	20151124
0067d199c87b6b99e34c8ffa05ef350d	=	0.25	20151124
0067d199c87b6b99e34c8ffa05ef350d	=	0.25	20151207
0067d199c87b6b99e34c8ffa05ef350d	=	0.25	20151207
0067d199c87b6b99e34c8ffa05ef350d	=	0.25	20151211
0067d199c87b6b99e34c8ffa05ef350d	=	0.5	20150126
0067d199c87b6b99e34c8ffa05ef350d	=	0.5	20150204
0067d199c87b6b99e34c8ffa05ef350d	=	0.5	20150330
0067d199c87b6b99e34c8ffa05ef350d	=	0.5	20150409
0067d199c87b6b99e34c8ffa05ef350d	=	0.5	20150524
0067d199c87b6b99e34c8ffa05ef350d	=	0.5	20150610
0067d199c87b6b99e34c8ffa05ef350d	=	0.5	20150612
0067d199c87b6b99e34c8ffa05ef350d	=	0.5	20150615
0067d199c87b6b99e34c8ffa05ef350d	=	0.5	20150629
0067d199c87b6b99e34c8ffa05ef350d	=	0.5	20150709
0067d199c87b6b99e34c8ffa05ef350d	=	0.5	20150721
0067d199c87b6b99e34c8ffa05ef350d	=	0.5	20150721
0067d199c87b6b99e34c8ffa05ef350d	=	0.5	20150803
0067d199c87b6b99e34c8ffa05ef350d	=	0.5	20150908
0067d199c87b6b99e34c8ffa05ef350d	=	0.5	20150924
0067d199c87b6b99e34c8ffa05ef350d	=	0.5	20150924
0067d199c87b6b99e34c8ffa05ef350d	=	0.5	20151011
0067d199c87b6b99e34c8ffa05ef350d	=	0.5	20151019
0067d199c87b6b99e34c8ffa05ef350d	=	0.5	20151026
0067d199c87b6b99e34c8ffa05ef350d	=	0.5	20151106
0067d199c87b6b99e34c8ffa05ef350d	=	0.5	20151113
0067d199c87b6b99e34c8ffa05ef350d	=	0.5	20151122
0067d199c87b6b99e34c8ffa05ef350d	=	0.5	20151124
0067d199c87b6b99e34c8ffa05ef350d	=	0.5	20151206
0067d199c87b6b99e34c8ffa05ef350d	=	0.5	20151207
0067d199c87b6b99e34c8ffa05ef350d	=	0.5	20151209
0067d199c87b6b99e34c8ffa05ef350d	=	1	20150106
0067d199c87b6b99e34c8ffa05ef350d	=	1	20150122
0067d199c87b6b99e34c8ffa05ef350d	=	1	20150123
0067d199c87b6b99e34c8ffa05ef350d	=	1	20150129
0067d199c87b6b99e34c8ffa05ef350d	=	1	20150216
0067d199c87b6b99e34c8ffa05ef350d	=	1	20150216
0067d199c87b6b99e34c8ffa05ef350d	=	1	20150226
0067d199c87b6b99e34c8ffa05ef350d	=	1	20150305
0067d199c87b6b99e34c8ffa05ef350d	=	1	20150309
0067d199c87b6b99e34c8ffa05ef350d	=	1	20150406
0067d199c87b6b99e34c8ffa05ef350d	=	1	20150409
0067d199c87b6b99e34c8ffa05ef350d	=	1	20150618
0067d199c87b6b99e34c8ffa05ef350d	=	1	20150702
0067d199c87b6b99e34c8ffa05ef350d	=	1	20150715
0067d199c87b6b99e34c8ffa05ef350d	=	1	20150724
0067d199c87b6b99e34c8ffa05ef350d	=	1	20150730
0067d199c87b6b99e34c8ffa05ef350d	=	1	20150823
0067d199c87b6b99e34c8ffa05ef350d	=	1	20150913
0067d199c87b6b99e34c8ffa05ef350d	=	1	20150914
0067d199c87b6b99e34c8ffa05ef350d	=	1	20151011
0067d199c87b6b99e34c8ffa05ef350d	=	1	20151016
0067d199c87b6b99e34c8ffa05ef350d	=	1	20151022
0067d199c87b6b99e34c8ffa05ef350d	=	1	20151027
0067d199c87b6b99e34c8ffa05ef350d	=	1	20151127
0067d199c87b6b99e34c8ffa05ef350d	=	1	20151228
0067d199c87b6b99e34c8ffa05ef350d	=	2	20150108
0067d199c87b6b99e34c8ffa05ef350d	=	2	20150116
0067d199c87b6b99e34c8ffa05ef350d	=	2	20150218
0067d199c87b6b99e34c8ffa05ef350d	=	2	20150227
0067d199c87b6b99e34c8ffa05ef350d	=	2	20150316
0067d199c87b6b99e34c8ffa05ef350d	=	2	20150320
0067d199c87b6b99e34c8ffa05ef350d	=	2	20150323
0067d199c87b6b99e34c8ffa05ef350d	=	2	20150323
0067d199c87b6b99e34c8ffa05ef350d	=	2	20150325
0067d199c87b6b99e34c8ffa05ef350d	=	2	20150401
0067d199c87b6b99e34c8ffa05ef350d	=	2	20150409
0067d199c87b6b99e34c8ffa05ef350d	=	2	20150409
0067d199c87b6b99e34c8ffa05ef350d	=	2	20150415
0067d199c87b6b99e34c8ffa05ef350d	=	2	20150428
0067d199c87b6b99e34c8ffa05ef350d	=	2	20150512
0067d199c87b6b99e34c8ffa05ef350d	=	2	20150518
0067d199c87b6b99e34c8ffa05ef350d	=	2	20150522
0067d199c87b6b99e34c8ffa05ef350d	=	2	20150603
0067d199c87b6b99e34c8ffa05ef350d	=	2	20150605
0067d199c87b6b99e34c8ffa05ef350d	=	2	20150612
0067d199c87b6b99e34c8ffa05ef350d	=	2	20150713
0067d199c87b6b99e34c8ffa05ef350d	=	2	20150805
0067d199c87b6b99e34c8ffa05ef350d	=	2	20150810
0067d199c87b6b99e34c8ffa05ef350d	=	2	20150816
0067d199c87b6b99e34c8ffa05ef350d	=	2	20150825
0067d199c87b6b99e34c8ffa05ef350d	=	2	20150907
0067d199c87b6b99e34c8ffa05ef350d	=	2	20150924
0067d199c87b6b99e34c8ffa05ef350d	=	2	20150924
0067d199c87b6b99e34c8ffa05ef350d	=	2	20151001
0067d199c87b6b99e34c8ffa05ef350d	=	2	20151003
0067d199c87b6b99e34c8ffa05ef350d	=	2	20151009
0067d199c87b6b99e34c8ffa05ef350d	=	2	20151013
0067d199c87b6b99e34c8ffa05ef350d	=	2	20151019
0067d199c87b6b99e34c8ffa05ef350d	=	2	20151019
0067d199c87b6b99e34c8ffa05ef350d	=	2	20151028
0067d199c87b6b99e34c8ffa05ef350d	=	2	20151105
0067d199c87b6b99e34c8ffa05ef350d	=	2	20151207
0067d199c87b6b99e34c8ffa05ef350d	=	2	20151228
0067d199c87b6b99e34c8ffa05ef350d	=	4	20150325
0067d199c87b6b99e34c8ffa05ef350d	=	4	20150420
008cbabe4182f68f9668cddd0c9ee58b	<=	0.06	20150115
008cbabe4182f68f9668cddd0c9ee58b	<=	0.06	20150227
008cbabe4182f68f9668cddd0c9ee58b	<=	0.06	20150407
008cbabe4182f68f9668cddd0c9ee58b	<=	0.06	20150529
008cbabe4182f68f9668cddd0c9ee58b	<=	0.06	20150629
008cbabe4182f68f9668cddd0c9ee58b	<=	0.06	20151019
008cbabe4182f68f9668cddd0c9ee58b	<=	0.06	20151216
008cbabe4182f68f9668cddd0c9ee58b	=	0.12	20150121
008cbabe4182f68f9668cddd0c9ee58b	=	0.25	20151217
013f0b32939c53992e9f5e927d9986a4	<=	0.06	20150109
013f0b32939c53992e9f5e927d9986a4	<=	0.06	20150120
013f0b32939c53992e9f5e927d9986a4	<=	0.06	20150128
013f0b32939c53992e9f5e927d9986a4	<=	0.06	20150130
013f0b32939c53992e9f5e927d9986a4	<=	0.06	20150226
013f0b32939c53992e9f5e927d9986a4	<=	0.06	20150312
013f0b32939c53992e9f5e927d9986a4	<=	0.06	20150402
013f0b32939c53992e9f5e927d9986a4	<=	0.06	20150420
013f0b32939c53992e9f5e927d9986a4	<=	0.06	20150421
013f0b32939c53992e9f5e927d9986a4	<=	0.06	20150508
013f0b32939c53992e9f5e927d9986a4	<=	0.06	20150601
013f0b32939c53992e9f5e927d9986a4	<=	0.06	20150601
013f0b32939c53992e9f5e927d9986a4	<=	0.06	20150708
013f0b32939c53992e9f5e927d9986a4	<=	0.06	20150729
013f0b32939c53992e9f5e927d9986a4	<=	0.06	20150823
013f0b32939c53992e9f5e927d9986a4	<=	0.06	20151007
013f0b32939c53992e9f5e927d9986a4	<=	0.06	20151007
013f0b32939c53992e9f5e927d9986a4	<=	0.06	20151023
013f0b32939c53992e9f5e927d9986a4	<=	0.06	20151027
013f0b32939c53992e9f5e927d9986a4	<=	0.06	20151030
013f0b32939c53992e9f5e927d9986a4	<=	0.06	20151118
013f0b32939c53992e9f5e927d9986a4	<=	0.06	20151205
013f0b32939c53992e9f5e927d9986a4	<=	0.06	20151225
013f0b32939c53992e9f5e927d9986a4	<=	0.06	20151225
013f0b32939c53992e9f5e927d9986a4	=	0.12	20150616
013f0b32939c53992e9f5e927d9986a4	=	0.12	20150814
013f0b32939c53992e9f5e927d9986a4	=	0.5	20150304
013f0b32939c53992e9f5e927d9986a4	=	0.5	20150304
013f0b32939c53992e9f5e927d9986a4	=	0.5	20150319
013f0b32939c53992e9f5e927d9986a4	=	0.5	20150607
013f0b32939c53992e9f5e927d9986a4	=	0.5	20150624
013f0b32939c53992e9f5e927d9986a4	=	0.5	20150706
013f0b32939c53992e9f5e927d9986a4	=	0.5	20150721
013f0b32939c53992e9f5e927d9986a4	=	0.5	20151117
013f0b32939c53992e9f5e927d9986a4	=	1	20150708
013f0b32939c53992e9f5e927d9986a4	=	1	20151127
013f0b32939c53992e9f5e927d9986a4	=	2	20150622
013f0b32939c53992e9f5e927d9986a4	=	2	20150823
018e65871e32d41fa8992f3a955c6da1	<	0.03	20150107
018e65871e32d41fa8992f3a955c6da1	<	0.03	20150202
018e65871e32d41fa8992f3a955c6da1	<	0.03	20150212
018e65871e32d41fa8992f3a955c6da1	<	0.03	20150212
018e65871e32d41fa8992f3a955c6da1	<	0.03	20150213
018e65871e32d41fa8992f3a955c6da1	<	0.03	20150304
018e65871e32d41fa8992f3a955c6da1	<	0.03	20150316
018e65871e32d41fa8992f3a955c6da1	<	0.03	20150414
018e65871e32d41fa8992f3a955c6da1	<	0.03	20150423
018e65871e32d41fa8992f3a955c6da1	<	0.03	20150430
018e65871e32d41fa8992f3a955c6da1	<	0.03	20150511
018e65871e32d41fa8992f3a955c6da1	<	0.03	20150706
018e65871e32d41fa8992f3a955c6da1	<	0.03	20150730
018e65871e32d41fa8992f3a955c6da1	<	0.03	20150831
018e65871e32d41fa8992f3a955c6da1	<	0.03	20151026
018e65871e32d41fa8992f3a955c6da1	<	0.03	20151027
018e65871e32d41fa8992f3a955c6da1	=	0.06	20150127
018e65871e32d41fa8992f3a955c6da1	=	0.06	20150224
018e65871e32d41fa8992f3a955c6da1	=	0.06	20150402
018e65871e32d41fa8992f3a955c6da1	=	0.06	20150417
018e65871e32d41fa8992f3a955c6da1	=	0.06	20150424
018e65871e32d41fa8992f3a955c6da1	=	0.06	20150430
018e65871e32d41fa8992f3a955c6da1	=	0.06	20150617
018e65871e32d41fa8992f3a955c6da1	=	0.06	20150629
018e65871e32d41fa8992f3a955c6da1	=	0.06	20150713
018e65871e32d41fa8992f3a955c6da1	=	0.06	20150721
018e65871e32d41fa8992f3a955c6da1	=	0.06	20150907
018e65871e32d41fa8992f3a955c6da1	=	0.06	20151013
018e65871e32d41fa8992f3a955c6da1	=	0.06	20151214
018e65871e32d41fa8992f3a955c6da1	=	0.12	20150428
018e65871e32d41fa8992f3a955c6da1	=	0.12	20151005
018e65871e32d41fa8992f3a955c6da1	=	0.12	20151130
018e65871e32d41fa8992f3a955c6da1	=	0.25	20150529
018e65871e32d41fa8992f3a955c6da1	=	0.5	20150519
018e65871e32d41fa8992f3a955c6da1	=	0.5	20150804
018e65871e32d41fa8992f3a955c6da1	=	1	20151130
018e65871e32d41fa8992f3a955c6da1	=	1	20151203
018e65871e32d41fa8992f3a955c6da1	=	2	20150430
018e65871e32d41fa8992f3a955c6da1	=	2	20150825
0197c65828bb1901aa6913ea51fa52ad	<=	0.06	20150126
0197c65828bb1901aa6913ea51fa52ad	<=	0.06	20150318
0197c65828bb1901aa6913ea51fa52ad	<=	0.06	20150319
0197c65828bb1901aa6913ea51fa52ad	<=	0.06	20150428
0197c65828bb1901aa6913ea51fa52ad	<=	0.06	20150603
0197c65828bb1901aa6913ea51fa52ad	<=	0.06	20151028
0197c65828bb1901aa6913ea51fa52ad	<=	0.06	20151117
0197c65828bb1901aa6913ea51fa52ad	<=	0.06	20151120
0197c65828bb1901aa6913ea51fa52ad	=	0.25	20150511
0197c65828bb1901aa6913ea51fa52ad	=	0.25	20150824
0197c65828bb1901aa6913ea51fa52ad	=	0.5	20151214
0197c65828bb1901aa6913ea51fa52ad	=	1	20150415
0197c65828bb1901aa6913ea51fa52ad	=	1	20150422
0197c65828bb1901aa6913ea51fa52ad	=	1	20150428
0197c65828bb1901aa6913ea51fa52ad	=	1	20150501
0197c65828bb1901aa6913ea51fa52ad	=	1	20150623
0197c65828bb1901aa6913ea51fa52ad	=	1	20150624
01a6da77b79f2635000040705c1fc465	<=	0.06	20150513
01a6da77b79f2635000040705c1fc465	<=	0.06	20150601
01a6da77b79f2635000040705c1fc465	<=	0.06	20150604
01a6da77b79f2635000040705c1fc465	<=	0.06	20150608
01a6da77b79f2635000040705c1fc465	<=	2	20150715
01a6da77b79f2635000040705c1fc465	<=	2	20150826
01a6da77b79f2635000040705c1fc465	<=	2	20151010
01a6da77b79f2635000040705c1fc465	<=	2	20151031
01a6da77b79f2635000040705c1fc465	<=	2	20151116
01a6da77b79f2635000040705c1fc465	<=	2	20151127
01a6da77b79f2635000040705c1fc465	<=	2	20151209
01eb739dfa8af7d173898334342e85c6	<=	0.03	20150105
01eb739dfa8af7d173898334342e85c6	<=	0.03	20150107
01eb739dfa8af7d173898334342e85c6	<=	0.03	20150116
01eb739dfa8af7d173898334342e85c6	<=	0.03	20150116
01eb739dfa8af7d173898334342e85c6	<=	0.03	20150119
01eb739dfa8af7d173898334342e85c6	<=	0.03	20150124
01eb739dfa8af7d173898334342e85c6	<=	0.03	20150129
01eb739dfa8af7d173898334342e85c6	<=	0.03	20150129
01eb739dfa8af7d173898334342e85c6	<=	0.03	20150209
01eb739dfa8af7d173898334342e85c6	<=	0.03	20150211
01eb739dfa8af7d173898334342e85c6	<=	0.03	20150302
01eb739dfa8af7d173898334342e85c6	<=	0.03	20150311
01eb739dfa8af7d173898334342e85c6	<=	0.03	20150316
01eb739dfa8af7d173898334342e85c6	<=	0.03	20150330
01eb739dfa8af7d173898334342e85c6	<=	0.03	20150422
01eb739dfa8af7d173898334342e85c6	<=	0.03	20150424
01eb739dfa8af7d173898334342e85c6	<=	0.03	20150430
01eb739dfa8af7d173898334342e85c6	<=	0.03	20150507
01eb739dfa8af7d173898334342e85c6	<=	0.03	20150508
01eb739dfa8af7d173898334342e85c6	<=	0.03	20150513
01eb739dfa8af7d173898334342e85c6	<=	0.03	20150515
01eb739dfa8af7d173898334342e85c6	<=	0.03	20150518
01eb739dfa8af7d173898334342e85c6	<=	0.03	20150518
01eb739dfa8af7d173898334342e85c6	<=	0.03	20150617
01eb739dfa8af7d173898334342e85c6	<=	0.03	20150628
01eb739dfa8af7d173898334342e85c6	<=	0.03	20150702
01eb739dfa8af7d173898334342e85c6	<=	0.03	20150710
01eb739dfa8af7d173898334342e85c6	<=	0.03	20150814
01eb739dfa8af7d173898334342e85c6	<=	0.03	20150819
01eb739dfa8af7d173898334342e85c6	<=	0.03	20150819
01eb739dfa8af7d173898334342e85c6	<=	0.03	20150821
01eb739dfa8af7d173898334342e85c6	<=	0.03	20150831
01eb739dfa8af7d173898334342e85c6	<=	0.03	20151111
01eb739dfa8af7d173898334342e85c6	<=	0.03	20151211
01eb739dfa8af7d173898334342e85c6	<=	0.03	20151214
01eb739dfa8af7d173898334342e85c6	=	0.06	20150209
01eb739dfa8af7d173898334342e85c6	=	0.06	20151208
01eb739dfa8af7d173898334342e85c6	=	0.06	20151225
01eb739dfa8af7d173898334342e85c6	=	0.12	20150116
01eb739dfa8af7d173898334342e85c6	=	0.12	20150417
01eb739dfa8af7d173898334342e85c6	=	0.12	20150426
01eb739dfa8af7d173898334342e85c6	=	0.12	20150428
01eb739dfa8af7d173898334342e85c6	=	0.12	20150528
01eb739dfa8af7d173898334342e85c6	=	0.12	20150528
01eb739dfa8af7d173898334342e85c6	=	0.12	20150611
01eb739dfa8af7d173898334342e85c6	=	0.12	20151222
01eb739dfa8af7d173898334342e85c6	=	0.25	20150102
01eb739dfa8af7d173898334342e85c6	=	0.25	20150319
01eb739dfa8af7d173898334342e85c6	=	0.25	20150422
01eb739dfa8af7d173898334342e85c6	=	0.25	20150727
01eb739dfa8af7d173898334342e85c6	=	0.25	20151109
01eb739dfa8af7d173898334342e85c6	=	0.5	20151113
01eb739dfa8af7d173898334342e85c6	=	0.5	20151113
01eb739dfa8af7d173898334342e85c6	=	0.5	20151125
01eb739dfa8af7d173898334342e85c6	=	1	20150521
01eb739dfa8af7d173898334342e85c6	=	1	20151018
01eb739dfa8af7d173898334342e85c6	=	2	20150105
01eb739dfa8af7d173898334342e85c6	=	2	20151119
020dd37234d4baa028694511f66b406b	<=	0.06	20150325
020dd37234d4baa028694511f66b406b	=	0.5	20150504
020dd37234d4baa028694511f66b406b	=	0.5	20150904
025693085cd3b8a5af978e9b205ac776	<=	0.03	20150524
025693085cd3b8a5af978e9b205ac776	=	0.06	20150508
025693085cd3b8a5af978e9b205ac776	=	0.06	20150520
025693085cd3b8a5af978e9b205ac776	=	0.06	20150524
025693085cd3b8a5af978e9b205ac776	=	0.06	20150615
025693085cd3b8a5af978e9b205ac776	=	0.06	20150619
025693085cd3b8a5af978e9b205ac776	=	0.06	20151125
025693085cd3b8a5af978e9b205ac776	=	0.06	20151127
025693085cd3b8a5af978e9b205ac776	=	0.12	20150113
025693085cd3b8a5af978e9b205ac776	=	0.12	20150213
025693085cd3b8a5af978e9b205ac776	=	0.25	20150225
025693085cd3b8a5af978e9b205ac776	=	0.25	20150301
025693085cd3b8a5af978e9b205ac776	=	0.5	20150304
025693085cd3b8a5af978e9b205ac776	=	0.5	20150315
025693085cd3b8a5af978e9b205ac776	=	1	20150210
025693085cd3b8a5af978e9b205ac776	=	2	20150108
025693085cd3b8a5af978e9b205ac776	=	2	20150608
02f2e54e3beffebcb32a4d8460bc8315	<=	0.03	20150128
02f2e54e3beffebcb32a4d8460bc8315	<=	0.03	20150306
02f2e54e3beffebcb32a4d8460bc8315	<=	0.03	20150309
02f2e54e3beffebcb32a4d8460bc8315	<=	0.03	20150602
02f2e54e3beffebcb32a4d8460bc8315	<=	0.03	20150624
02f2e54e3beffebcb32a4d8460bc8315	<=	0.03	20150825
02f2e54e3beffebcb32a4d8460bc8315	<=	0.03	20151008
02f2e54e3beffebcb32a4d8460bc8315	<=	0.03	20151126
02f2e54e3beffebcb32a4d8460bc8315	<=	0.03	20151218
02f2e54e3beffebcb32a4d8460bc8315	<=	0.03	20151221
02f2e54e3beffebcb32a4d8460bc8315	=	0.06	20150116
02f2e54e3beffebcb32a4d8460bc8315	=	0.06	20150126
02f2e54e3beffebcb32a4d8460bc8315	=	0.06	20150206
02f2e54e3beffebcb32a4d8460bc8315	=	0.06	20150408
02f2e54e3beffebcb32a4d8460bc8315	=	0.06	20150428
02f2e54e3beffebcb32a4d8460bc8315	=	0.06	20150930
02f2e54e3beffebcb32a4d8460bc8315	=	0.06	20151001
02f2e54e3beffebcb32a4d8460bc8315	=	0.06	20151110
02f2e54e3beffebcb32a4d8460bc8315	=	0.06	20151207
02f2e54e3beffebcb32a4d8460bc8315	=	0.12	20151123
02f2e54e3beffebcb32a4d8460bc8315	=	0.25	20150820
02f2e54e3beffebcb32a4d8460bc8315	=	0.25	20151222
02f2e54e3beffebcb32a4d8460bc8315	=	0.5	20150420
02f2e54e3beffebcb32a4d8460bc8315	=	1	20150728
02f2e54e3beffebcb32a4d8460bc8315	=	1	20151118
02f2e54e3beffebcb32a4d8460bc8315	=	2	20150204
02f2e54e3beffebcb32a4d8460bc8315	=	2	20150512
02f2e54e3beffebcb32a4d8460bc8315	=	2	20150929
02f2e54e3beffebcb32a4d8460bc8315	=	2	20151231
02fcb4041b376fcba44e3c8171ee7677	<=	0.03	20150101
02fcb4041b376fcba44e3c8171ee7677	<=	0.03	20150102
02fcb4041b376fcba44e3c8171ee7677	<=	0.03	20150104
02fcb4041b376fcba44e3c8171ee7677	<=	0.03	20150106
02fcb4041b376fcba44e3c8171ee7677	<=	0.03	20150107
02fcb4041b376fcba44e3c8171ee7677	<=	0.03	20150108
02fcb4041b376fcba44e3c8171ee7677	<=	0.03	20150112
02fcb4041b376fcba44e3c8171ee7677	<=	0.03	20150113
02fcb4041b376fcba44e3c8171ee7677	<=	0.03	20150113
02fcb4041b376fcba44e3c8171ee7677	<=	0.03	20150114
02fcb4041b376fcba44e3c8171ee7677	<=	0.03	20150123
02fcb4041b376fcba44e3c8171ee7677	<=	0.03	20150127
02fcb4041b376fcba44e3c8171ee7677	<=	0.03	20150127
02fcb4041b376fcba44e3c8171ee7677	<=	0.03	20150127
02fcb4041b376fcba44e3c8171ee7677	<=	0.03	20150128
02fcb4041b376fcba44e3c8171ee7677	<=	0.03	20150209
02fcb4041b376fcba44e3c8171ee7677	<=	0.03	20150211
02fcb4041b376fcba44e3c8171ee7677	<=	0.03	20150217
02fcb4041b376fcba44e3c8171ee7677	<=	0.03	20150220
02fcb4041b376fcba44e3c8171ee7677	<=	0.03	20150224
02fcb4041b376fcba44e3c8171ee7677	<=	0.03	20150226
02fcb4041b376fcba44e3c8171ee7677	<=	0.03	20150302
02fcb4041b376fcba44e3c8171ee7677	<=	0.03	20150303
02fcb4041b376fcba44e3c8171ee7677	<=	0.03	20150303
02fcb4041b376fcba44e3c8171ee7677	<=	0.03	20150303
02fcb4041b376fcba44e3c8171ee7677	<=	0.03	20150304
02fcb4041b376fcba44e3c8171ee7677	<=	0.03	20150304
02fcb4041b376fcba44e3c8171ee7677	<=	0.03	20150305
02fcb4041b376fcba44e3c8171ee7677	<=	0.03	20150306
02fcb4041b376fcba44e3c8171ee7677	<=	0.03	20150308
02fcb4041b376fcba44e3c8171ee7677	<=	0.03	20150308
02fcb4041b376fcba44e3c8171ee7677	<=	0.03	20150309
02fcb4041b376fcba44e3c8171ee7677	<=	0.03	20150309
02fcb4041b376fcba44e3c8171ee7677	<=	0.03	20150310
02fcb4041b376fcba44e3c8171ee7677	<=	0.03	20150310
02fcb4041b376fcba44e3c8171ee7677	<=	0.03	20150311
02fcb4041b376fcba44e3c8171ee7677	<=	0.03	20150312
02fcb4041b376fcba44e3c8171ee7677	<=	0.03	20150314
02fcb4041b376fcba44e3c8171ee7677	<=	0.03	20150319
02fcb4041b376fcba44e3c8171ee7677	<=	0.03	20150402
02fcb4041b376fcba44e3c8171ee7677	<=	0.03	20150403
02fcb4041b376fcba44e3c8171ee7677	<=	0.03	20150410
02fcb4041b376fcba44e3c8171ee7677	<=	0.03	20150420
02fcb4041b376fcba44e3c8171ee7677	<=	0.03	20150504
02fcb4041b376fcba44e3c8171ee7677	<=	0.03	20150504
02fcb4041b376fcba44e3c8171ee7677	<=	0.03	20150506
02fcb4041b376fcba44e3c8171ee7677	<=	0.03	20150512
02fcb4041b376fcba44e3c8171ee7677	<=	0.03	20150513
02fcb4041b376fcba44e3c8171ee7677	<=	0.03	20150514
02fcb4041b376fcba44e3c8171ee7677	<=	0.03	20150518
02fcb4041b376fcba44e3c8171ee7677	<=	0.03	20150521
02fcb4041b376fcba44e3c8171ee7677	<=	0.03	20150522
02fcb4041b376fcba44e3c8171ee7677	<=	0.03	20150526
02fcb4041b376fcba44e3c8171ee7677	<=	0.03	20150527
02fcb4041b376fcba44e3c8171ee7677	<=	0.03	20150528
02fcb4041b376fcba44e3c8171ee7677	<=	0.03	20150528
02fcb4041b376fcba44e3c8171ee7677	<=	0.03	20150528
02fcb4041b376fcba44e3c8171ee7677	<=	0.03	20150602
02fcb4041b376fcba44e3c8171ee7677	<=	0.03	20150621
02fcb4041b376fcba44e3c8171ee7677	<=	0.03	20150706
02fcb4041b376fcba44e3c8171ee7677	<=	0.03	20150722
02fcb4041b376fcba44e3c8171ee7677	<=	0.03	20150729
02fcb4041b376fcba44e3c8171ee7677	<=	0.03	20150803
02fcb4041b376fcba44e3c8171ee7677	<=	0.03	20150805
02fcb4041b376fcba44e3c8171ee7677	<=	0.03	20150810
02fcb4041b376fcba44e3c8171ee7677	<=	0.03	20150820
02fcb4041b376fcba44e3c8171ee7677	<=	0.03	20150828
02fcb4041b376fcba44e3c8171ee7677	<=	0.03	20150911
02fcb4041b376fcba44e3c8171ee7677	<=	0.03	20150915
02fcb4041b376fcba44e3c8171ee7677	<=	0.03	20150918
02fcb4041b376fcba44e3c8171ee7677	<=	0.03	20150929
02fcb4041b376fcba44e3c8171ee7677	<=	0.03	20151009
02fcb4041b376fcba44e3c8171ee7677	<=	0.03	20151010
02fcb4041b376fcba44e3c8171ee7677	<=	0.03	20151015
02fcb4041b376fcba44e3c8171ee7677	<=	0.03	20151021
02fcb4041b376fcba44e3c8171ee7677	<=	0.03	20151025
02fcb4041b376fcba44e3c8171ee7677	<=	0.03	20151027
02fcb4041b376fcba44e3c8171ee7677	<=	0.03	20151028
02fcb4041b376fcba44e3c8171ee7677	<=	0.03	20151105
02fcb4041b376fcba44e3c8171ee7677	<=	0.03	20151107
02fcb4041b376fcba44e3c8171ee7677	<=	0.03	20151107
02fcb4041b376fcba44e3c8171ee7677	<=	0.03	20151109
02fcb4041b376fcba44e3c8171ee7677	<=	0.03	20151113
02fcb4041b376fcba44e3c8171ee7677	<=	0.03	20151120
02fcb4041b376fcba44e3c8171ee7677	<=	0.03	20151124
02fcb4041b376fcba44e3c8171ee7677	<=	0.03	20151125
02fcb4041b376fcba44e3c8171ee7677	<=	0.03	20151127
02fcb4041b376fcba44e3c8171ee7677	<=	0.03	20151128
02fcb4041b376fcba44e3c8171ee7677	<=	0.03	20151130
02fcb4041b376fcba44e3c8171ee7677	<=	0.03	20151201
02fcb4041b376fcba44e3c8171ee7677	<=	0.03	20151202
02fcb4041b376fcba44e3c8171ee7677	<=	0.03	20151202
02fcb4041b376fcba44e3c8171ee7677	<=	0.03	20151204
02fcb4041b376fcba44e3c8171ee7677	<=	0.03	20151205
02fcb4041b376fcba44e3c8171ee7677	<=	0.03	20151206
02fcb4041b376fcba44e3c8171ee7677	<=	0.03	20151214
02fcb4041b376fcba44e3c8171ee7677	<=	0.03	20151216
02fcb4041b376fcba44e3c8171ee7677	<=	0.03	20151216
02fcb4041b376fcba44e3c8171ee7677	<=	0.03	20151220
02fcb4041b376fcba44e3c8171ee7677	<=	0.03	20151221
02fcb4041b376fcba44e3c8171ee7677	<=	0.03	20151221
02fcb4041b376fcba44e3c8171ee7677	<=	0.03	20151224
02fcb4041b376fcba44e3c8171ee7677	<=	0.03	20151225
02fcb4041b376fcba44e3c8171ee7677	<=	0.03	20151229
02fcb4041b376fcba44e3c8171ee7677	<=	0.03	20151229
02fcb4041b376fcba44e3c8171ee7677	<=	0.03	20151229
02fcb4041b376fcba44e3c8171ee7677	<=	0.03	20151230
02fcb4041b376fcba44e3c8171ee7677	<=	0.03	20151230
02fcb4041b376fcba44e3c8171ee7677	<=	0.03	20151231
02fcb4041b376fcba44e3c8171ee7677	=	0.06	20150108
02fcb4041b376fcba44e3c8171ee7677	=	0.06	20150209
02fcb4041b376fcba44e3c8171ee7677	=	0.06	20150211
02fcb4041b376fcba44e3c8171ee7677	=	0.06	20150214
02fcb4041b376fcba44e3c8171ee7677	=	0.06	20150226
02fcb4041b376fcba44e3c8171ee7677	=	0.06	20150226
02fcb4041b376fcba44e3c8171ee7677	=	0.06	20150310
02fcb4041b376fcba44e3c8171ee7677	=	0.06	20150316
02fcb4041b376fcba44e3c8171ee7677	=	0.06	20150323
02fcb4041b376fcba44e3c8171ee7677	=	0.06	20150326
02fcb4041b376fcba44e3c8171ee7677	=	0.06	20150330
02fcb4041b376fcba44e3c8171ee7677	=	0.06	20150507
02fcb4041b376fcba44e3c8171ee7677	=	0.06	20150517
02fcb4041b376fcba44e3c8171ee7677	=	0.06	20150519
02fcb4041b376fcba44e3c8171ee7677	=	0.06	20150522
02fcb4041b376fcba44e3c8171ee7677	=	0.06	20150524
02fcb4041b376fcba44e3c8171ee7677	=	0.06	20150618
02fcb4041b376fcba44e3c8171ee7677	=	0.06	20150703
02fcb4041b376fcba44e3c8171ee7677	=	0.06	20150706
02fcb4041b376fcba44e3c8171ee7677	=	0.06	20150709
02fcb4041b376fcba44e3c8171ee7677	=	0.06	20150828
02fcb4041b376fcba44e3c8171ee7677	=	0.06	20150831
02fcb4041b376fcba44e3c8171ee7677	=	0.06	20150912
02fcb4041b376fcba44e3c8171ee7677	=	0.06	20150915
02fcb4041b376fcba44e3c8171ee7677	=	0.06	20151023
02fcb4041b376fcba44e3c8171ee7677	=	0.06	20151102
02fcb4041b376fcba44e3c8171ee7677	=	0.06	20151105
02fcb4041b376fcba44e3c8171ee7677	=	0.06	20151108
02fcb4041b376fcba44e3c8171ee7677	=	0.06	20151113
02fcb4041b376fcba44e3c8171ee7677	=	0.06	20151119
02fcb4041b376fcba44e3c8171ee7677	=	0.06	20151120
02fcb4041b376fcba44e3c8171ee7677	=	0.06	20151208
02fcb4041b376fcba44e3c8171ee7677	=	0.06	20151214
02fcb4041b376fcba44e3c8171ee7677	=	0.06	20151221
02fcb4041b376fcba44e3c8171ee7677	=	0.06	20151224
02fcb4041b376fcba44e3c8171ee7677	=	0.06	20151231
02fcb4041b376fcba44e3c8171ee7677	=	0.12	20150117
02fcb4041b376fcba44e3c8171ee7677	=	0.12	20150618
02fcb4041b376fcba44e3c8171ee7677	=	0.12	20150629
02fcb4041b376fcba44e3c8171ee7677	=	0.12	20150715
02fcb4041b376fcba44e3c8171ee7677	=	0.12	20150717
02fcb4041b376fcba44e3c8171ee7677	=	0.12	20150916
02fcb4041b376fcba44e3c8171ee7677	=	0.12	20151006
02fcb4041b376fcba44e3c8171ee7677	=	0.12	20151126
02fcb4041b376fcba44e3c8171ee7677	=	0.12	20151127
02fcb4041b376fcba44e3c8171ee7677	=	0.25	20150119
02fcb4041b376fcba44e3c8171ee7677	=	0.25	20150302
02fcb4041b376fcba44e3c8171ee7677	=	0.25	20150306
02fcb4041b376fcba44e3c8171ee7677	=	0.25	20150325
02fcb4041b376fcba44e3c8171ee7677	=	0.25	20150520
02fcb4041b376fcba44e3c8171ee7677	=	0.25	20150715
02fcb4041b376fcba44e3c8171ee7677	=	0.25	20150721
02fcb4041b376fcba44e3c8171ee7677	=	0.25	20150802
02fcb4041b376fcba44e3c8171ee7677	=	0.25	20150827
02fcb4041b376fcba44e3c8171ee7677	=	0.25	20150908
02fcb4041b376fcba44e3c8171ee7677	=	0.25	20150916
02fcb4041b376fcba44e3c8171ee7677	=	0.25	20151013
02fcb4041b376fcba44e3c8171ee7677	=	0.25	20151020
02fcb4041b376fcba44e3c8171ee7677	=	0.25	20151112
02fcb4041b376fcba44e3c8171ee7677	=	0.25	20151125
02fcb4041b376fcba44e3c8171ee7677	=	0.25	20151203
02fcb4041b376fcba44e3c8171ee7677	=	0.25	20151213
02fcb4041b376fcba44e3c8171ee7677	=	0.5	20150217
02fcb4041b376fcba44e3c8171ee7677	=	0.5	20150303
02fcb4041b376fcba44e3c8171ee7677	=	0.5	20150403
02fcb4041b376fcba44e3c8171ee7677	=	0.5	20150408
02fcb4041b376fcba44e3c8171ee7677	=	0.5	20150701
02fcb4041b376fcba44e3c8171ee7677	=	0.5	20150713
02fcb4041b376fcba44e3c8171ee7677	=	0.5	20150721
02fcb4041b376fcba44e3c8171ee7677	=	0.5	20150724
02fcb4041b376fcba44e3c8171ee7677	=	0.5	20151029
02fcb4041b376fcba44e3c8171ee7677	=	0.5	20151127
02fcb4041b376fcba44e3c8171ee7677	=	0.5	20151211
02fcb4041b376fcba44e3c8171ee7677	=	0.5	20151213
02fcb4041b376fcba44e3c8171ee7677	=	1	20150116
02fcb4041b376fcba44e3c8171ee7677	=	1	20150120
02fcb4041b376fcba44e3c8171ee7677	=	1	20150128
02fcb4041b376fcba44e3c8171ee7677	=	1	20150218
02fcb4041b376fcba44e3c8171ee7677	=	1	20150302
02fcb4041b376fcba44e3c8171ee7677	=	1	20150309
02fcb4041b376fcba44e3c8171ee7677	=	1	20150424
02fcb4041b376fcba44e3c8171ee7677	=	1	20150509
02fcb4041b376fcba44e3c8171ee7677	=	1	20150515
02fcb4041b376fcba44e3c8171ee7677	=	1	20151106
02fcb4041b376fcba44e3c8171ee7677	=	1	20151113
02fcb4041b376fcba44e3c8171ee7677	=	1	20151117
02fcb4041b376fcba44e3c8171ee7677	=	1	20151225
02fcb4041b376fcba44e3c8171ee7677	=	2	20150225
02fcb4041b376fcba44e3c8171ee7677	=	2	20150401
02fcb4041b376fcba44e3c8171ee7677	=	2	20150427
02fcb4041b376fcba44e3c8171ee7677	=	2	20150514
02fcb4041b376fcba44e3c8171ee7677	=	2	20150526
02fcb4041b376fcba44e3c8171ee7677	=	2	20151007
02fcb4041b376fcba44e3c8171ee7677	=	2	20151107
02fcb4041b376fcba44e3c8171ee7677	=	2	20151110
02fcb4041b376fcba44e3c8171ee7677	=	2	20151125
02fcb4041b376fcba44e3c8171ee7677	=	2	20151128
032245d5885ed9cfec915a13b8a4b51c	=	0.03	20150207
032245d5885ed9cfec915a13b8a4b51c	=	0.03	20150218
032245d5885ed9cfec915a13b8a4b51c	=	0.03	20150313
032245d5885ed9cfec915a13b8a4b51c	=	0.03	20150407
032245d5885ed9cfec915a13b8a4b51c	=	0.03	20150413
032245d5885ed9cfec915a13b8a4b51c	=	0.03	20150416
032245d5885ed9cfec915a13b8a4b51c	=	0.03	20150419
032245d5885ed9cfec915a13b8a4b51c	=	0.03	20150423
032245d5885ed9cfec915a13b8a4b51c	=	0.03	20150430
032245d5885ed9cfec915a13b8a4b51c	=	0.03	20150519
032245d5885ed9cfec915a13b8a4b51c	=	0.03	20150521
032245d5885ed9cfec915a13b8a4b51c	=	0.03	20150528
032245d5885ed9cfec915a13b8a4b51c	=	0.03	20150620
032245d5885ed9cfec915a13b8a4b51c	=	0.03	20150723
032245d5885ed9cfec915a13b8a4b51c	=	0.03	20150727
032245d5885ed9cfec915a13b8a4b51c	=	0.03	20150826
032245d5885ed9cfec915a13b8a4b51c	=	0.03	20150901
032245d5885ed9cfec915a13b8a4b51c	=	0.03	20150908
032245d5885ed9cfec915a13b8a4b51c	=	0.03	20151008
032245d5885ed9cfec915a13b8a4b51c	=	0.03	20151016
032245d5885ed9cfec915a13b8a4b51c	=	0.03	20151026
032245d5885ed9cfec915a13b8a4b51c	=	0.03	20151026
032245d5885ed9cfec915a13b8a4b51c	=	0.03	20151111
032245d5885ed9cfec915a13b8a4b51c	=	0.03	20151112
032245d5885ed9cfec915a13b8a4b51c	=	0.03	20151113
032245d5885ed9cfec915a13b8a4b51c	=	0.03	20151117
032245d5885ed9cfec915a13b8a4b51c	=	0.03	20151118
032245d5885ed9cfec915a13b8a4b51c	=	0.03	20151125
032245d5885ed9cfec915a13b8a4b51c	=	0.03	20151130
032245d5885ed9cfec915a13b8a4b51c	=	0.03	20151202
032245d5885ed9cfec915a13b8a4b51c	=	0.03	20151209
032245d5885ed9cfec915a13b8a4b51c	=	0.03	20151222
032245d5885ed9cfec915a13b8a4b51c	=	0.06	20150309
032245d5885ed9cfec915a13b8a4b51c	=	0.06	20150703
032245d5885ed9cfec915a13b8a4b51c	=	0.06	20150730
032245d5885ed9cfec915a13b8a4b51c	=	0.06	20150908
032245d5885ed9cfec915a13b8a4b51c	=	0.06	20150908
032245d5885ed9cfec915a13b8a4b51c	=	0.06	20150918
032245d5885ed9cfec915a13b8a4b51c	=	0.06	20150928
032245d5885ed9cfec915a13b8a4b51c	=	0.06	20151029
032245d5885ed9cfec915a13b8a4b51c	=	0.06	20151106
032245d5885ed9cfec915a13b8a4b51c	=	0.06	20151117
032245d5885ed9cfec915a13b8a4b51c	=	0.06	20151125
032245d5885ed9cfec915a13b8a4b51c	=	0.12	20150206
032245d5885ed9cfec915a13b8a4b51c	=	0.12	20150416
032245d5885ed9cfec915a13b8a4b51c	=	0.12	20150424
032245d5885ed9cfec915a13b8a4b51c	=	0.12	20150527
032245d5885ed9cfec915a13b8a4b51c	=	0.12	20150621
032245d5885ed9cfec915a13b8a4b51c	=	0.12	20150723
032245d5885ed9cfec915a13b8a4b51c	=	0.12	20150819
032245d5885ed9cfec915a13b8a4b51c	=	0.25	20150210
032245d5885ed9cfec915a13b8a4b51c	=	0.25	20150220
032245d5885ed9cfec915a13b8a4b51c	=	0.25	20150515
032245d5885ed9cfec915a13b8a4b51c	=	0.25	20150624
032245d5885ed9cfec915a13b8a4b51c	=	0.25	20150625
032245d5885ed9cfec915a13b8a4b51c	=	0.25	20150801
032245d5885ed9cfec915a13b8a4b51c	=	0.5	20150213
032245d5885ed9cfec915a13b8a4b51c	=	0.5	20150305
032245d5885ed9cfec915a13b8a4b51c	=	0.5	20150707
032245d5885ed9cfec915a13b8a4b51c	=	0.5	20150829
032245d5885ed9cfec915a13b8a4b51c	=	0.5	20150906
032245d5885ed9cfec915a13b8a4b51c	=	1	20150113
032245d5885ed9cfec915a13b8a4b51c	=	1	20150116
032245d5885ed9cfec915a13b8a4b51c	=	1	20150126
032245d5885ed9cfec915a13b8a4b51c	=	1	20150204
032245d5885ed9cfec915a13b8a4b51c	=	1	20150319
032245d5885ed9cfec915a13b8a4b51c	=	1	20150406
032245d5885ed9cfec915a13b8a4b51c	=	1	20150415
032245d5885ed9cfec915a13b8a4b51c	=	1	20150817
032245d5885ed9cfec915a13b8a4b51c	=	1	20150831
032245d5885ed9cfec915a13b8a4b51c	=	1	20150918
032245d5885ed9cfec915a13b8a4b51c	=	1	20151007
032245d5885ed9cfec915a13b8a4b51c	=	1	20151015
032245d5885ed9cfec915a13b8a4b51c	=	1	20151018
032245d5885ed9cfec915a13b8a4b51c	=	1	20151026
032245d5885ed9cfec915a13b8a4b51c	=	1	20151113
032245d5885ed9cfec915a13b8a4b51c	=	1	20151113
032245d5885ed9cfec915a13b8a4b51c	=	2	20151020
032245d5885ed9cfec915a13b8a4b51c	=	2	20151124
032245d5885ed9cfec915a13b8a4b51c	=	2	20151126
0359d0153a02791356e34af44b394641	<=	0.03	20150123
0359d0153a02791356e34af44b394641	<=	0.03	20150317
0359d0153a02791356e34af44b394641	<=	0.03	20150323
0359d0153a02791356e34af44b394641	<=	0.03	20150325
0359d0153a02791356e34af44b394641	<=	0.03	20150409
0359d0153a02791356e34af44b394641	<=	0.03	20150414
0359d0153a02791356e34af44b394641	<=	0.03	20150428
0359d0153a02791356e34af44b394641	<=	0.03	20150519
0359d0153a02791356e34af44b394641	<=	0.03	20150608
0359d0153a02791356e34af44b394641	<=	0.03	20150902
0359d0153a02791356e34af44b394641	<=	0.03	20150910
0359d0153a02791356e34af44b394641	<=	0.03	20151005
0359d0153a02791356e34af44b394641	<=	0.03	20151125
0359d0153a02791356e34af44b394641	=	0.06	20150113
0359d0153a02791356e34af44b394641	=	0.06	20150304
0359d0153a02791356e34af44b394641	=	0.06	20150323
0359d0153a02791356e34af44b394641	=	0.06	20150331
0359d0153a02791356e34af44b394641	=	0.06	20150430
0359d0153a02791356e34af44b394641	=	0.06	20150514
0359d0153a02791356e34af44b394641	=	0.06	20150519
0359d0153a02791356e34af44b394641	=	0.06	20150824
0359d0153a02791356e34af44b394641	=	0.06	20151013
0359d0153a02791356e34af44b394641	=	0.06	20151013
0359d0153a02791356e34af44b394641	=	0.06	20151022
0359d0153a02791356e34af44b394641	=	0.06	20151023
0359d0153a02791356e34af44b394641	=	0.06	20151110
0359d0153a02791356e34af44b394641	=	0.06	20151209
0359d0153a02791356e34af44b394641	=	0.06	20151209
0359d0153a02791356e34af44b394641	=	0.06	20151225
0359d0153a02791356e34af44b394641	=	0.06	20151225
0359d0153a02791356e34af44b394641	=	0.12	20150122
0359d0153a02791356e34af44b394641	=	0.12	20150423
0359d0153a02791356e34af44b394641	=	0.12	20151130
0359d0153a02791356e34af44b394641	=	0.25	20150416
0359d0153a02791356e34af44b394641	=	0.25	20150603
0359d0153a02791356e34af44b394641	=	0.25	20150617
0359d0153a02791356e34af44b394641	=	0.25	20151026
0359d0153a02791356e34af44b394641	=	0.25	20151203
0359d0153a02791356e34af44b394641	=	0.5	20150331
0359d0153a02791356e34af44b394641	=	0.5	20150515
0359d0153a02791356e34af44b394641	=	0.5	20151208
0359d0153a02791356e34af44b394641	=	0.5	20151216
0359d0153a02791356e34af44b394641	=	1	20151119
0359d0153a02791356e34af44b394641	=	1	20151208
0359d0153a02791356e34af44b394641	=	2	20150105
0359d0153a02791356e34af44b394641	=	2	20150113
0359d0153a02791356e34af44b394641	=	2	20150122
0359d0153a02791356e34af44b394641	=	2	20150507
0359d0153a02791356e34af44b394641	=	2	20150609
0359d0153a02791356e34af44b394641	=	2	20150723
0359d0153a02791356e34af44b394641	=	2	20150824
0359d0153a02791356e34af44b394641	=	2	20151111
03f89c6919ca848525978101297177fc	<=	0.03	20150113
03f89c6919ca848525978101297177fc	<=	0.03	20150126
03f89c6919ca848525978101297177fc	<=	0.03	20150129
03f89c6919ca848525978101297177fc	<=	0.03	20150417
03f89c6919ca848525978101297177fc	<=	0.03	20150723
03f89c6919ca848525978101297177fc	<=	0.03	20150806
03f89c6919ca848525978101297177fc	<=	0.03	20150827
03f89c6919ca848525978101297177fc	<=	0.03	20150827
03f89c6919ca848525978101297177fc	<=	0.03	20150911
03f89c6919ca848525978101297177fc	<=	0.03	20151015
03f89c6919ca848525978101297177fc	<=	0.03	20151105
03f89c6919ca848525978101297177fc	<=	0.03	20151124
03f89c6919ca848525978101297177fc	=	0.06	20150116
03f89c6919ca848525978101297177fc	=	0.06	20150427
03f89c6919ca848525978101297177fc	=	0.06	20150605
03f89c6919ca848525978101297177fc	=	0.06	20150617
03f89c6919ca848525978101297177fc	=	0.06	20150626
03f89c6919ca848525978101297177fc	=	0.06	20150729
03f89c6919ca848525978101297177fc	=	0.06	20151015
03f89c6919ca848525978101297177fc	=	0.06	20151016
03f89c6919ca848525978101297177fc	=	0.06	20151230
03f89c6919ca848525978101297177fc	=	0.12	20150416
03f89c6919ca848525978101297177fc	=	0.12	20150514
03f89c6919ca848525978101297177fc	=	0.12	20151020
03f89c6919ca848525978101297177fc	=	0.25	20150423
03f89c6919ca848525978101297177fc	=	0.5	20150319
03f89c6919ca848525978101297177fc	=	0.5	20150327
03f89c6919ca848525978101297177fc	=	1	20150316
03f89c6919ca848525978101297177fc	=	1	20151026
03f89c6919ca848525978101297177fc	=	2	20151022
03f89c6919ca848525978101297177fc	=	2	20151228
040bf79542fce21afc4c742741cf87b5	<=	0.03	20150107
040bf79542fce21afc4c742741cf87b5	<=	0.03	20150310
040bf79542fce21afc4c742741cf87b5	=	0.25	20150507
040bf79542fce21afc4c742741cf87b5	=	0.5	20151019
040bf79542fce21afc4c742741cf87b5	>	4	20150524
040e9489e03c040f89d76762c499096e	<=	0.03	20150106
040e9489e03c040f89d76762c499096e	<=	0.03	20150304
040e9489e03c040f89d76762c499096e	<=	0.03	20150501
040e9489e03c040f89d76762c499096e	<=	0.03	20150709
040e9489e03c040f89d76762c499096e	<=	0.03	20150812
040e9489e03c040f89d76762c499096e	<=	0.03	20150924
040e9489e03c040f89d76762c499096e	<=	0.03	20151030
040e9489e03c040f89d76762c499096e	<=	0.03	20151102
040e9489e03c040f89d76762c499096e	=	0.06	20150119
040e9489e03c040f89d76762c499096e	=	0.06	20151209
040e9489e03c040f89d76762c499096e	=	0.12	20150331
040e9489e03c040f89d76762c499096e	=	0.12	20150331
040e9489e03c040f89d76762c499096e	=	0.25	20150204
040e9489e03c040f89d76762c499096e	=	0.25	20151014
040e9489e03c040f89d76762c499096e	=	0.5	20150117
040e9489e03c040f89d76762c499096e	=	0.5	20150420
040e9489e03c040f89d76762c499096e	=	0.5	20150509
040e9489e03c040f89d76762c499096e	=	1	20150422
040e9489e03c040f89d76762c499096e	=	2	20150612
040e9489e03c040f89d76762c499096e	=	2	20150730
042e769916c3fd8ff7db5fe2d38e37a7	<=	2	20150302
042e769916c3fd8ff7db5fe2d38e37a7	<=	2	20150326
042e769916c3fd8ff7db5fe2d38e37a7	<=	2	20150420
042e769916c3fd8ff7db5fe2d38e37a7	<=	2	20150501
042e769916c3fd8ff7db5fe2d38e37a7	<=	2	20150507
042e769916c3fd8ff7db5fe2d38e37a7	<=	2	20150714
042e769916c3fd8ff7db5fe2d38e37a7	<=	2	20150806
042e769916c3fd8ff7db5fe2d38e37a7	<=	2	20150810
042e769916c3fd8ff7db5fe2d38e37a7	<=	2	20150814
042e769916c3fd8ff7db5fe2d38e37a7	<=	2	20150819
042e769916c3fd8ff7db5fe2d38e37a7	<=	2	20150824
042e769916c3fd8ff7db5fe2d38e37a7	<=	2	20150912
042e769916c3fd8ff7db5fe2d38e37a7	<=	2	20150917
042e769916c3fd8ff7db5fe2d38e37a7	<=	2	20150924
042e769916c3fd8ff7db5fe2d38e37a7	<=	2	20151016
042e769916c3fd8ff7db5fe2d38e37a7	<=	2	20151020
042e769916c3fd8ff7db5fe2d38e37a7	<=	2	20151112
042e769916c3fd8ff7db5fe2d38e37a7	<=	2	20151120
042e769916c3fd8ff7db5fe2d38e37a7	<=	2	20151208
042e769916c3fd8ff7db5fe2d38e37a7	<=	2	20151216
042e769916c3fd8ff7db5fe2d38e37a7	<=	2	20151217
042e769916c3fd8ff7db5fe2d38e37a7	=	4	20150620
0445796a70cec260aa17697df40b0078	<=	0.03	20150130
0445796a70cec260aa17697df40b0078	<=	0.03	20150309
0445796a70cec260aa17697df40b0078	<=	0.03	20150325
0445796a70cec260aa17697df40b0078	<=	0.03	20150331
0445796a70cec260aa17697df40b0078	<=	0.03	20150407
0445796a70cec260aa17697df40b0078	<=	0.03	20150511
0445796a70cec260aa17697df40b0078	<=	0.03	20150713
0445796a70cec260aa17697df40b0078	<=	0.03	20150807
0445796a70cec260aa17697df40b0078	<=	0.03	20150814
0445796a70cec260aa17697df40b0078	<=	0.03	20150820
0445796a70cec260aa17697df40b0078	<=	0.03	20150821
0445796a70cec260aa17697df40b0078	=	0.06	20150116
0445796a70cec260aa17697df40b0078	=	0.06	20150514
0445796a70cec260aa17697df40b0078	=	0.12	20150714
0445796a70cec260aa17697df40b0078	=	0.25	20150327
0445796a70cec260aa17697df40b0078	=	1	20150715
0445796a70cec260aa17697df40b0078	=	1	20150717
04548876a8f129162a89d91d08072443	<=	0.06	20150102
04548876a8f129162a89d91d08072443	<=	0.06	20150102
04548876a8f129162a89d91d08072443	<=	0.06	20150103
04548876a8f129162a89d91d08072443	<=	0.06	20150103
04548876a8f129162a89d91d08072443	<=	0.06	20150105
04548876a8f129162a89d91d08072443	<=	0.06	20150114
04548876a8f129162a89d91d08072443	<=	0.06	20150210
04548876a8f129162a89d91d08072443	<=	0.06	20150225
04548876a8f129162a89d91d08072443	<=	0.06	20150226
04548876a8f129162a89d91d08072443	<=	0.06	20150226
04548876a8f129162a89d91d08072443	<=	0.06	20150303
04548876a8f129162a89d91d08072443	<=	0.06	20150306
04548876a8f129162a89d91d08072443	<=	0.06	20150308
04548876a8f129162a89d91d08072443	<=	0.06	20150309
04548876a8f129162a89d91d08072443	<=	0.06	20150311
04548876a8f129162a89d91d08072443	<=	0.06	20150318
04548876a8f129162a89d91d08072443	<=	0.06	20150321
04548876a8f129162a89d91d08072443	<=	0.06	20150407
04548876a8f129162a89d91d08072443	<=	0.06	20150409
04548876a8f129162a89d91d08072443	<=	0.06	20150410
04548876a8f129162a89d91d08072443	<=	0.06	20150413
04548876a8f129162a89d91d08072443	<=	0.06	20150416
04548876a8f129162a89d91d08072443	<=	0.06	20150507
04548876a8f129162a89d91d08072443	<=	0.06	20150517
04548876a8f129162a89d91d08072443	<=	0.06	20150526
04548876a8f129162a89d91d08072443	<=	0.06	20150609
04548876a8f129162a89d91d08072443	<=	0.06	20150620
04548876a8f129162a89d91d08072443	<=	0.06	20150623
04548876a8f129162a89d91d08072443	<=	0.06	20150629
04548876a8f129162a89d91d08072443	<=	0.06	20150717
04548876a8f129162a89d91d08072443	<=	0.06	20150721
04548876a8f129162a89d91d08072443	<=	0.06	20150811
04548876a8f129162a89d91d08072443	<=	0.06	20150830
04548876a8f129162a89d91d08072443	<=	0.06	20150912
04548876a8f129162a89d91d08072443	<=	0.06	20150916
04548876a8f129162a89d91d08072443	<=	0.06	20150918
04548876a8f129162a89d91d08072443	<=	0.06	20150928
04548876a8f129162a89d91d08072443	<=	0.06	20151026
04548876a8f129162a89d91d08072443	<=	0.06	20151028
04548876a8f129162a89d91d08072443	<=	0.06	20151115
04548876a8f129162a89d91d08072443	<=	0.06	20151118
04548876a8f129162a89d91d08072443	<=	0.06	20151120
04548876a8f129162a89d91d08072443	<=	0.06	20151123
04548876a8f129162a89d91d08072443	<=	0.06	20151123
04548876a8f129162a89d91d08072443	<=	0.06	20151203
04548876a8f129162a89d91d08072443	<=	0.06	20151210
04548876a8f129162a89d91d08072443	<=	0.06	20151214
04548876a8f129162a89d91d08072443	<=	0.06	20151215
04548876a8f129162a89d91d08072443	<=	0.06	20151215
04548876a8f129162a89d91d08072443	<=	0.06	20151221
04548876a8f129162a89d91d08072443	<=	0.06	20151231
04548876a8f129162a89d91d08072443	=	0.12	20150304
04548876a8f129162a89d91d08072443	=	0.12	20150509
04548876a8f129162a89d91d08072443	=	0.12	20151013
04548876a8f129162a89d91d08072443	=	0.25	20150201
04548876a8f129162a89d91d08072443	=	0.25	20150210
04548876a8f129162a89d91d08072443	=	0.25	20150330
04548876a8f129162a89d91d08072443	=	0.25	20150423
04548876a8f129162a89d91d08072443	=	0.25	20150430
04548876a8f129162a89d91d08072443	=	0.25	20150507
04548876a8f129162a89d91d08072443	=	0.25	20151015
04548876a8f129162a89d91d08072443	=	0.25	20151113
04548876a8f129162a89d91d08072443	=	0.25	20151113
04548876a8f129162a89d91d08072443	=	0.5	20150114
04548876a8f129162a89d91d08072443	=	0.5	20150213
04548876a8f129162a89d91d08072443	=	0.5	20150430
04548876a8f129162a89d91d08072443	=	0.5	20150507
04548876a8f129162a89d91d08072443	=	0.5	20150514
04548876a8f129162a89d91d08072443	=	0.5	20150529
04548876a8f129162a89d91d08072443	=	0.5	20150706
04548876a8f129162a89d91d08072443	=	0.5	20150903
04548876a8f129162a89d91d08072443	=	0.5	20151214
04548876a8f129162a89d91d08072443	=	0.5	20151231
04548876a8f129162a89d91d08072443	=	1	20150106
04548876a8f129162a89d91d08072443	=	1	20150204
04548876a8f129162a89d91d08072443	=	1	20150226
04548876a8f129162a89d91d08072443	=	1	20150323
04548876a8f129162a89d91d08072443	=	1	20150408
04548876a8f129162a89d91d08072443	=	1	20150424
04548876a8f129162a89d91d08072443	=	1	20150511
04548876a8f129162a89d91d08072443	=	1	20150524
04548876a8f129162a89d91d08072443	=	1	20150525
04548876a8f129162a89d91d08072443	=	1	20150601
04548876a8f129162a89d91d08072443	=	1	20150602
04548876a8f129162a89d91d08072443	=	1	20150616
04548876a8f129162a89d91d08072443	=	1	20150727
04548876a8f129162a89d91d08072443	=	1	20150727
04548876a8f129162a89d91d08072443	=	1	20151014
04548876a8f129162a89d91d08072443	=	1	20151026
04548876a8f129162a89d91d08072443	=	1	20151224
04548876a8f129162a89d91d08072443	=	2	20150210
04548876a8f129162a89d91d08072443	=	2	20150216
04548876a8f129162a89d91d08072443	=	2	20150309
04548876a8f129162a89d91d08072443	=	2	20150315
04548876a8f129162a89d91d08072443	=	2	20150316
04548876a8f129162a89d91d08072443	=	2	20150511
04548876a8f129162a89d91d08072443	=	2	20150608
04548876a8f129162a89d91d08072443	=	2	20150818
04548876a8f129162a89d91d08072443	=	2	20150901
04548876a8f129162a89d91d08072443	=	2	20150903
04548876a8f129162a89d91d08072443	=	2	20151028
04548876a8f129162a89d91d08072443	=	2	20151204
04548876a8f129162a89d91d08072443	=	2	20151207
04548876a8f129162a89d91d08072443	=	2	20151224
04548876a8f129162a89d91d08072443	=	4	20150828
04aeb122f4b57db235d846db6c0b3555	<=	0.06	20150123
04aeb122f4b57db235d846db6c0b3555	<=	0.06	20150306
04aeb122f4b57db235d846db6c0b3555	<=	0.06	20150313
04aeb122f4b57db235d846db6c0b3555	<=	0.06	20150409
04aeb122f4b57db235d846db6c0b3555	<=	0.06	20150515
04aeb122f4b57db235d846db6c0b3555	<=	0.06	20150527
04aeb122f4b57db235d846db6c0b3555	<=	0.06	20150622
04aeb122f4b57db235d846db6c0b3555	<=	0.06	20150624
04aeb122f4b57db235d846db6c0b3555	<=	0.06	20150713
04aeb122f4b57db235d846db6c0b3555	<=	0.06	20150714
04aeb122f4b57db235d846db6c0b3555	<=	0.06	20150721
04aeb122f4b57db235d846db6c0b3555	<=	0.06	20150925
04aeb122f4b57db235d846db6c0b3555	<=	0.06	20151123
04aeb122f4b57db235d846db6c0b3555	<=	0.06	20151217
04aeb122f4b57db235d846db6c0b3555	=	0.06	20150703
04aeb122f4b57db235d846db6c0b3555	=	0.12	20150329
04aeb122f4b57db235d846db6c0b3555	=	0.12	20151125
04aeb122f4b57db235d846db6c0b3555	=	0.25	20150303
04aeb122f4b57db235d846db6c0b3555	=	0.25	20151211
04aeb122f4b57db235d846db6c0b3555	=	0.5	20150105
04aeb122f4b57db235d846db6c0b3555	=	0.5	20150324
04aeb122f4b57db235d846db6c0b3555	=	1	20150721
04aeb122f4b57db235d846db6c0b3555	=	1	20150731
04aeb122f4b57db235d846db6c0b3555	=	4	20150922
04aeb122f4b57db235d846db6c0b3555	>=	8	20150317
04c53919df9619dcd2f94fc02a748f56	=	0.008	20150709
04c53919df9619dcd2f94fc02a748f56	=	0.016	20150205
04c53919df9619dcd2f94fc02a748f56	=	0.016	20150406
04c53919df9619dcd2f94fc02a748f56	=	0.016	20150629
04c53919df9619dcd2f94fc02a748f56	=	0.03	20151221
04c53919df9619dcd2f94fc02a748f56	=	0.032	20150305
04c53919df9619dcd2f94fc02a748f56	=	0.032	20150316
04c53919df9619dcd2f94fc02a748f56	=	0.032	20150324
04c53919df9619dcd2f94fc02a748f56	=	0.032	20150324
04c53919df9619dcd2f94fc02a748f56	=	0.032	20150605
04c53919df9619dcd2f94fc02a748f56	=	0.032	20150715
04c53919df9619dcd2f94fc02a748f56	=	0.032	20150805
04c53919df9619dcd2f94fc02a748f56	=	0.032	20150817
04c53919df9619dcd2f94fc02a748f56	=	0.032	20151102
04c53919df9619dcd2f94fc02a748f56	=	0.032	20151126
04c53919df9619dcd2f94fc02a748f56	=	0.06	20150107
04c53919df9619dcd2f94fc02a748f56	=	0.06	20150108
04c53919df9619dcd2f94fc02a748f56	=	0.06	20150108
04c53919df9619dcd2f94fc02a748f56	=	0.06	20150126
04c53919df9619dcd2f94fc02a748f56	=	0.06	20150126
04c53919df9619dcd2f94fc02a748f56	=	0.06	20150128
04c53919df9619dcd2f94fc02a748f56	=	0.06	20150209
04c53919df9619dcd2f94fc02a748f56	=	0.06	20150209
04c53919df9619dcd2f94fc02a748f56	=	0.06	20150223
04c53919df9619dcd2f94fc02a748f56	=	0.06	20150310
04c53919df9619dcd2f94fc02a748f56	=	0.06	20150330
04c53919df9619dcd2f94fc02a748f56	=	0.06	20150420
04c53919df9619dcd2f94fc02a748f56	=	0.06	20150513
04c53919df9619dcd2f94fc02a748f56	=	0.06	20150612
04c53919df9619dcd2f94fc02a748f56	=	0.06	20150625
04c53919df9619dcd2f94fc02a748f56	=	0.06	20150626
04c53919df9619dcd2f94fc02a748f56	=	0.06	20150630
04c53919df9619dcd2f94fc02a748f56	=	0.06	20150703
04c53919df9619dcd2f94fc02a748f56	=	0.06	20150710
04c53919df9619dcd2f94fc02a748f56	=	0.06	20150713
04c53919df9619dcd2f94fc02a748f56	=	0.06	20150901
04c53919df9619dcd2f94fc02a748f56	=	0.06	20150907
04c53919df9619dcd2f94fc02a748f56	=	0.06	20150910
04c53919df9619dcd2f94fc02a748f56	=	0.06	20150910
04c53919df9619dcd2f94fc02a748f56	=	0.06	20150910
04c53919df9619dcd2f94fc02a748f56	=	0.06	20150929
04c53919df9619dcd2f94fc02a748f56	=	0.06	20151208
04c53919df9619dcd2f94fc02a748f56	=	0.06	20151215
04c53919df9619dcd2f94fc02a748f56	=	0.125	20150128
04c53919df9619dcd2f94fc02a748f56	=	0.125	20150128
04c53919df9619dcd2f94fc02a748f56	=	0.125	20150805
04c53919df9619dcd2f94fc02a748f56	=	0.125	20150806
04c53919df9619dcd2f94fc02a748f56	=	0.125	20150928
04c53919df9619dcd2f94fc02a748f56	=	0.25	20150121
04c53919df9619dcd2f94fc02a748f56	=	0.25	20150907
04c53919df9619dcd2f94fc02a748f56	=	0.25	20151209
04c53919df9619dcd2f94fc02a748f56	=	0.5	20150105
04c53919df9619dcd2f94fc02a748f56	=	0.5	20150106
04c53919df9619dcd2f94fc02a748f56	=	0.5	20150216
04c53919df9619dcd2f94fc02a748f56	=	0.5	20150309
04c53919df9619dcd2f94fc02a748f56	=	0.5	20150312
04c53919df9619dcd2f94fc02a748f56	=	0.5	20150318
04c53919df9619dcd2f94fc02a748f56	=	0.5	20150330
04c53919df9619dcd2f94fc02a748f56	=	0.5	20150410
04c53919df9619dcd2f94fc02a748f56	=	0.5	20150414
04c53919df9619dcd2f94fc02a748f56	=	0.5	20150624
04c53919df9619dcd2f94fc02a748f56	=	0.5	20150701
04c53919df9619dcd2f94fc02a748f56	=	0.5	20150713
04c53919df9619dcd2f94fc02a748f56	=	1	20150313
04c53919df9619dcd2f94fc02a748f56	=	1	20150430
04c53919df9619dcd2f94fc02a748f56	=	1	20150602
04c53919df9619dcd2f94fc02a748f56	=	1	20150924
04c53919df9619dcd2f94fc02a748f56	=	1	20151001
04c53919df9619dcd2f94fc02a748f56	=	1	20151218
04c53919df9619dcd2f94fc02a748f56	=	2	20150108
04c53919df9619dcd2f94fc02a748f56	=	2	20150119
04c53919df9619dcd2f94fc02a748f56	=	2	20150416
04c53919df9619dcd2f94fc02a748f56	=	2	20150427
04c53919df9619dcd2f94fc02a748f56	=	2	20150428
04c53919df9619dcd2f94fc02a748f56	=	2	20150728
04c53919df9619dcd2f94fc02a748f56	=	2	20150928
04c53919df9619dcd2f94fc02a748f56	=	2	20151208
051ee826468b0b56a196870e2dc37be5	<=	0.06	20150806
051ee826468b0b56a196870e2dc37be5	<=	0.06	20150822
051ee826468b0b56a196870e2dc37be5	<=	0.06	20151002
051ee826468b0b56a196870e2dc37be5	<=	0.06	20151009
051ee826468b0b56a196870e2dc37be5	<=	0.06	20151014
051ee826468b0b56a196870e2dc37be5	<=	0.06	20151026
051ee826468b0b56a196870e2dc37be5	<=	0.06	20151027
051ee826468b0b56a196870e2dc37be5	<=	0.06	20151102
051ee826468b0b56a196870e2dc37be5	<=	0.06	20151114
051ee826468b0b56a196870e2dc37be5	<=	0.06	20151120
051ee826468b0b56a196870e2dc37be5	<=	0.06	20151130
051ee826468b0b56a196870e2dc37be5	<=	0.06	20151221
051ee826468b0b56a196870e2dc37be5	=	0.12	20150805
051ee826468b0b56a196870e2dc37be5	=	0.12	20151219
051ee826468b0b56a196870e2dc37be5	=	1	20150805
0521e76f09a26aa3f733630eee037872	<=	0.03	20150105
0521e76f09a26aa3f733630eee037872	<=	0.03	20150115
0521e76f09a26aa3f733630eee037872	<=	0.03	20150115
0521e76f09a26aa3f733630eee037872	<=	0.03	20150202
0521e76f09a26aa3f733630eee037872	<=	0.03	20150304
0521e76f09a26aa3f733630eee037872	<=	0.03	20150312
0521e76f09a26aa3f733630eee037872	<=	0.03	20150313
0521e76f09a26aa3f733630eee037872	<=	0.03	20150402
0521e76f09a26aa3f733630eee037872	<=	0.03	20150416
0521e76f09a26aa3f733630eee037872	<=	0.03	20150518
0521e76f09a26aa3f733630eee037872	<=	0.03	20150615
0521e76f09a26aa3f733630eee037872	<=	0.03	20150617
0521e76f09a26aa3f733630eee037872	<=	0.03	20150617
0521e76f09a26aa3f733630eee037872	<=	0.03	20150722
0521e76f09a26aa3f733630eee037872	<=	0.03	20150728
0521e76f09a26aa3f733630eee037872	<=	0.03	20150812
0521e76f09a26aa3f733630eee037872	<=	0.03	20151215
0521e76f09a26aa3f733630eee037872	=	0.06	20150114
0521e76f09a26aa3f733630eee037872	=	0.06	20150120
0521e76f09a26aa3f733630eee037872	=	0.06	20150324
0521e76f09a26aa3f733630eee037872	=	0.06	20150330
0521e76f09a26aa3f733630eee037872	=	0.06	20150608
0521e76f09a26aa3f733630eee037872	=	0.06	20150708
0521e76f09a26aa3f733630eee037872	=	0.06	20150813
0521e76f09a26aa3f733630eee037872	=	0.06	20151020
0521e76f09a26aa3f733630eee037872	=	0.06	20151106
0521e76f09a26aa3f733630eee037872	=	0.06	20151130
0521e76f09a26aa3f733630eee037872	=	0.06	20151214
0521e76f09a26aa3f733630eee037872	=	0.12	20150209
0521e76f09a26aa3f733630eee037872	=	0.12	20150421
0521e76f09a26aa3f733630eee037872	=	0.25	20150316
0521e76f09a26aa3f733630eee037872	=	0.5	20151113
0521e76f09a26aa3f733630eee037872	=	1	20150106
0521e76f09a26aa3f733630eee037872	=	1	20150914
0521e76f09a26aa3f733630eee037872	=	2	20150107
0521e76f09a26aa3f733630eee037872	=	2	20150317
0521e76f09a26aa3f733630eee037872	=	2	20150602
054c3c1fb7e636452591deb379365309	<=	0.06	20150116
054c3c1fb7e636452591deb379365309	<=	0.06	20150124
054c3c1fb7e636452591deb379365309	<=	0.06	20150425
054c3c1fb7e636452591deb379365309	<=	0.06	20150516
054c3c1fb7e636452591deb379365309	<=	0.06	20150617
054c3c1fb7e636452591deb379365309	<=	0.06	20150723
054c3c1fb7e636452591deb379365309	<=	0.06	20150913
054c3c1fb7e636452591deb379365309	<=	0.06	20151209
054c3c1fb7e636452591deb379365309	=	0.12	20150109
054c3c1fb7e636452591deb379365309	=	0.12	20151009
054c3c1fb7e636452591deb379365309	=	0.12	20151026
054c3c1fb7e636452591deb379365309	=	0.12	20151222
054c3c1fb7e636452591deb379365309	=	0.25	20150220
054c3c1fb7e636452591deb379365309	=	0.25	20150727
054c3c1fb7e636452591deb379365309	=	0.25	20151102
054c3c1fb7e636452591deb379365309	=	0.25	20151110
054c3c1fb7e636452591deb379365309	=	0.5	20150303
054c3c1fb7e636452591deb379365309	=	0.5	20151125
054c3c1fb7e636452591deb379365309	=	1	20150619
054c3c1fb7e636452591deb379365309	=	1	20150911
054c3c1fb7e636452591deb379365309	=	1	20151007
054c3c1fb7e636452591deb379365309	=	1	20151211
054c3c1fb7e636452591deb379365309	=	2	20150420
054c3c1fb7e636452591deb379365309	=	2	20150619
054c3c1fb7e636452591deb379365309	=	4	20150312
054c3c1fb7e636452591deb379365309	=	4	20150316
054c3c1fb7e636452591deb379365309	=	4	20150916
054c3c1fb7e636452591deb379365309	=	4	20150918
054c3c1fb7e636452591deb379365309	=	4	20151103
054c3c1fb7e636452591deb379365309	=	4	20151104
054c3c1fb7e636452591deb379365309	=	4	20151109
054c3c1fb7e636452591deb379365309	=	4	20151110
057905843045ceaaebea699e87197f4c	<=	0.03	20150302
057905843045ceaaebea699e87197f4c	<=	0.03	20150410
057905843045ceaaebea699e87197f4c	<=	0.03	20150501
057905843045ceaaebea699e87197f4c	<=	0.03	20150825
057905843045ceaaebea699e87197f4c	<=	0.03	20150828
057905843045ceaaebea699e87197f4c	<=	0.03	20150910
057905843045ceaaebea699e87197f4c	=	0.06	20150105
057905843045ceaaebea699e87197f4c	=	0.06	20150222
057905843045ceaaebea699e87197f4c	=	0.06	20150328
057905843045ceaaebea699e87197f4c	=	0.06	20150407
057905843045ceaaebea699e87197f4c	=	0.06	20150709
057905843045ceaaebea699e87197f4c	=	0.06	20150715
057905843045ceaaebea699e87197f4c	=	0.12	20150722
057905843045ceaaebea699e87197f4c	=	0.12	20151104
057905843045ceaaebea699e87197f4c	=	0.25	20151117
057905843045ceaaebea699e87197f4c	=	0.5	20150703
057905843045ceaaebea699e87197f4c	=	0.5	20150813
057905843045ceaaebea699e87197f4c	=	1	20150407
057905843045ceaaebea699e87197f4c	=	1	20150511
057905843045ceaaebea699e87197f4c	=	1	20150908
057905843045ceaaebea699e87197f4c	=	2	20150311
057905843045ceaaebea699e87197f4c	=	2	20150329
057905843045ceaaebea699e87197f4c	=	2	20150330
057905843045ceaaebea699e87197f4c	=	2	20151231
05a97e7085bc41ac8aac39adbccca891	<=	0.03	20150102
05a97e7085bc41ac8aac39adbccca891	<=	0.03	20150102
05a97e7085bc41ac8aac39adbccca891	<=	0.03	20150105
05a97e7085bc41ac8aac39adbccca891	<=	0.03	20150107
05a97e7085bc41ac8aac39adbccca891	<=	0.03	20150109
05a97e7085bc41ac8aac39adbccca891	<=	0.03	20150113
05a97e7085bc41ac8aac39adbccca891	<=	0.03	20150114
05a97e7085bc41ac8aac39adbccca891	<=	0.03	20150119
05a97e7085bc41ac8aac39adbccca891	<=	0.03	20150126
05a97e7085bc41ac8aac39adbccca891	<=	0.03	20150129
05a97e7085bc41ac8aac39adbccca891	<=	0.03	20150202
05a97e7085bc41ac8aac39adbccca891	<=	0.03	20150203
05a97e7085bc41ac8aac39adbccca891	<=	0.03	20150204
05a97e7085bc41ac8aac39adbccca891	<=	0.03	20150209
05a97e7085bc41ac8aac39adbccca891	<=	0.03	20150209
05a97e7085bc41ac8aac39adbccca891	<=	0.03	20150216
05a97e7085bc41ac8aac39adbccca891	<=	0.03	20150219
05a97e7085bc41ac8aac39adbccca891	<=	0.03	20150220
05a97e7085bc41ac8aac39adbccca891	<=	0.03	20150225
05a97e7085bc41ac8aac39adbccca891	<=	0.03	20150303
05a97e7085bc41ac8aac39adbccca891	<=	0.03	20150304
05a97e7085bc41ac8aac39adbccca891	<=	0.03	20150309
05a97e7085bc41ac8aac39adbccca891	<=	0.03	20150320
05a97e7085bc41ac8aac39adbccca891	<=	0.03	20150323
05a97e7085bc41ac8aac39adbccca891	<=	0.03	20150326
05a97e7085bc41ac8aac39adbccca891	<=	0.03	20150327
05a97e7085bc41ac8aac39adbccca891	<=	0.03	20150327
05a97e7085bc41ac8aac39adbccca891	<=	0.03	20150327
05a97e7085bc41ac8aac39adbccca891	<=	0.03	20150330
05a97e7085bc41ac8aac39adbccca891	<=	0.03	20150407
05a97e7085bc41ac8aac39adbccca891	<=	0.03	20150409
05a97e7085bc41ac8aac39adbccca891	<=	0.03	20150409
05a97e7085bc41ac8aac39adbccca891	<=	0.03	20150417
05a97e7085bc41ac8aac39adbccca891	<=	0.03	20150420
05a97e7085bc41ac8aac39adbccca891	<=	0.03	20150427
05a97e7085bc41ac8aac39adbccca891	<=	0.03	20150428
05a97e7085bc41ac8aac39adbccca891	<=	0.03	20150507
05a97e7085bc41ac8aac39adbccca891	<=	0.03	20150507
05a97e7085bc41ac8aac39adbccca891	<=	0.03	20150507
05a97e7085bc41ac8aac39adbccca891	<=	0.03	20150508
05a97e7085bc41ac8aac39adbccca891	<=	0.03	20150508
05a97e7085bc41ac8aac39adbccca891	<=	0.03	20150519
05a97e7085bc41ac8aac39adbccca891	<=	0.03	20150519
05a97e7085bc41ac8aac39adbccca891	<=	0.03	20150525
05a97e7085bc41ac8aac39adbccca891	<=	0.03	20150529
05a97e7085bc41ac8aac39adbccca891	<=	0.03	20150601
05a97e7085bc41ac8aac39adbccca891	<=	0.03	20150605
05a97e7085bc41ac8aac39adbccca891	<=	0.03	20150605
05a97e7085bc41ac8aac39adbccca891	<=	0.03	20150608
05a97e7085bc41ac8aac39adbccca891	<=	0.03	20150609
05a97e7085bc41ac8aac39adbccca891	<=	0.03	20150617
05a97e7085bc41ac8aac39adbccca891	<=	0.03	20150618
05a97e7085bc41ac8aac39adbccca891	<=	0.03	20150622
05a97e7085bc41ac8aac39adbccca891	<=	0.03	20150629
05a97e7085bc41ac8aac39adbccca891	<=	0.03	20150629
05a97e7085bc41ac8aac39adbccca891	<=	0.03	20150707
05a97e7085bc41ac8aac39adbccca891	<=	0.03	20150708
05a97e7085bc41ac8aac39adbccca891	<=	0.03	20150713
05a97e7085bc41ac8aac39adbccca891	<=	0.03	20150717
05a97e7085bc41ac8aac39adbccca891	<=	0.03	20150724
05a97e7085bc41ac8aac39adbccca891	<=	0.03	20150730
05a97e7085bc41ac8aac39adbccca891	<=	0.03	20150803
05a97e7085bc41ac8aac39adbccca891	<=	0.03	20150807
05a97e7085bc41ac8aac39adbccca891	<=	0.03	20150807
05a97e7085bc41ac8aac39adbccca891	<=	0.03	20150810
05a97e7085bc41ac8aac39adbccca891	<=	0.03	20150811
05a97e7085bc41ac8aac39adbccca891	<=	0.03	20150812
05a97e7085bc41ac8aac39adbccca891	<=	0.03	20150812
05a97e7085bc41ac8aac39adbccca891	<=	0.03	20150813
05a97e7085bc41ac8aac39adbccca891	<=	0.03	20150813
05a97e7085bc41ac8aac39adbccca891	<=	0.03	20150820
05a97e7085bc41ac8aac39adbccca891	<=	0.03	20150901
05a97e7085bc41ac8aac39adbccca891	<=	0.03	20150901
05a97e7085bc41ac8aac39adbccca891	<=	0.03	20150903
05a97e7085bc41ac8aac39adbccca891	<=	0.03	20150904
05a97e7085bc41ac8aac39adbccca891	<=	0.03	20150908
05a97e7085bc41ac8aac39adbccca891	<=	0.03	20150909
05a97e7085bc41ac8aac39adbccca891	<=	0.03	20150910
05a97e7085bc41ac8aac39adbccca891	<=	0.03	20150911
05a97e7085bc41ac8aac39adbccca891	<=	0.03	20150914
05a97e7085bc41ac8aac39adbccca891	<=	0.03	20150920
05a97e7085bc41ac8aac39adbccca891	<=	0.03	20150930
05a97e7085bc41ac8aac39adbccca891	<=	0.03	20151001
05a97e7085bc41ac8aac39adbccca891	<=	0.03	20151006
05a97e7085bc41ac8aac39adbccca891	<=	0.03	20151006
05a97e7085bc41ac8aac39adbccca891	<=	0.03	20151007
05a97e7085bc41ac8aac39adbccca891	<=	0.03	20151008
05a97e7085bc41ac8aac39adbccca891	<=	0.03	20151013
05a97e7085bc41ac8aac39adbccca891	<=	0.03	20151016
05a97e7085bc41ac8aac39adbccca891	<=	0.03	20151019
05a97e7085bc41ac8aac39adbccca891	<=	0.03	20151019
05a97e7085bc41ac8aac39adbccca891	<=	0.03	20151019
05a97e7085bc41ac8aac39adbccca891	<=	0.03	20151026
05a97e7085bc41ac8aac39adbccca891	<=	0.03	20151027
05a97e7085bc41ac8aac39adbccca891	<=	0.03	20151029
05a97e7085bc41ac8aac39adbccca891	<=	0.03	20151106
05a97e7085bc41ac8aac39adbccca891	<=	0.03	20151109
05a97e7085bc41ac8aac39adbccca891	<=	0.03	20151109
05a97e7085bc41ac8aac39adbccca891	<=	0.03	20151110
05a97e7085bc41ac8aac39adbccca891	<=	0.03	20151117
05a97e7085bc41ac8aac39adbccca891	<=	0.03	20151117
05a97e7085bc41ac8aac39adbccca891	<=	0.03	20151118
05a97e7085bc41ac8aac39adbccca891	<=	0.03	20151119
05a97e7085bc41ac8aac39adbccca891	<=	0.03	20151124
05a97e7085bc41ac8aac39adbccca891	<=	0.03	20151124
05a97e7085bc41ac8aac39adbccca891	<=	0.03	20151125
05a97e7085bc41ac8aac39adbccca891	<=	0.03	20151125
05a97e7085bc41ac8aac39adbccca891	<=	0.03	20151125
05a97e7085bc41ac8aac39adbccca891	<=	0.03	20151126
05a97e7085bc41ac8aac39adbccca891	<=	0.03	20151127
05a97e7085bc41ac8aac39adbccca891	<=	0.03	20151130
05a97e7085bc41ac8aac39adbccca891	<=	0.03	20151201
05a97e7085bc41ac8aac39adbccca891	<=	0.03	20151204
05a97e7085bc41ac8aac39adbccca891	<=	0.03	20151211
05a97e7085bc41ac8aac39adbccca891	<=	0.03	20151214
05a97e7085bc41ac8aac39adbccca891	<=	0.03	20151215
05a97e7085bc41ac8aac39adbccca891	<=	0.03	20151216
05a97e7085bc41ac8aac39adbccca891	<=	0.03	20151218
05a97e7085bc41ac8aac39adbccca891	<=	0.03	20151222
05a97e7085bc41ac8aac39adbccca891	<=	0.06	20150123
05a97e7085bc41ac8aac39adbccca891	<=	0.06	20150123
05a97e7085bc41ac8aac39adbccca891	<=	0.06	20150313
05a97e7085bc41ac8aac39adbccca891	<=	0.06	20150327
05a97e7085bc41ac8aac39adbccca891	=	0.06	20150105
05a97e7085bc41ac8aac39adbccca891	=	0.06	20150107
05a97e7085bc41ac8aac39adbccca891	=	0.06	20150119
05a97e7085bc41ac8aac39adbccca891	=	0.06	20150126
05a97e7085bc41ac8aac39adbccca891	=	0.06	20150129
05a97e7085bc41ac8aac39adbccca891	=	0.06	20150202
05a97e7085bc41ac8aac39adbccca891	=	0.06	20150210
05a97e7085bc41ac8aac39adbccca891	=	0.06	20150217
05a97e7085bc41ac8aac39adbccca891	=	0.06	20150223
05a97e7085bc41ac8aac39adbccca891	=	0.06	20150225
05a97e7085bc41ac8aac39adbccca891	=	0.06	20150302
05a97e7085bc41ac8aac39adbccca891	=	0.06	20150302
05a97e7085bc41ac8aac39adbccca891	=	0.06	20150304
05a97e7085bc41ac8aac39adbccca891	=	0.06	20150309
05a97e7085bc41ac8aac39adbccca891	=	0.06	20150312
05a97e7085bc41ac8aac39adbccca891	=	0.06	20150317
05a97e7085bc41ac8aac39adbccca891	=	0.06	20150318
05a97e7085bc41ac8aac39adbccca891	=	0.06	20150326
05a97e7085bc41ac8aac39adbccca891	=	0.06	20150326
05a97e7085bc41ac8aac39adbccca891	=	0.06	20150401
05a97e7085bc41ac8aac39adbccca891	=	0.06	20150403
05a97e7085bc41ac8aac39adbccca891	=	0.06	20150414
05a97e7085bc41ac8aac39adbccca891	=	0.06	20150416
05a97e7085bc41ac8aac39adbccca891	=	0.06	20150421
05a97e7085bc41ac8aac39adbccca891	=	0.06	20150422
05a97e7085bc41ac8aac39adbccca891	=	0.06	20150424
05a97e7085bc41ac8aac39adbccca891	=	0.06	20150428
05a97e7085bc41ac8aac39adbccca891	=	0.06	20150502
05a97e7085bc41ac8aac39adbccca891	=	0.06	20150505
05a97e7085bc41ac8aac39adbccca891	=	0.06	20150513
05a97e7085bc41ac8aac39adbccca891	=	0.06	20150527
05a97e7085bc41ac8aac39adbccca891	=	0.06	20150601
05a97e7085bc41ac8aac39adbccca891	=	0.06	20150602
05a97e7085bc41ac8aac39adbccca891	=	0.06	20150605
05a97e7085bc41ac8aac39adbccca891	=	0.06	20150612
05a97e7085bc41ac8aac39adbccca891	=	0.06	20150617
05a97e7085bc41ac8aac39adbccca891	=	0.06	20150623
05a97e7085bc41ac8aac39adbccca891	=	0.06	20150624
05a97e7085bc41ac8aac39adbccca891	=	0.06	20150625
05a97e7085bc41ac8aac39adbccca891	=	0.06	20150701
05a97e7085bc41ac8aac39adbccca891	=	0.06	20150706
05a97e7085bc41ac8aac39adbccca891	=	0.06	20150713
05a97e7085bc41ac8aac39adbccca891	=	0.06	20150714
05a97e7085bc41ac8aac39adbccca891	=	0.06	20150715
05a97e7085bc41ac8aac39adbccca891	=	0.06	20150716
05a97e7085bc41ac8aac39adbccca891	=	0.06	20150722
05a97e7085bc41ac8aac39adbccca891	=	0.06	20150728
05a97e7085bc41ac8aac39adbccca891	=	0.06	20150803
05a97e7085bc41ac8aac39adbccca891	=	0.06	20150810
05a97e7085bc41ac8aac39adbccca891	=	0.06	20150826
05a97e7085bc41ac8aac39adbccca891	=	0.06	20150826
05a97e7085bc41ac8aac39adbccca891	=	0.06	20150827
05a97e7085bc41ac8aac39adbccca891	=	0.06	20150907
05a97e7085bc41ac8aac39adbccca891	=	0.06	20150907
05a97e7085bc41ac8aac39adbccca891	=	0.06	20150907
05a97e7085bc41ac8aac39adbccca891	=	0.06	20150918
05a97e7085bc41ac8aac39adbccca891	=	0.06	20150920
05a97e7085bc41ac8aac39adbccca891	=	0.06	20150922
05a97e7085bc41ac8aac39adbccca891	=	0.06	20150922
05a97e7085bc41ac8aac39adbccca891	=	0.06	20150930
05a97e7085bc41ac8aac39adbccca891	=	0.06	20151001
05a97e7085bc41ac8aac39adbccca891	=	0.06	20151028
05a97e7085bc41ac8aac39adbccca891	=	0.06	20151028
05a97e7085bc41ac8aac39adbccca891	=	0.06	20151102
05a97e7085bc41ac8aac39adbccca891	=	0.06	20151109
05a97e7085bc41ac8aac39adbccca891	=	0.06	20151111
05a97e7085bc41ac8aac39adbccca891	=	0.06	20151118
05a97e7085bc41ac8aac39adbccca891	=	0.06	20151125
05a97e7085bc41ac8aac39adbccca891	=	0.06	20151125
05a97e7085bc41ac8aac39adbccca891	=	0.06	20151127
05a97e7085bc41ac8aac39adbccca891	=	0.06	20151130
05a97e7085bc41ac8aac39adbccca891	=	0.06	20151201
05a97e7085bc41ac8aac39adbccca891	=	0.06	20151202
05a97e7085bc41ac8aac39adbccca891	=	0.06	20151203
05a97e7085bc41ac8aac39adbccca891	=	0.06	20151207
05a97e7085bc41ac8aac39adbccca891	=	0.06	20151214
05a97e7085bc41ac8aac39adbccca891	=	0.06	20151218
05a97e7085bc41ac8aac39adbccca891	=	0.12	20150206
05a97e7085bc41ac8aac39adbccca891	=	0.12	20150223
05a97e7085bc41ac8aac39adbccca891	=	0.12	20150316
05a97e7085bc41ac8aac39adbccca891	=	0.12	20150323
05a97e7085bc41ac8aac39adbccca891	=	0.12	20150522
05a97e7085bc41ac8aac39adbccca891	=	0.12	20150527
05a97e7085bc41ac8aac39adbccca891	=	0.12	20150629
05a97e7085bc41ac8aac39adbccca891	=	0.12	20150701
05a97e7085bc41ac8aac39adbccca891	=	0.12	20150708
05a97e7085bc41ac8aac39adbccca891	=	0.12	20150903
05a97e7085bc41ac8aac39adbccca891	=	0.12	20150903
05a97e7085bc41ac8aac39adbccca891	=	0.12	20150908
05a97e7085bc41ac8aac39adbccca891	=	0.12	20150914
05a97e7085bc41ac8aac39adbccca891	=	0.12	20151001
05a97e7085bc41ac8aac39adbccca891	=	0.12	20151006
05a97e7085bc41ac8aac39adbccca891	=	0.12	20151007
05a97e7085bc41ac8aac39adbccca891	=	0.12	20151116
05a97e7085bc41ac8aac39adbccca891	=	0.12	20151124
05a97e7085bc41ac8aac39adbccca891	=	0.12	20151125
05a97e7085bc41ac8aac39adbccca891	=	0.25	20150126
05a97e7085bc41ac8aac39adbccca891	=	0.25	20150127
05a97e7085bc41ac8aac39adbccca891	=	0.25	20150206
05a97e7085bc41ac8aac39adbccca891	=	0.25	20150212
05a97e7085bc41ac8aac39adbccca891	=	0.25	20150223
05a97e7085bc41ac8aac39adbccca891	=	0.25	20150324
05a97e7085bc41ac8aac39adbccca891	=	0.25	20150413
05a97e7085bc41ac8aac39adbccca891	=	0.25	20150508
05a97e7085bc41ac8aac39adbccca891	=	0.25	20150515
05a97e7085bc41ac8aac39adbccca891	=	0.25	20150609
05a97e7085bc41ac8aac39adbccca891	=	0.25	20150622
05a97e7085bc41ac8aac39adbccca891	=	0.25	20150624
05a97e7085bc41ac8aac39adbccca891	=	0.25	20150715
05a97e7085bc41ac8aac39adbccca891	=	0.25	20150722
05a97e7085bc41ac8aac39adbccca891	=	0.25	20150723
05a97e7085bc41ac8aac39adbccca891	=	0.25	20150803
05a97e7085bc41ac8aac39adbccca891	=	0.25	20150805
05a97e7085bc41ac8aac39adbccca891	=	0.25	20150924
05a97e7085bc41ac8aac39adbccca891	=	0.25	20150928
05a97e7085bc41ac8aac39adbccca891	=	0.25	20151001
05a97e7085bc41ac8aac39adbccca891	=	0.25	20151109
05a97e7085bc41ac8aac39adbccca891	=	0.25	20151124
05a97e7085bc41ac8aac39adbccca891	=	0.25	20151126
05a97e7085bc41ac8aac39adbccca891	=	0.25	20151202
05a97e7085bc41ac8aac39adbccca891	=	0.25	20151203
05a97e7085bc41ac8aac39adbccca891	=	0.25	20151203
05a97e7085bc41ac8aac39adbccca891	=	0.25	20151209
05a97e7085bc41ac8aac39adbccca891	=	0.5	20150302
05a97e7085bc41ac8aac39adbccca891	=	0.5	20150304
05a97e7085bc41ac8aac39adbccca891	=	0.5	20150316
05a97e7085bc41ac8aac39adbccca891	=	0.5	20150402
05a97e7085bc41ac8aac39adbccca891	=	0.5	20150421
05a97e7085bc41ac8aac39adbccca891	=	0.5	20150421
05a97e7085bc41ac8aac39adbccca891	=	0.5	20150424
05a97e7085bc41ac8aac39adbccca891	=	0.5	20150525
05a97e7085bc41ac8aac39adbccca891	=	0.5	20150525
05a97e7085bc41ac8aac39adbccca891	=	0.5	20150528
05a97e7085bc41ac8aac39adbccca891	=	0.5	20150608
05a97e7085bc41ac8aac39adbccca891	=	0.5	20150703
05a97e7085bc41ac8aac39adbccca891	=	0.5	20150806
05a97e7085bc41ac8aac39adbccca891	=	0.5	20150810
05a97e7085bc41ac8aac39adbccca891	=	0.5	20150811
05a97e7085bc41ac8aac39adbccca891	=	0.5	20150811
05a97e7085bc41ac8aac39adbccca891	=	0.5	20150817
05a97e7085bc41ac8aac39adbccca891	=	0.5	20150824
05a97e7085bc41ac8aac39adbccca891	=	0.5	20150827
05a97e7085bc41ac8aac39adbccca891	=	0.5	20150903
05a97e7085bc41ac8aac39adbccca891	=	0.5	20150904
05a97e7085bc41ac8aac39adbccca891	=	0.5	20150922
05a97e7085bc41ac8aac39adbccca891	=	0.5	20151009
05a97e7085bc41ac8aac39adbccca891	=	0.5	20151022
05a97e7085bc41ac8aac39adbccca891	=	0.5	20151026
05a97e7085bc41ac8aac39adbccca891	=	0.5	20151104
05a97e7085bc41ac8aac39adbccca891	=	0.5	20151119
05a97e7085bc41ac8aac39adbccca891	=	0.5	20151130
05a97e7085bc41ac8aac39adbccca891	=	1	20150123
05a97e7085bc41ac8aac39adbccca891	=	1	20150223
05a97e7085bc41ac8aac39adbccca891	=	1	20150225
05a97e7085bc41ac8aac39adbccca891	=	1	20150225
05a97e7085bc41ac8aac39adbccca891	=	1	20150420
05a97e7085bc41ac8aac39adbccca891	=	1	20150507
05a97e7085bc41ac8aac39adbccca891	=	1	20150518
05a97e7085bc41ac8aac39adbccca891	=	1	20150625
05a97e7085bc41ac8aac39adbccca891	=	1	20150713
05a97e7085bc41ac8aac39adbccca891	=	1	20150721
05a97e7085bc41ac8aac39adbccca891	=	1	20150729
05a97e7085bc41ac8aac39adbccca891	=	1	20150729
05a97e7085bc41ac8aac39adbccca891	=	1	20150813
05a97e7085bc41ac8aac39adbccca891	=	1	20150924
05a97e7085bc41ac8aac39adbccca891	=	1	20150929
05a97e7085bc41ac8aac39adbccca891	=	1	20151009
05a97e7085bc41ac8aac39adbccca891	=	1	20151019
05a97e7085bc41ac8aac39adbccca891	=	1	20151026
05a97e7085bc41ac8aac39adbccca891	=	1	20151029
05a97e7085bc41ac8aac39adbccca891	=	1	20151110
05a97e7085bc41ac8aac39adbccca891	=	1	20151111
05a97e7085bc41ac8aac39adbccca891	=	1	20151119
05a97e7085bc41ac8aac39adbccca891	=	1	20151130
05a97e7085bc41ac8aac39adbccca891	=	1	20151209
05a97e7085bc41ac8aac39adbccca891	=	1	20151215
05a97e7085bc41ac8aac39adbccca891	=	1	20151224
05a97e7085bc41ac8aac39adbccca891	=	1	20151229
05a97e7085bc41ac8aac39adbccca891	=	2	20150113
05a97e7085bc41ac8aac39adbccca891	=	2	20150119
05a97e7085bc41ac8aac39adbccca891	=	2	20150126
05a97e7085bc41ac8aac39adbccca891	=	2	20150128
05a97e7085bc41ac8aac39adbccca891	=	2	20150320
05a97e7085bc41ac8aac39adbccca891	=	2	20150331
05a97e7085bc41ac8aac39adbccca891	=	2	20150403
05a97e7085bc41ac8aac39adbccca891	=	2	20150420
05a97e7085bc41ac8aac39adbccca891	=	2	20150421
05a97e7085bc41ac8aac39adbccca891	=	2	20150421
05a97e7085bc41ac8aac39adbccca891	=	2	20150522
05a97e7085bc41ac8aac39adbccca891	=	2	20150526
05a97e7085bc41ac8aac39adbccca891	=	2	20150622
05a97e7085bc41ac8aac39adbccca891	=	2	20150630
05a97e7085bc41ac8aac39adbccca891	=	2	20150701
05a97e7085bc41ac8aac39adbccca891	=	2	20150707
05a97e7085bc41ac8aac39adbccca891	=	2	20150716
05a97e7085bc41ac8aac39adbccca891	=	2	20150730
05a97e7085bc41ac8aac39adbccca891	=	2	20150803
05a97e7085bc41ac8aac39adbccca891	=	2	20150805
05a97e7085bc41ac8aac39adbccca891	=	2	20150811
05a97e7085bc41ac8aac39adbccca891	=	2	20150812
05a97e7085bc41ac8aac39adbccca891	=	2	20150817
05a97e7085bc41ac8aac39adbccca891	=	2	20150831
05a97e7085bc41ac8aac39adbccca891	=	2	20150907
05a97e7085bc41ac8aac39adbccca891	=	2	20150911
05a97e7085bc41ac8aac39adbccca891	=	2	20150914
05a97e7085bc41ac8aac39adbccca891	=	2	20150924
05a97e7085bc41ac8aac39adbccca891	=	2	20150925
05a97e7085bc41ac8aac39adbccca891	=	2	20151009
05a97e7085bc41ac8aac39adbccca891	=	2	20151013
05a97e7085bc41ac8aac39adbccca891	=	2	20151013
05a97e7085bc41ac8aac39adbccca891	=	2	20151015
05a97e7085bc41ac8aac39adbccca891	=	2	20151111
05a97e7085bc41ac8aac39adbccca891	=	2	20151124
05a97e7085bc41ac8aac39adbccca891	=	2	20151130
05a97e7085bc41ac8aac39adbccca891	=	2	20151204
05a97e7085bc41ac8aac39adbccca891	=	2	20151207
05a97e7085bc41ac8aac39adbccca891	=	2	20151222
05a97e7085bc41ac8aac39adbccca891	=	4	20150113
05a97e7085bc41ac8aac39adbccca891	=	4	20150709
05a97e7085bc41ac8aac39adbccca891	=	4	20150727
05a97e7085bc41ac8aac39adbccca891	=	4	20151110
05a97e7085bc41ac8aac39adbccca891	>	4	20150113
05ab2b43705bdc20ed7f821640e909b5	<=	0.063	20150106
05ab2b43705bdc20ed7f821640e909b5	<=	0.063	20150115
05ab2b43705bdc20ed7f821640e909b5	<=	0.063	20150427
05ab2b43705bdc20ed7f821640e909b5	<=	0.063	20150519
05ab2b43705bdc20ed7f821640e909b5	<=	0.063	20150528
05ab2b43705bdc20ed7f821640e909b5	<=	0.063	20150611
05ab2b43705bdc20ed7f821640e909b5	<=	0.063	20150615
05ab2b43705bdc20ed7f821640e909b5	<=	0.063	20150818
05ab2b43705bdc20ed7f821640e909b5	<=	0.063	20151103
05ab2b43705bdc20ed7f821640e909b5	<=	0.063	20151128
05ab2b43705bdc20ed7f821640e909b5	=	0.125	20150519
05ab2b43705bdc20ed7f821640e909b5	=	0.125	20150604
05ab2b43705bdc20ed7f821640e909b5	=	0.25	20150102
05ab2b43705bdc20ed7f821640e909b5	=	0.25	20150122
05ab2b43705bdc20ed7f821640e909b5	=	0.25	20150813
05ab2b43705bdc20ed7f821640e909b5	=	0.25	20150824
05ab2b43705bdc20ed7f821640e909b5	=	0.25	20150828
05ab2b43705bdc20ed7f821640e909b5	=	0.5	20150402
05ab2b43705bdc20ed7f821640e909b5	=	1	20150827
05ab2b43705bdc20ed7f821640e909b5	=	1	20150918
05ab2b43705bdc20ed7f821640e909b5	=	2	20150113
05ab2b43705bdc20ed7f821640e909b5	=	2	20150628
05ab2b43705bdc20ed7f821640e909b5	=	4	20150721
05da09017fe30facf344469cc3ddca06	<=	0.03	20150122
05da09017fe30facf344469cc3ddca06	<=	0.03	20150122
05da09017fe30facf344469cc3ddca06	<=	0.03	20150206
05da09017fe30facf344469cc3ddca06	<=	0.03	20150305
05da09017fe30facf344469cc3ddca06	<=	0.03	20150310
05da09017fe30facf344469cc3ddca06	<=	0.03	20150312
05da09017fe30facf344469cc3ddca06	<=	0.03	20150317
05da09017fe30facf344469cc3ddca06	<=	0.03	20150319
05da09017fe30facf344469cc3ddca06	<=	0.03	20150319
05da09017fe30facf344469cc3ddca06	<=	0.03	20150324
05da09017fe30facf344469cc3ddca06	<=	0.03	20150330
05da09017fe30facf344469cc3ddca06	<=	0.03	20150406
05da09017fe30facf344469cc3ddca06	<=	0.03	20150406
05da09017fe30facf344469cc3ddca06	<=	0.03	20150407
05da09017fe30facf344469cc3ddca06	<=	0.03	20150407
05da09017fe30facf344469cc3ddca06	<=	0.03	20150412
05da09017fe30facf344469cc3ddca06	<=	0.03	20150414
05da09017fe30facf344469cc3ddca06	<=	0.03	20150420
05da09017fe30facf344469cc3ddca06	<=	0.03	20150421
05da09017fe30facf344469cc3ddca06	<=	0.03	20150424
05da09017fe30facf344469cc3ddca06	<=	0.03	20150425
05da09017fe30facf344469cc3ddca06	<=	0.03	20150501
05da09017fe30facf344469cc3ddca06	<=	0.03	20150512
05da09017fe30facf344469cc3ddca06	<=	0.03	20150529
05da09017fe30facf344469cc3ddca06	<=	0.03	20150601
05da09017fe30facf344469cc3ddca06	<=	0.03	20150608
05da09017fe30facf344469cc3ddca06	<=	0.03	20150608
05da09017fe30facf344469cc3ddca06	<=	0.03	20150624
05da09017fe30facf344469cc3ddca06	<=	0.03	20150721
05da09017fe30facf344469cc3ddca06	<=	0.03	20150725
05da09017fe30facf344469cc3ddca06	<=	0.03	20150728
05da09017fe30facf344469cc3ddca06	<=	0.03	20150728
05da09017fe30facf344469cc3ddca06	<=	0.03	20150824
05da09017fe30facf344469cc3ddca06	<=	0.03	20150827
05da09017fe30facf344469cc3ddca06	<=	0.03	20150903
05da09017fe30facf344469cc3ddca06	<=	0.03	20150915
05da09017fe30facf344469cc3ddca06	<=	0.03	20150918
05da09017fe30facf344469cc3ddca06	<=	0.03	20151004
05da09017fe30facf344469cc3ddca06	<=	0.03	20151008
05da09017fe30facf344469cc3ddca06	<=	0.03	20151013
05da09017fe30facf344469cc3ddca06	<=	0.03	20151029
05da09017fe30facf344469cc3ddca06	<=	0.03	20151112
05da09017fe30facf344469cc3ddca06	<=	0.03	20151116
05da09017fe30facf344469cc3ddca06	<=	0.03	20151215
05da09017fe30facf344469cc3ddca06	<=	0.03	20151215
05da09017fe30facf344469cc3ddca06	<=	0.03	20151218
05da09017fe30facf344469cc3ddca06	<=	0.03	20151225
05da09017fe30facf344469cc3ddca06	=	0.06	20150107
05da09017fe30facf344469cc3ddca06	=	0.06	20150109
05da09017fe30facf344469cc3ddca06	=	0.06	20150114
05da09017fe30facf344469cc3ddca06	=	0.06	20150116
05da09017fe30facf344469cc3ddca06	=	0.06	20150116
05da09017fe30facf344469cc3ddca06	=	0.06	20150119
05da09017fe30facf344469cc3ddca06	=	0.06	20150129
05da09017fe30facf344469cc3ddca06	=	0.06	20150131
05da09017fe30facf344469cc3ddca06	=	0.06	20150209
05da09017fe30facf344469cc3ddca06	=	0.06	20150223
05da09017fe30facf344469cc3ddca06	=	0.06	20150302
05da09017fe30facf344469cc3ddca06	=	0.06	20150317
05da09017fe30facf344469cc3ddca06	=	0.06	20150330
05da09017fe30facf344469cc3ddca06	=	0.06	20150330
05da09017fe30facf344469cc3ddca06	=	0.06	20150427
05da09017fe30facf344469cc3ddca06	=	0.06	20150428
05da09017fe30facf344469cc3ddca06	=	0.06	20150430
05da09017fe30facf344469cc3ddca06	=	0.06	20150505
05da09017fe30facf344469cc3ddca06	=	0.06	20150507
05da09017fe30facf344469cc3ddca06	=	0.06	20150510
05da09017fe30facf344469cc3ddca06	=	0.06	20150528
05da09017fe30facf344469cc3ddca06	=	0.06	20150529
05da09017fe30facf344469cc3ddca06	=	0.06	20150529
05da09017fe30facf344469cc3ddca06	=	0.06	20150609
05da09017fe30facf344469cc3ddca06	=	0.06	20150610
05da09017fe30facf344469cc3ddca06	=	0.06	20150617
05da09017fe30facf344469cc3ddca06	=	0.06	20150617
05da09017fe30facf344469cc3ddca06	=	0.06	20150617
05da09017fe30facf344469cc3ddca06	=	0.06	20150702
05da09017fe30facf344469cc3ddca06	=	0.06	20150706
05da09017fe30facf344469cc3ddca06	=	0.06	20150713
05da09017fe30facf344469cc3ddca06	=	0.06	20150721
05da09017fe30facf344469cc3ddca06	=	0.06	20150801
05da09017fe30facf344469cc3ddca06	=	0.06	20150802
05da09017fe30facf344469cc3ddca06	=	0.06	20150807
05da09017fe30facf344469cc3ddca06	=	0.06	20150808
05da09017fe30facf344469cc3ddca06	=	0.06	20150825
05da09017fe30facf344469cc3ddca06	=	0.06	20150827
05da09017fe30facf344469cc3ddca06	=	0.06	20150828
05da09017fe30facf344469cc3ddca06	=	0.06	20150904
05da09017fe30facf344469cc3ddca06	=	0.06	20150916
05da09017fe30facf344469cc3ddca06	=	0.06	20150926
05da09017fe30facf344469cc3ddca06	=	0.06	20150929
05da09017fe30facf344469cc3ddca06	=	0.06	20151009
05da09017fe30facf344469cc3ddca06	=	0.06	20151116
05da09017fe30facf344469cc3ddca06	=	0.06	20151127
05da09017fe30facf344469cc3ddca06	=	0.06	20151217
05da09017fe30facf344469cc3ddca06	=	0.06	20151227
05da09017fe30facf344469cc3ddca06	=	0.12	20150108
05da09017fe30facf344469cc3ddca06	=	0.12	20150204
05da09017fe30facf344469cc3ddca06	=	0.12	20150306
05da09017fe30facf344469cc3ddca06	=	0.12	20150512
05da09017fe30facf344469cc3ddca06	=	0.12	20150514
05da09017fe30facf344469cc3ddca06	=	0.12	20150526
05da09017fe30facf344469cc3ddca06	=	0.12	20150615
05da09017fe30facf344469cc3ddca06	=	0.12	20150622
05da09017fe30facf344469cc3ddca06	=	0.12	20150702
05da09017fe30facf344469cc3ddca06	=	0.12	20150814
05da09017fe30facf344469cc3ddca06	=	0.12	20150825
05da09017fe30facf344469cc3ddca06	=	0.12	20150924
05da09017fe30facf344469cc3ddca06	=	0.12	20151027
05da09017fe30facf344469cc3ddca06	=	0.12	20151225
05da09017fe30facf344469cc3ddca06	=	0.25	20150126
05da09017fe30facf344469cc3ddca06	=	0.25	20150213
05da09017fe30facf344469cc3ddca06	=	0.25	20150311
05da09017fe30facf344469cc3ddca06	=	0.25	20150317
05da09017fe30facf344469cc3ddca06	=	0.25	20150326
05da09017fe30facf344469cc3ddca06	=	0.25	20150410
05da09017fe30facf344469cc3ddca06	=	0.25	20150421
05da09017fe30facf344469cc3ddca06	=	0.25	20150521
05da09017fe30facf344469cc3ddca06	=	0.25	20150611
05da09017fe30facf344469cc3ddca06	=	0.25	20150613
05da09017fe30facf344469cc3ddca06	=	0.25	20150814
05da09017fe30facf344469cc3ddca06	=	0.25	20150821
05da09017fe30facf344469cc3ddca06	=	0.25	20150926
05da09017fe30facf344469cc3ddca06	=	0.5	20150115
05da09017fe30facf344469cc3ddca06	=	0.5	20150120
05da09017fe30facf344469cc3ddca06	=	0.5	20150417
05da09017fe30facf344469cc3ddca06	=	0.5	20150601
05da09017fe30facf344469cc3ddca06	=	0.5	20150608
05da09017fe30facf344469cc3ddca06	=	0.5	20150618
05da09017fe30facf344469cc3ddca06	=	0.5	20150911
05da09017fe30facf344469cc3ddca06	=	0.5	20151124
05da09017fe30facf344469cc3ddca06	=	0.5	20151228
05da09017fe30facf344469cc3ddca06	=	1	20150101
05da09017fe30facf344469cc3ddca06	=	1	20150102
05da09017fe30facf344469cc3ddca06	=	1	20150105
05da09017fe30facf344469cc3ddca06	=	1	20150223
05da09017fe30facf344469cc3ddca06	=	1	20150309
05da09017fe30facf344469cc3ddca06	=	1	20150402
05da09017fe30facf344469cc3ddca06	=	1	20150501
05da09017fe30facf344469cc3ddca06	=	1	20150525
05da09017fe30facf344469cc3ddca06	=	1	20150527
05da09017fe30facf344469cc3ddca06	=	1	20150710
05da09017fe30facf344469cc3ddca06	=	1	20150828
05da09017fe30facf344469cc3ddca06	=	1	20150907
05da09017fe30facf344469cc3ddca06	=	1	20151003
05da09017fe30facf344469cc3ddca06	=	2	20150109
05da09017fe30facf344469cc3ddca06	=	2	20150120
05da09017fe30facf344469cc3ddca06	=	2	20150207
05da09017fe30facf344469cc3ddca06	=	2	20150216
05da09017fe30facf344469cc3ddca06	=	2	20150225
05da09017fe30facf344469cc3ddca06	=	2	20150227
05da09017fe30facf344469cc3ddca06	=	2	20150422
05da09017fe30facf344469cc3ddca06	=	2	20150422
05da09017fe30facf344469cc3ddca06	=	2	20150521
05da09017fe30facf344469cc3ddca06	=	2	20150530
05da09017fe30facf344469cc3ddca06	=	2	20150601
05da09017fe30facf344469cc3ddca06	=	2	20150609
05da09017fe30facf344469cc3ddca06	=	2	20150623
05da09017fe30facf344469cc3ddca06	=	2	20150624
05da09017fe30facf344469cc3ddca06	=	2	20150710
05da09017fe30facf344469cc3ddca06	=	2	20150807
05da09017fe30facf344469cc3ddca06	=	2	20150825
05da09017fe30facf344469cc3ddca06	=	2	20150828
05da09017fe30facf344469cc3ddca06	=	2	20150916
05da09017fe30facf344469cc3ddca06	=	4	20150512
05da09017fe30facf344469cc3ddca06	=	4	20150707
05da09017fe30facf344469cc3ddca06	>	4	20150512
05da09017fe30facf344469cc3ddca06	>	4	20150527
05e0268a2f52d3cf35c351f5547468f8	<=	0.03	20150226
05e0268a2f52d3cf35c351f5547468f8	<=	0.03	20150604
05e0268a2f52d3cf35c351f5547468f8	<=	0.03	20151224
05e0268a2f52d3cf35c351f5547468f8	=	0.06	20150121
05e0268a2f52d3cf35c351f5547468f8	=	0.06	20150226
05e511b45d8908db84b81c595bc796b1	<=	0.03	20150119
05e511b45d8908db84b81c595bc796b1	<=	0.03	20150123
05e511b45d8908db84b81c595bc796b1	<=	0.03	20150125
05e511b45d8908db84b81c595bc796b1	<=	0.03	20150130
05e511b45d8908db84b81c595bc796b1	<=	0.03	20150205
05e511b45d8908db84b81c595bc796b1	<=	0.03	20150428
05e511b45d8908db84b81c595bc796b1	<=	0.03	20150504
05e511b45d8908db84b81c595bc796b1	<=	0.03	20150922
05e511b45d8908db84b81c595bc796b1	<=	0.03	20151030
05e511b45d8908db84b81c595bc796b1	<=	0.03	20151106
05e511b45d8908db84b81c595bc796b1	<=	0.03	20151201
05e511b45d8908db84b81c595bc796b1	<=	0.03	20151221
05e511b45d8908db84b81c595bc796b1	<=	0.03	20151227
05e511b45d8908db84b81c595bc796b1	=	0.06	20150105
05e511b45d8908db84b81c595bc796b1	=	0.06	20150610
05e511b45d8908db84b81c595bc796b1	=	0.06	20151019
05e511b45d8908db84b81c595bc796b1	=	0.06	20151019
05e511b45d8908db84b81c595bc796b1	=	0.06	20151021
05e511b45d8908db84b81c595bc796b1	=	0.06	20151029
05e511b45d8908db84b81c595bc796b1	=	0.06	20151112
05e511b45d8908db84b81c595bc796b1	=	0.12	20150105
05e511b45d8908db84b81c595bc796b1	=	0.12	20150421
05e511b45d8908db84b81c595bc796b1	=	0.12	20151106
05e511b45d8908db84b81c595bc796b1	=	0.12	20151216
05e511b45d8908db84b81c595bc796b1	=	0.25	20151013
05e511b45d8908db84b81c595bc796b1	=	0.25	20151013
05e511b45d8908db84b81c595bc796b1	=	0.25	20151213
05e511b45d8908db84b81c595bc796b1	=	0.5	20150407
05e511b45d8908db84b81c595bc796b1	=	0.5	20150514
05e511b45d8908db84b81c595bc796b1	=	0.5	20150520
05e511b45d8908db84b81c595bc796b1	=	0.5	20150805
05e511b45d8908db84b81c595bc796b1	=	1	20150512
05e511b45d8908db84b81c595bc796b1	=	2	20150406
0677030b4f4c902a2f8834cf55cc65ac	<=	0.03	20150102
0677030b4f4c902a2f8834cf55cc65ac	<=	0.03	20150105
0677030b4f4c902a2f8834cf55cc65ac	<=	0.03	20150115
0677030b4f4c902a2f8834cf55cc65ac	<=	0.03	20150220
0677030b4f4c902a2f8834cf55cc65ac	<=	0.03	20150303
0677030b4f4c902a2f8834cf55cc65ac	<=	0.03	20150312
0677030b4f4c902a2f8834cf55cc65ac	<=	0.03	20150312
0677030b4f4c902a2f8834cf55cc65ac	<=	0.03	20150317
0677030b4f4c902a2f8834cf55cc65ac	<=	0.03	20150323
0677030b4f4c902a2f8834cf55cc65ac	<=	0.03	20150410
0677030b4f4c902a2f8834cf55cc65ac	<=	0.03	20150424
0677030b4f4c902a2f8834cf55cc65ac	<=	0.03	20150507
0677030b4f4c902a2f8834cf55cc65ac	<=	0.03	20150507
0677030b4f4c902a2f8834cf55cc65ac	<=	0.03	20150518
0677030b4f4c902a2f8834cf55cc65ac	<=	0.03	20150518
0677030b4f4c902a2f8834cf55cc65ac	<=	0.03	20150522
0677030b4f4c902a2f8834cf55cc65ac	<=	0.03	20150522
0677030b4f4c902a2f8834cf55cc65ac	<=	0.03	20150707
0677030b4f4c902a2f8834cf55cc65ac	<=	0.03	20150717
0677030b4f4c902a2f8834cf55cc65ac	<=	0.03	20150727
0677030b4f4c902a2f8834cf55cc65ac	<=	0.03	20150729
0677030b4f4c902a2f8834cf55cc65ac	<=	0.03	20150729
0677030b4f4c902a2f8834cf55cc65ac	<=	0.03	20150731
0677030b4f4c902a2f8834cf55cc65ac	<=	0.03	20150803
0677030b4f4c902a2f8834cf55cc65ac	<=	0.03	20150811
0677030b4f4c902a2f8834cf55cc65ac	<=	0.03	20150818
0677030b4f4c902a2f8834cf55cc65ac	<=	0.03	20150901
0677030b4f4c902a2f8834cf55cc65ac	<=	0.03	20150907
0677030b4f4c902a2f8834cf55cc65ac	<=	0.03	20150928
0677030b4f4c902a2f8834cf55cc65ac	<=	0.03	20150928
0677030b4f4c902a2f8834cf55cc65ac	<=	0.03	20151006
[truncated: 98,836 more rows]
