# Supplementary material for: Improved penicillin susceptibility of Streptococcus pneumoniae and increased penicillin consumption in Japan, 2013–18
Source: PLoS One. 2020 Oct 22;15(10):e0240655. doi: 10.1371/journal.pone.0240655 (PMC7580930; doi:10.1371/journal.pone.0240655)
Supplement: S1 Data — (ZIP) [file pone.0240655.s001.zip › 2016-anon.txt]

00322efb06d8c00850d3acdb0f021e62	=	1	20160523
00664ef116c8a6d49081c713a9267d31	<=	0.06	20160109
00664ef116c8a6d49081c713a9267d31	<=	0.06	20160111
00664ef116c8a6d49081c713a9267d31	<=	0.06	20160221
00664ef116c8a6d49081c713a9267d31	<=	0.06	20160229
00664ef116c8a6d49081c713a9267d31	<=	0.06	20160312
00664ef116c8a6d49081c713a9267d31	<=	0.06	20160315
00664ef116c8a6d49081c713a9267d31	<=	0.06	20160315
00664ef116c8a6d49081c713a9267d31	<=	0.06	20160322
00664ef116c8a6d49081c713a9267d31	<=	0.06	20160330
00664ef116c8a6d49081c713a9267d31	<=	0.06	20160411
00664ef116c8a6d49081c713a9267d31	<=	0.06	20160523
00664ef116c8a6d49081c713a9267d31	<=	0.06	20160823
00664ef116c8a6d49081c713a9267d31	<=	0.06	20160904
00664ef116c8a6d49081c713a9267d31	<=	0.06	20160913
00664ef116c8a6d49081c713a9267d31	<=	0.06	20160926
00664ef116c8a6d49081c713a9267d31	<=	0.06	20160927
00664ef116c8a6d49081c713a9267d31	<=	0.06	20161003
00664ef116c8a6d49081c713a9267d31	<=	0.06	20161021
00664ef116c8a6d49081c713a9267d31	<=	0.06	20161023
00664ef116c8a6d49081c713a9267d31	<=	0.06	20161028
00664ef116c8a6d49081c713a9267d31	<=	0.06	20161107
00664ef116c8a6d49081c713a9267d31	<=	0.06	20161109
00664ef116c8a6d49081c713a9267d31	<=	0.06	20161121
00664ef116c8a6d49081c713a9267d31	<=	0.06	20161125
00664ef116c8a6d49081c713a9267d31	<=	0.06	20161130
00664ef116c8a6d49081c713a9267d31	<=	0.06	20161215
00664ef116c8a6d49081c713a9267d31	<=	0.06	20161216
00664ef116c8a6d49081c713a9267d31	<=	0.06	20161226
00664ef116c8a6d49081c713a9267d31	=	0.12	20160426
00664ef116c8a6d49081c713a9267d31	=	0.12	20160630
00664ef116c8a6d49081c713a9267d31	=	0.12	20161219
00664ef116c8a6d49081c713a9267d31	=	0.5	20160108
00664ef116c8a6d49081c713a9267d31	=	0.5	20160118
00664ef116c8a6d49081c713a9267d31	=	0.5	20160118
00664ef116c8a6d49081c713a9267d31	=	0.5	20160608
00664ef116c8a6d49081c713a9267d31	=	0.5	20160801
00664ef116c8a6d49081c713a9267d31	=	0.5	20160904
00664ef116c8a6d49081c713a9267d31	=	0.5	20161025
00664ef116c8a6d49081c713a9267d31	=	0.5	20161119
00664ef116c8a6d49081c713a9267d31	=	0.5	20161207
00664ef116c8a6d49081c713a9267d31	=	1	20160201
00664ef116c8a6d49081c713a9267d31	=	1	20160327
00664ef116c8a6d49081c713a9267d31	=	1	20160629
00664ef116c8a6d49081c713a9267d31	=	1	20160901
00664ef116c8a6d49081c713a9267d31	=	2	20160114
00664ef116c8a6d49081c713a9267d31	=	2	20161007
0067d199c87b6b99e34c8ffa05ef350d	<=	0.03	20160102
0067d199c87b6b99e34c8ffa05ef350d	<=	0.03	20160104
0067d199c87b6b99e34c8ffa05ef350d	<=	0.03	20160114
0067d199c87b6b99e34c8ffa05ef350d	<=	0.03	20160118
0067d199c87b6b99e34c8ffa05ef350d	<=	0.03	20160121
0067d199c87b6b99e34c8ffa05ef350d	<=	0.03	20160121
0067d199c87b6b99e34c8ffa05ef350d	<=	0.03	20160129
0067d199c87b6b99e34c8ffa05ef350d	<=	0.03	20160202
0067d199c87b6b99e34c8ffa05ef350d	<=	0.03	20160202
0067d199c87b6b99e34c8ffa05ef350d	<=	0.03	20160208
0067d199c87b6b99e34c8ffa05ef350d	<=	0.03	20160209
0067d199c87b6b99e34c8ffa05ef350d	<=	0.03	20160211
0067d199c87b6b99e34c8ffa05ef350d	<=	0.03	20160212
0067d199c87b6b99e34c8ffa05ef350d	<=	0.03	20160215
0067d199c87b6b99e34c8ffa05ef350d	<=	0.03	20160219
0067d199c87b6b99e34c8ffa05ef350d	<=	0.03	20160219
0067d199c87b6b99e34c8ffa05ef350d	<=	0.03	20160222
0067d199c87b6b99e34c8ffa05ef350d	<=	0.03	20160225
0067d199c87b6b99e34c8ffa05ef350d	<=	0.03	20160229
0067d199c87b6b99e34c8ffa05ef350d	<=	0.03	20160301
0067d199c87b6b99e34c8ffa05ef350d	<=	0.03	20160309
0067d199c87b6b99e34c8ffa05ef350d	<=	0.03	20160314
0067d199c87b6b99e34c8ffa05ef350d	<=	0.03	20160314
0067d199c87b6b99e34c8ffa05ef350d	<=	0.03	20160317
0067d199c87b6b99e34c8ffa05ef350d	<=	0.03	20160317
0067d199c87b6b99e34c8ffa05ef350d	<=	0.03	20160318
0067d199c87b6b99e34c8ffa05ef350d	<=	0.03	20160322
0067d199c87b6b99e34c8ffa05ef350d	<=	0.03	20160328
0067d199c87b6b99e34c8ffa05ef350d	<=	0.03	20160331
0067d199c87b6b99e34c8ffa05ef350d	<=	0.03	20160404
0067d199c87b6b99e34c8ffa05ef350d	<=	0.03	20160404
0067d199c87b6b99e34c8ffa05ef350d	<=	0.03	20160405
0067d199c87b6b99e34c8ffa05ef350d	<=	0.03	20160405
0067d199c87b6b99e34c8ffa05ef350d	<=	0.03	20160411
0067d199c87b6b99e34c8ffa05ef350d	<=	0.03	20160425
0067d199c87b6b99e34c8ffa05ef350d	<=	0.03	20160425
0067d199c87b6b99e34c8ffa05ef350d	<=	0.03	20160428
0067d199c87b6b99e34c8ffa05ef350d	<=	0.03	20160429
0067d199c87b6b99e34c8ffa05ef350d	<=	0.03	20160502
0067d199c87b6b99e34c8ffa05ef350d	<=	0.03	20160502
0067d199c87b6b99e34c8ffa05ef350d	<=	0.03	20160502
0067d199c87b6b99e34c8ffa05ef350d	<=	0.03	20160504
0067d199c87b6b99e34c8ffa05ef350d	<=	0.03	20160506
0067d199c87b6b99e34c8ffa05ef350d	<=	0.03	20160506
0067d199c87b6b99e34c8ffa05ef350d	<=	0.03	20160506
0067d199c87b6b99e34c8ffa05ef350d	<=	0.03	20160509
0067d199c87b6b99e34c8ffa05ef350d	<=	0.03	20160509
0067d199c87b6b99e34c8ffa05ef350d	<=	0.03	20160510
0067d199c87b6b99e34c8ffa05ef350d	<=	0.03	20160511
0067d199c87b6b99e34c8ffa05ef350d	<=	0.03	20160512
0067d199c87b6b99e34c8ffa05ef350d	<=	0.03	20160516
0067d199c87b6b99e34c8ffa05ef350d	<=	0.03	20160516
0067d199c87b6b99e34c8ffa05ef350d	<=	0.03	20160516
0067d199c87b6b99e34c8ffa05ef350d	<=	0.03	20160517
0067d199c87b6b99e34c8ffa05ef350d	<=	0.03	20160524
0067d199c87b6b99e34c8ffa05ef350d	<=	0.03	20160526
0067d199c87b6b99e34c8ffa05ef350d	<=	0.03	20160526
0067d199c87b6b99e34c8ffa05ef350d	<=	0.03	20160530
0067d199c87b6b99e34c8ffa05ef350d	<=	0.03	20160620
0067d199c87b6b99e34c8ffa05ef350d	<=	0.03	20160620
0067d199c87b6b99e34c8ffa05ef350d	<=	0.03	20160628
0067d199c87b6b99e34c8ffa05ef350d	<=	0.03	20160628
0067d199c87b6b99e34c8ffa05ef350d	<=	0.03	20160629
0067d199c87b6b99e34c8ffa05ef350d	<=	0.03	20160701
0067d199c87b6b99e34c8ffa05ef350d	<=	0.03	20160705
0067d199c87b6b99e34c8ffa05ef350d	<=	0.03	20160705
0067d199c87b6b99e34c8ffa05ef350d	<=	0.03	20160706
0067d199c87b6b99e34c8ffa05ef350d	<=	0.03	20160708
0067d199c87b6b99e34c8ffa05ef350d	<=	0.03	20160717
0067d199c87b6b99e34c8ffa05ef350d	<=	0.03	20160719
0067d199c87b6b99e34c8ffa05ef350d	<=	0.03	20160721
0067d199c87b6b99e34c8ffa05ef350d	<=	0.03	20160721
0067d199c87b6b99e34c8ffa05ef350d	<=	0.03	20160726
0067d199c87b6b99e34c8ffa05ef350d	<=	0.03	20160728
0067d199c87b6b99e34c8ffa05ef350d	<=	0.03	20160802
0067d199c87b6b99e34c8ffa05ef350d	<=	0.03	20160804
0067d199c87b6b99e34c8ffa05ef350d	<=	0.03	20160805
0067d199c87b6b99e34c8ffa05ef350d	<=	0.03	20160808
0067d199c87b6b99e34c8ffa05ef350d	<=	0.03	20160808
0067d199c87b6b99e34c8ffa05ef350d	<=	0.03	20160810
0067d199c87b6b99e34c8ffa05ef350d	<=	0.03	20160815
0067d199c87b6b99e34c8ffa05ef350d	<=	0.03	20160822
0067d199c87b6b99e34c8ffa05ef350d	<=	0.03	20160822
0067d199c87b6b99e34c8ffa05ef350d	<=	0.03	20160823
0067d199c87b6b99e34c8ffa05ef350d	<=	0.03	20160824
0067d199c87b6b99e34c8ffa05ef350d	<=	0.03	20160826
0067d199c87b6b99e34c8ffa05ef350d	<=	0.03	20160826
0067d199c87b6b99e34c8ffa05ef350d	<=	0.03	20160829
0067d199c87b6b99e34c8ffa05ef350d	<=	0.03	20160830
0067d199c87b6b99e34c8ffa05ef350d	<=	0.03	20160830
0067d199c87b6b99e34c8ffa05ef350d	<=	0.03	20160831
0067d199c87b6b99e34c8ffa05ef350d	<=	0.03	20160902
0067d199c87b6b99e34c8ffa05ef350d	<=	0.03	20160905
0067d199c87b6b99e34c8ffa05ef350d	<=	0.03	20160912
0067d199c87b6b99e34c8ffa05ef350d	<=	0.03	20160912
0067d199c87b6b99e34c8ffa05ef350d	<=	0.03	20160914
0067d199c87b6b99e34c8ffa05ef350d	<=	0.03	20160914
0067d199c87b6b99e34c8ffa05ef350d	<=	0.03	20160915
0067d199c87b6b99e34c8ffa05ef350d	<=	0.03	20160920
0067d199c87b6b99e34c8ffa05ef350d	<=	0.03	20160920
0067d199c87b6b99e34c8ffa05ef350d	<=	0.03	20160920
0067d199c87b6b99e34c8ffa05ef350d	<=	0.03	20160921
0067d199c87b6b99e34c8ffa05ef350d	<=	0.03	20160923
0067d199c87b6b99e34c8ffa05ef350d	<=	0.03	20160923
0067d199c87b6b99e34c8ffa05ef350d	<=	0.03	20160926
0067d199c87b6b99e34c8ffa05ef350d	<=	0.03	20160926
0067d199c87b6b99e34c8ffa05ef350d	<=	0.03	20160928
0067d199c87b6b99e34c8ffa05ef350d	<=	0.03	20160930
0067d199c87b6b99e34c8ffa05ef350d	<=	0.03	20161003
0067d199c87b6b99e34c8ffa05ef350d	<=	0.03	20161004
0067d199c87b6b99e34c8ffa05ef350d	<=	0.03	20161007
0067d199c87b6b99e34c8ffa05ef350d	<=	0.03	20161011
0067d199c87b6b99e34c8ffa05ef350d	<=	0.03	20161011
0067d199c87b6b99e34c8ffa05ef350d	<=	0.03	20161011
0067d199c87b6b99e34c8ffa05ef350d	<=	0.03	20161011
0067d199c87b6b99e34c8ffa05ef350d	<=	0.03	20161011
0067d199c87b6b99e34c8ffa05ef350d	<=	0.03	20161011
0067d199c87b6b99e34c8ffa05ef350d	<=	0.03	20161012
0067d199c87b6b99e34c8ffa05ef350d	<=	0.03	20161012
0067d199c87b6b99e34c8ffa05ef350d	<=	0.03	20161012
0067d199c87b6b99e34c8ffa05ef350d	<=	0.03	20161012
0067d199c87b6b99e34c8ffa05ef350d	<=	0.03	20161013
0067d199c87b6b99e34c8ffa05ef350d	<=	0.03	20161017
0067d199c87b6b99e34c8ffa05ef350d	<=	0.03	20161024
0067d199c87b6b99e34c8ffa05ef350d	<=	0.03	20161027
0067d199c87b6b99e34c8ffa05ef350d	<=	0.03	20161028
0067d199c87b6b99e34c8ffa05ef350d	<=	0.03	20161104
0067d199c87b6b99e34c8ffa05ef350d	<=	0.03	20161107
0067d199c87b6b99e34c8ffa05ef350d	<=	0.03	20161109
0067d199c87b6b99e34c8ffa05ef350d	<=	0.03	20161114
0067d199c87b6b99e34c8ffa05ef350d	<=	0.03	20161115
0067d199c87b6b99e34c8ffa05ef350d	<=	0.03	20161115
0067d199c87b6b99e34c8ffa05ef350d	<=	0.03	20161124
0067d199c87b6b99e34c8ffa05ef350d	<=	0.03	20161128
0067d199c87b6b99e34c8ffa05ef350d	<=	0.03	20161128
0067d199c87b6b99e34c8ffa05ef350d	<=	0.03	20161129
0067d199c87b6b99e34c8ffa05ef350d	<=	0.03	20161130
0067d199c87b6b99e34c8ffa05ef350d	<=	0.03	20161130
0067d199c87b6b99e34c8ffa05ef350d	<=	0.03	20161201
0067d199c87b6b99e34c8ffa05ef350d	<=	0.03	20161205
0067d199c87b6b99e34c8ffa05ef350d	<=	0.03	20161212
0067d199c87b6b99e34c8ffa05ef350d	<=	0.03	20161212
0067d199c87b6b99e34c8ffa05ef350d	<=	0.03	20161213
0067d199c87b6b99e34c8ffa05ef350d	<=	0.03	20161214
0067d199c87b6b99e34c8ffa05ef350d	<=	0.03	20161216
0067d199c87b6b99e34c8ffa05ef350d	<=	0.03	20161216
0067d199c87b6b99e34c8ffa05ef350d	<=	0.03	20161219
0067d199c87b6b99e34c8ffa05ef350d	<=	0.03	20161221
0067d199c87b6b99e34c8ffa05ef350d	<=	0.03	20161221
0067d199c87b6b99e34c8ffa05ef350d	<=	0.03	20161222
0067d199c87b6b99e34c8ffa05ef350d	<=	0.03	20161222
0067d199c87b6b99e34c8ffa05ef350d	<=	0.03	20161226
0067d199c87b6b99e34c8ffa05ef350d	<=	0.03	20161226
0067d199c87b6b99e34c8ffa05ef350d	<=	0.03	20161228
0067d199c87b6b99e34c8ffa05ef350d	=	0.06	20160106
0067d199c87b6b99e34c8ffa05ef350d	=	0.06	20160201
0067d199c87b6b99e34c8ffa05ef350d	=	0.06	20160201
0067d199c87b6b99e34c8ffa05ef350d	=	0.06	20160201
0067d199c87b6b99e34c8ffa05ef350d	=	0.06	20160201
0067d199c87b6b99e34c8ffa05ef350d	=	0.06	20160201
0067d199c87b6b99e34c8ffa05ef350d	=	0.06	20160203
0067d199c87b6b99e34c8ffa05ef350d	=	0.06	20160204
0067d199c87b6b99e34c8ffa05ef350d	=	0.06	20160205
0067d199c87b6b99e34c8ffa05ef350d	=	0.06	20160205
0067d199c87b6b99e34c8ffa05ef350d	=	0.06	20160211
0067d199c87b6b99e34c8ffa05ef350d	=	0.06	20160222
0067d199c87b6b99e34c8ffa05ef350d	=	0.06	20160225
0067d199c87b6b99e34c8ffa05ef350d	=	0.06	20160225
0067d199c87b6b99e34c8ffa05ef350d	=	0.06	20160303
0067d199c87b6b99e34c8ffa05ef350d	=	0.06	20160307
0067d199c87b6b99e34c8ffa05ef350d	=	0.06	20160311
0067d199c87b6b99e34c8ffa05ef350d	=	0.06	20160315
0067d199c87b6b99e34c8ffa05ef350d	=	0.06	20160316
0067d199c87b6b99e34c8ffa05ef350d	=	0.06	20160318
0067d199c87b6b99e34c8ffa05ef350d	=	0.06	20160323
0067d199c87b6b99e34c8ffa05ef350d	=	0.06	20160324
0067d199c87b6b99e34c8ffa05ef350d	=	0.06	20160324
0067d199c87b6b99e34c8ffa05ef350d	=	0.06	20160330
0067d199c87b6b99e34c8ffa05ef350d	=	0.06	20160408
0067d199c87b6b99e34c8ffa05ef350d	=	0.06	20160413
0067d199c87b6b99e34c8ffa05ef350d	=	0.06	20160422
0067d199c87b6b99e34c8ffa05ef350d	=	0.06	20160425
0067d199c87b6b99e34c8ffa05ef350d	=	0.06	20160425
0067d199c87b6b99e34c8ffa05ef350d	=	0.06	20160428
0067d199c87b6b99e34c8ffa05ef350d	=	0.06	20160503
0067d199c87b6b99e34c8ffa05ef350d	=	0.06	20160506
0067d199c87b6b99e34c8ffa05ef350d	=	0.06	20160506
0067d199c87b6b99e34c8ffa05ef350d	=	0.06	20160509
0067d199c87b6b99e34c8ffa05ef350d	=	0.06	20160513
0067d199c87b6b99e34c8ffa05ef350d	=	0.06	20160520
0067d199c87b6b99e34c8ffa05ef350d	=	0.06	20160520
0067d199c87b6b99e34c8ffa05ef350d	=	0.06	20160523
0067d199c87b6b99e34c8ffa05ef350d	=	0.06	20160603
0067d199c87b6b99e34c8ffa05ef350d	=	0.06	20160606
0067d199c87b6b99e34c8ffa05ef350d	=	0.06	20160613
0067d199c87b6b99e34c8ffa05ef350d	=	0.06	20160616
0067d199c87b6b99e34c8ffa05ef350d	=	0.06	20160616
0067d199c87b6b99e34c8ffa05ef350d	=	0.06	20160617
0067d199c87b6b99e34c8ffa05ef350d	=	0.06	20160620
0067d199c87b6b99e34c8ffa05ef350d	=	0.06	20160627
0067d199c87b6b99e34c8ffa05ef350d	=	0.06	20160629
0067d199c87b6b99e34c8ffa05ef350d	=	0.06	20160630
0067d199c87b6b99e34c8ffa05ef350d	=	0.06	20160704
0067d199c87b6b99e34c8ffa05ef350d	=	0.06	20160704
0067d199c87b6b99e34c8ffa05ef350d	=	0.06	20160708
0067d199c87b6b99e34c8ffa05ef350d	=	0.06	20160715
0067d199c87b6b99e34c8ffa05ef350d	=	0.06	20160715
0067d199c87b6b99e34c8ffa05ef350d	=	0.06	20160725
0067d199c87b6b99e34c8ffa05ef350d	=	0.06	20160728
0067d199c87b6b99e34c8ffa05ef350d	=	0.06	20160801
0067d199c87b6b99e34c8ffa05ef350d	=	0.06	20160801
0067d199c87b6b99e34c8ffa05ef350d	=	0.06	20160803
0067d199c87b6b99e34c8ffa05ef350d	=	0.06	20160804
0067d199c87b6b99e34c8ffa05ef350d	=	0.06	20160804
0067d199c87b6b99e34c8ffa05ef350d	=	0.06	20160804
0067d199c87b6b99e34c8ffa05ef350d	=	0.06	20160816
0067d199c87b6b99e34c8ffa05ef350d	=	0.06	20160826
0067d199c87b6b99e34c8ffa05ef350d	=	0.06	20160901
0067d199c87b6b99e34c8ffa05ef350d	=	0.06	20160902
0067d199c87b6b99e34c8ffa05ef350d	=	0.06	20160907
0067d199c87b6b99e34c8ffa05ef350d	=	0.06	20160908
0067d199c87b6b99e34c8ffa05ef350d	=	0.06	20160912
0067d199c87b6b99e34c8ffa05ef350d	=	0.06	20160915
0067d199c87b6b99e34c8ffa05ef350d	=	0.06	20160921
0067d199c87b6b99e34c8ffa05ef350d	=	0.06	20160928
0067d199c87b6b99e34c8ffa05ef350d	=	0.06	20161011
0067d199c87b6b99e34c8ffa05ef350d	=	0.06	20161011
0067d199c87b6b99e34c8ffa05ef350d	=	0.06	20161011
0067d199c87b6b99e34c8ffa05ef350d	=	0.06	20161017
0067d199c87b6b99e34c8ffa05ef350d	=	0.06	20161017
0067d199c87b6b99e34c8ffa05ef350d	=	0.06	20161020
0067d199c87b6b99e34c8ffa05ef350d	=	0.06	20161024
0067d199c87b6b99e34c8ffa05ef350d	=	0.06	20161024
0067d199c87b6b99e34c8ffa05ef350d	=	0.06	20161025
0067d199c87b6b99e34c8ffa05ef350d	=	0.06	20161026
0067d199c87b6b99e34c8ffa05ef350d	=	0.06	20161031
0067d199c87b6b99e34c8ffa05ef350d	=	0.06	20161031
0067d199c87b6b99e34c8ffa05ef350d	=	0.06	20161108
0067d199c87b6b99e34c8ffa05ef350d	=	0.06	20161111
0067d199c87b6b99e34c8ffa05ef350d	=	0.06	20161128
0067d199c87b6b99e34c8ffa05ef350d	=	0.06	20161205
0067d199c87b6b99e34c8ffa05ef350d	=	0.06	20161208
0067d199c87b6b99e34c8ffa05ef350d	=	0.06	20161214
0067d199c87b6b99e34c8ffa05ef350d	=	0.06	20161216
0067d199c87b6b99e34c8ffa05ef350d	=	0.06	20161220
0067d199c87b6b99e34c8ffa05ef350d	=	0.06	20161226
0067d199c87b6b99e34c8ffa05ef350d	=	0.12	20160129
0067d199c87b6b99e34c8ffa05ef350d	=	0.12	20160211
0067d199c87b6b99e34c8ffa05ef350d	=	0.12	20160218
0067d199c87b6b99e34c8ffa05ef350d	=	0.12	20160226
0067d199c87b6b99e34c8ffa05ef350d	=	0.12	20160421
0067d199c87b6b99e34c8ffa05ef350d	=	0.12	20160509
0067d199c87b6b99e34c8ffa05ef350d	=	0.12	20160530
0067d199c87b6b99e34c8ffa05ef350d	=	0.12	20160620
0067d199c87b6b99e34c8ffa05ef350d	=	0.12	20160720
0067d199c87b6b99e34c8ffa05ef350d	=	0.12	20160802
0067d199c87b6b99e34c8ffa05ef350d	=	0.12	20160815
0067d199c87b6b99e34c8ffa05ef350d	=	0.12	20160909
0067d199c87b6b99e34c8ffa05ef350d	=	0.12	20160920
0067d199c87b6b99e34c8ffa05ef350d	=	0.12	20160928
0067d199c87b6b99e34c8ffa05ef350d	=	0.12	20161020
0067d199c87b6b99e34c8ffa05ef350d	=	0.12	20161102
0067d199c87b6b99e34c8ffa05ef350d	=	0.12	20161128
0067d199c87b6b99e34c8ffa05ef350d	=	0.25	20160102
0067d199c87b6b99e34c8ffa05ef350d	=	0.25	20160125
0067d199c87b6b99e34c8ffa05ef350d	=	0.25	20160127
0067d199c87b6b99e34c8ffa05ef350d	=	0.25	20160215
0067d199c87b6b99e34c8ffa05ef350d	=	0.25	20160310
0067d199c87b6b99e34c8ffa05ef350d	=	0.25	20160317
0067d199c87b6b99e34c8ffa05ef350d	=	0.25	20160318
0067d199c87b6b99e34c8ffa05ef350d	=	0.25	20160411
0067d199c87b6b99e34c8ffa05ef350d	=	0.25	20160418
0067d199c87b6b99e34c8ffa05ef350d	=	0.25	20160420
0067d199c87b6b99e34c8ffa05ef350d	=	0.25	20160601
0067d199c87b6b99e34c8ffa05ef350d	=	0.25	20160608
0067d199c87b6b99e34c8ffa05ef350d	=	0.25	20160613
0067d199c87b6b99e34c8ffa05ef350d	=	0.25	20160711
0067d199c87b6b99e34c8ffa05ef350d	=	0.25	20160714
0067d199c87b6b99e34c8ffa05ef350d	=	0.25	20160719
0067d199c87b6b99e34c8ffa05ef350d	=	0.25	20160720
0067d199c87b6b99e34c8ffa05ef350d	=	0.25	20160721
0067d199c87b6b99e34c8ffa05ef350d	=	0.25	20160725
0067d199c87b6b99e34c8ffa05ef350d	=	0.25	20160818
0067d199c87b6b99e34c8ffa05ef350d	=	0.25	20160819
0067d199c87b6b99e34c8ffa05ef350d	=	0.25	20160824
0067d199c87b6b99e34c8ffa05ef350d	=	0.25	20160909
0067d199c87b6b99e34c8ffa05ef350d	=	0.25	20160916
0067d199c87b6b99e34c8ffa05ef350d	=	0.25	20160926
0067d199c87b6b99e34c8ffa05ef350d	=	0.25	20160927
0067d199c87b6b99e34c8ffa05ef350d	=	0.25	20161003
0067d199c87b6b99e34c8ffa05ef350d	=	0.25	20161018
0067d199c87b6b99e34c8ffa05ef350d	=	0.25	20161018
0067d199c87b6b99e34c8ffa05ef350d	=	0.25	20161018
0067d199c87b6b99e34c8ffa05ef350d	=	0.25	20161107
0067d199c87b6b99e34c8ffa05ef350d	=	0.25	20161110
0067d199c87b6b99e34c8ffa05ef350d	=	0.25	20161114
0067d199c87b6b99e34c8ffa05ef350d	=	0.25	20161115
0067d199c87b6b99e34c8ffa05ef350d	=	0.25	20161117
0067d199c87b6b99e34c8ffa05ef350d	=	0.25	20161124
0067d199c87b6b99e34c8ffa05ef350d	=	0.25	20161230
0067d199c87b6b99e34c8ffa05ef350d	=	0.25	20161231
0067d199c87b6b99e34c8ffa05ef350d	=	0.5	20160224
0067d199c87b6b99e34c8ffa05ef350d	=	0.5	20160418
0067d199c87b6b99e34c8ffa05ef350d	=	0.5	20160427
0067d199c87b6b99e34c8ffa05ef350d	=	0.5	20160502
0067d199c87b6b99e34c8ffa05ef350d	=	0.5	20160527
0067d199c87b6b99e34c8ffa05ef350d	=	0.5	20160613
0067d199c87b6b99e34c8ffa05ef350d	=	0.5	20160713
0067d199c87b6b99e34c8ffa05ef350d	=	0.5	20160719
0067d199c87b6b99e34c8ffa05ef350d	=	0.5	20160722
0067d199c87b6b99e34c8ffa05ef350d	=	0.5	20160725
0067d199c87b6b99e34c8ffa05ef350d	=	0.5	20160803
0067d199c87b6b99e34c8ffa05ef350d	=	0.5	20160804
0067d199c87b6b99e34c8ffa05ef350d	=	0.5	20160812
0067d199c87b6b99e34c8ffa05ef350d	=	0.5	20160822
0067d199c87b6b99e34c8ffa05ef350d	=	0.5	20160905
0067d199c87b6b99e34c8ffa05ef350d	=	0.5	20161011
0067d199c87b6b99e34c8ffa05ef350d	=	0.5	20161018
0067d199c87b6b99e34c8ffa05ef350d	=	0.5	20161024
0067d199c87b6b99e34c8ffa05ef350d	=	0.5	20161128
0067d199c87b6b99e34c8ffa05ef350d	=	0.5	20161201
0067d199c87b6b99e34c8ffa05ef350d	=	1	20160105
0067d199c87b6b99e34c8ffa05ef350d	=	1	20160112
0067d199c87b6b99e34c8ffa05ef350d	=	1	20160114
0067d199c87b6b99e34c8ffa05ef350d	=	1	20160122
0067d199c87b6b99e34c8ffa05ef350d	=	1	20160211
0067d199c87b6b99e34c8ffa05ef350d	=	1	20160322
0067d199c87b6b99e34c8ffa05ef350d	=	1	20160328
0067d199c87b6b99e34c8ffa05ef350d	=	1	20160328
0067d199c87b6b99e34c8ffa05ef350d	=	1	20160328
0067d199c87b6b99e34c8ffa05ef350d	=	1	20160404
0067d199c87b6b99e34c8ffa05ef350d	=	1	20160405
0067d199c87b6b99e34c8ffa05ef350d	=	1	20160413
0067d199c87b6b99e34c8ffa05ef350d	=	1	20160429
0067d199c87b6b99e34c8ffa05ef350d	=	1	20160516
0067d199c87b6b99e34c8ffa05ef350d	=	1	20160523
0067d199c87b6b99e34c8ffa05ef350d	=	1	20160523
0067d199c87b6b99e34c8ffa05ef350d	=	1	20160601
0067d199c87b6b99e34c8ffa05ef350d	=	1	20160601
0067d199c87b6b99e34c8ffa05ef350d	=	1	20160628
0067d199c87b6b99e34c8ffa05ef350d	=	1	20160706
0067d199c87b6b99e34c8ffa05ef350d	=	1	20160719
0067d199c87b6b99e34c8ffa05ef350d	=	1	20160720
0067d199c87b6b99e34c8ffa05ef350d	=	1	20160829
0067d199c87b6b99e34c8ffa05ef350d	=	1	20160901
0067d199c87b6b99e34c8ffa05ef350d	=	1	20160905
0067d199c87b6b99e34c8ffa05ef350d	=	1	20160916
0067d199c87b6b99e34c8ffa05ef350d	=	1	20160920
0067d199c87b6b99e34c8ffa05ef350d	=	1	20160920
0067d199c87b6b99e34c8ffa05ef350d	=	1	20160920
0067d199c87b6b99e34c8ffa05ef350d	=	1	20160921
0067d199c87b6b99e34c8ffa05ef350d	=	1	20161003
0067d199c87b6b99e34c8ffa05ef350d	=	1	20161018
0067d199c87b6b99e34c8ffa05ef350d	=	1	20161102
0067d199c87b6b99e34c8ffa05ef350d	=	1	20161107
0067d199c87b6b99e34c8ffa05ef350d	=	1	20161202
0067d199c87b6b99e34c8ffa05ef350d	=	2	20160106
0067d199c87b6b99e34c8ffa05ef350d	=	2	20160125
0067d199c87b6b99e34c8ffa05ef350d	=	2	20160128
0067d199c87b6b99e34c8ffa05ef350d	=	2	20160202
0067d199c87b6b99e34c8ffa05ef350d	=	2	20160309
0067d199c87b6b99e34c8ffa05ef350d	=	2	20160318
0067d199c87b6b99e34c8ffa05ef350d	=	2	20160414
0067d199c87b6b99e34c8ffa05ef350d	=	2	20160419
0067d199c87b6b99e34c8ffa05ef350d	=	2	20160420
0067d199c87b6b99e34c8ffa05ef350d	=	2	20160421
0067d199c87b6b99e34c8ffa05ef350d	=	2	20160422
0067d199c87b6b99e34c8ffa05ef350d	=	2	20160425
0067d199c87b6b99e34c8ffa05ef350d	=	2	20160429
0067d199c87b6b99e34c8ffa05ef350d	=	2	20160504
0067d199c87b6b99e34c8ffa05ef350d	=	2	20160505
0067d199c87b6b99e34c8ffa05ef350d	=	2	20160506
0067d199c87b6b99e34c8ffa05ef350d	=	2	20160513
0067d199c87b6b99e34c8ffa05ef350d	=	2	20160520
0067d199c87b6b99e34c8ffa05ef350d	=	2	20160523
0067d199c87b6b99e34c8ffa05ef350d	=	2	20160615
0067d199c87b6b99e34c8ffa05ef350d	=	2	20160629
0067d199c87b6b99e34c8ffa05ef350d	=	2	20160629
0067d199c87b6b99e34c8ffa05ef350d	=	2	20160704
0067d199c87b6b99e34c8ffa05ef350d	=	2	20160715
0067d199c87b6b99e34c8ffa05ef350d	=	2	20160722
0067d199c87b6b99e34c8ffa05ef350d	=	2	20160725
0067d199c87b6b99e34c8ffa05ef350d	=	2	20160803
0067d199c87b6b99e34c8ffa05ef350d	=	2	20160804
0067d199c87b6b99e34c8ffa05ef350d	=	2	20160829
0067d199c87b6b99e34c8ffa05ef350d	=	2	20160909
0067d199c87b6b99e34c8ffa05ef350d	=	2	20160926
0067d199c87b6b99e34c8ffa05ef350d	=	2	20160929
0067d199c87b6b99e34c8ffa05ef350d	=	2	20161003
0067d199c87b6b99e34c8ffa05ef350d	=	2	20161007
0067d199c87b6b99e34c8ffa05ef350d	=	2	20161011
0067d199c87b6b99e34c8ffa05ef350d	=	2	20161014
0067d199c87b6b99e34c8ffa05ef350d	=	2	20161017
0067d199c87b6b99e34c8ffa05ef350d	=	2	20161017
0067d199c87b6b99e34c8ffa05ef350d	=	2	20161031
0067d199c87b6b99e34c8ffa05ef350d	=	2	20161107
0067d199c87b6b99e34c8ffa05ef350d	=	2	20161107
0067d199c87b6b99e34c8ffa05ef350d	=	4	20160902
008cbabe4182f68f9668cddd0c9ee58b	<=	0.06	20160126
008cbabe4182f68f9668cddd0c9ee58b	<=	0.06	20160208
008cbabe4182f68f9668cddd0c9ee58b	<=	0.06	20160711
008cbabe4182f68f9668cddd0c9ee58b	<=	0.06	20161228
008cbabe4182f68f9668cddd0c9ee58b	=	0.25	20160802
008cbabe4182f68f9668cddd0c9ee58b	=	0.25	20161114
008cbabe4182f68f9668cddd0c9ee58b	=	1	20160208
008cbabe4182f68f9668cddd0c9ee58b	=	1	20160328
013c676e8f4fd4f7fee58af279178b07	<=	0.03	20160105
013c676e8f4fd4f7fee58af279178b07	<=	0.03	20160112
013c676e8f4fd4f7fee58af279178b07	<=	0.03	20160123
013c676e8f4fd4f7fee58af279178b07	<=	0.03	20160125
013c676e8f4fd4f7fee58af279178b07	<=	0.03	20160129
013c676e8f4fd4f7fee58af279178b07	<=	0.03	20160206
013c676e8f4fd4f7fee58af279178b07	<=	0.03	20160219
013c676e8f4fd4f7fee58af279178b07	<=	0.03	20160303
013c676e8f4fd4f7fee58af279178b07	<=	0.03	20160305
013c676e8f4fd4f7fee58af279178b07	<=	0.03	20160311
013c676e8f4fd4f7fee58af279178b07	<=	0.03	20160405
013c676e8f4fd4f7fee58af279178b07	<=	0.03	20160410
013c676e8f4fd4f7fee58af279178b07	<=	0.03	20160411
013c676e8f4fd4f7fee58af279178b07	<=	0.03	20160418
013c676e8f4fd4f7fee58af279178b07	<=	0.03	20160421
013c676e8f4fd4f7fee58af279178b07	<=	0.03	20160423
013c676e8f4fd4f7fee58af279178b07	<=	0.03	20160428
013c676e8f4fd4f7fee58af279178b07	<=	0.03	20160516
013c676e8f4fd4f7fee58af279178b07	<=	0.03	20160516
013c676e8f4fd4f7fee58af279178b07	<=	0.03	20160517
013c676e8f4fd4f7fee58af279178b07	<=	0.03	20160613
013c676e8f4fd4f7fee58af279178b07	<=	0.03	20160627
013c676e8f4fd4f7fee58af279178b07	<=	0.03	20160627
013c676e8f4fd4f7fee58af279178b07	<=	0.03	20160629
013c676e8f4fd4f7fee58af279178b07	<=	0.03	20160804
013c676e8f4fd4f7fee58af279178b07	<=	0.03	20160806
013c676e8f4fd4f7fee58af279178b07	<=	0.03	20160808
013c676e8f4fd4f7fee58af279178b07	<=	0.03	20160819
013c676e8f4fd4f7fee58af279178b07	<=	0.03	20160820
013c676e8f4fd4f7fee58af279178b07	<=	0.03	20160829
013c676e8f4fd4f7fee58af279178b07	<=	0.03	20160902
013c676e8f4fd4f7fee58af279178b07	<=	0.03	20160906
013c676e8f4fd4f7fee58af279178b07	<=	0.03	20160920
013c676e8f4fd4f7fee58af279178b07	<=	0.03	20160926
013c676e8f4fd4f7fee58af279178b07	<=	0.03	20161006
013c676e8f4fd4f7fee58af279178b07	<=	0.03	20161007
013c676e8f4fd4f7fee58af279178b07	<=	0.03	20161007
013c676e8f4fd4f7fee58af279178b07	<=	0.03	20161008
013c676e8f4fd4f7fee58af279178b07	<=	0.03	20161011
013c676e8f4fd4f7fee58af279178b07	<=	0.03	20161018
013c676e8f4fd4f7fee58af279178b07	<=	0.03	20161123
013c676e8f4fd4f7fee58af279178b07	<=	0.03	20161209
013c676e8f4fd4f7fee58af279178b07	<=	0.03	20161226
013c676e8f4fd4f7fee58af279178b07	=	0.06	20160227
013c676e8f4fd4f7fee58af279178b07	=	0.06	20160331
013c676e8f4fd4f7fee58af279178b07	=	0.06	20160415
013c676e8f4fd4f7fee58af279178b07	=	0.06	20160425
013c676e8f4fd4f7fee58af279178b07	=	0.06	20160427
013c676e8f4fd4f7fee58af279178b07	=	0.06	20160611
013c676e8f4fd4f7fee58af279178b07	=	0.06	20160611
013c676e8f4fd4f7fee58af279178b07	=	0.06	20160725
013c676e8f4fd4f7fee58af279178b07	=	0.06	20160829
013c676e8f4fd4f7fee58af279178b07	=	0.06	20160903
013c676e8f4fd4f7fee58af279178b07	=	0.06	20160905
013c676e8f4fd4f7fee58af279178b07	=	0.06	20161031
013c676e8f4fd4f7fee58af279178b07	=	0.06	20161116
013c676e8f4fd4f7fee58af279178b07	=	0.06	20161215
013c676e8f4fd4f7fee58af279178b07	=	0.06	20161217
013c676e8f4fd4f7fee58af279178b07	=	0.06	20161221
013c676e8f4fd4f7fee58af279178b07	=	0.06	20161221
013c676e8f4fd4f7fee58af279178b07	=	0.12	20160104
013c676e8f4fd4f7fee58af279178b07	=	0.12	20160223
013c676e8f4fd4f7fee58af279178b07	=	0.12	20160726
013c676e8f4fd4f7fee58af279178b07	=	0.12	20160826
013c676e8f4fd4f7fee58af279178b07	=	0.12	20161109
013c676e8f4fd4f7fee58af279178b07	=	0.25	20160316
013c676e8f4fd4f7fee58af279178b07	=	0.25	20160407
013c676e8f4fd4f7fee58af279178b07	=	0.25	20160421
013c676e8f4fd4f7fee58af279178b07	=	0.25	20160725
013c676e8f4fd4f7fee58af279178b07	=	0.25	20160919
013c676e8f4fd4f7fee58af279178b07	=	0.25	20161107
013c676e8f4fd4f7fee58af279178b07	=	0.25	20161120
013c676e8f4fd4f7fee58af279178b07	=	0.25	20161201
013c676e8f4fd4f7fee58af279178b07	=	0.5	20160415
013c676e8f4fd4f7fee58af279178b07	=	0.5	20160421
013c676e8f4fd4f7fee58af279178b07	=	0.5	20160822
013c676e8f4fd4f7fee58af279178b07	=	0.5	20160828
013c676e8f4fd4f7fee58af279178b07	=	0.5	20161006
013c676e8f4fd4f7fee58af279178b07	=	1	20160122
013c676e8f4fd4f7fee58af279178b07	=	1	20160212
013c676e8f4fd4f7fee58af279178b07	=	1	20160301
013c676e8f4fd4f7fee58af279178b07	=	1	20160628
013c676e8f4fd4f7fee58af279178b07	=	1	20160725
013c676e8f4fd4f7fee58af279178b07	=	1	20160809
013c676e8f4fd4f7fee58af279178b07	=	1	20161010
013c676e8f4fd4f7fee58af279178b07	=	1	20161025
013c676e8f4fd4f7fee58af279178b07	=	2	20160130
013c676e8f4fd4f7fee58af279178b07	=	2	20160205
013c676e8f4fd4f7fee58af279178b07	=	2	20160216
013c676e8f4fd4f7fee58af279178b07	=	2	20160216
013c676e8f4fd4f7fee58af279178b07	=	2	20160221
013c676e8f4fd4f7fee58af279178b07	=	2	20160227
013c676e8f4fd4f7fee58af279178b07	=	2	20160321
013c676e8f4fd4f7fee58af279178b07	=	2	20160622
013c676e8f4fd4f7fee58af279178b07	=	2	20160629
013c676e8f4fd4f7fee58af279178b07	=	2	20160711
013c676e8f4fd4f7fee58af279178b07	=	2	20160725
013c676e8f4fd4f7fee58af279178b07	=	2	20160809
013c676e8f4fd4f7fee58af279178b07	=	2	20160825
013c676e8f4fd4f7fee58af279178b07	=	2	20160927
013c676e8f4fd4f7fee58af279178b07	=	2	20161004
013c676e8f4fd4f7fee58af279178b07	=	2	20161025
013c676e8f4fd4f7fee58af279178b07	=	2	20161031
013c676e8f4fd4f7fee58af279178b07	=	2	20161129
013c676e8f4fd4f7fee58af279178b07	=	4	20161014
013c676e8f4fd4f7fee58af279178b07	>	4	20161130
013f0b32939c53992e9f5e927d9986a4	<=	0.06	20160225
013f0b32939c53992e9f5e927d9986a4	<=	0.06	20160229
013f0b32939c53992e9f5e927d9986a4	<=	0.06	20160303
013f0b32939c53992e9f5e927d9986a4	<=	0.06	20160316
013f0b32939c53992e9f5e927d9986a4	<=	0.06	20160406
013f0b32939c53992e9f5e927d9986a4	<=	0.06	20160422
013f0b32939c53992e9f5e927d9986a4	<=	0.06	20160604
013f0b32939c53992e9f5e927d9986a4	<=	0.06	20160829
013f0b32939c53992e9f5e927d9986a4	<=	0.06	20160906
013f0b32939c53992e9f5e927d9986a4	<=	0.06	20160926
013f0b32939c53992e9f5e927d9986a4	<=	0.06	20161005
013f0b32939c53992e9f5e927d9986a4	<=	0.06	20161012
013f0b32939c53992e9f5e927d9986a4	<=	0.06	20161018
013f0b32939c53992e9f5e927d9986a4	<=	0.06	20161031
013f0b32939c53992e9f5e927d9986a4	<=	0.06	20161031
013f0b32939c53992e9f5e927d9986a4	<=	0.06	20161108
013f0b32939c53992e9f5e927d9986a4	<=	0.06	20161114
013f0b32939c53992e9f5e927d9986a4	<=	0.06	20161118
013f0b32939c53992e9f5e927d9986a4	<=	0.06	20161125
013f0b32939c53992e9f5e927d9986a4	<=	0.06	20161130
013f0b32939c53992e9f5e927d9986a4	<=	0.06	20161202
013f0b32939c53992e9f5e927d9986a4	<=	0.06	20161226
013f0b32939c53992e9f5e927d9986a4	=	0.12	20160315
013f0b32939c53992e9f5e927d9986a4	=	0.12	20160316
013f0b32939c53992e9f5e927d9986a4	=	0.12	20160320
013f0b32939c53992e9f5e927d9986a4	=	0.12	20161028
013f0b32939c53992e9f5e927d9986a4	=	0.12	20161121
013f0b32939c53992e9f5e927d9986a4	=	0.5	20160112
013f0b32939c53992e9f5e927d9986a4	=	0.5	20160120
013f0b32939c53992e9f5e927d9986a4	=	0.5	20160131
013f0b32939c53992e9f5e927d9986a4	=	0.5	20160325
013f0b32939c53992e9f5e927d9986a4	=	0.5	20160412
013f0b32939c53992e9f5e927d9986a4	=	0.5	20160826
013f0b32939c53992e9f5e927d9986a4	=	0.5	20161104
013f0b32939c53992e9f5e927d9986a4	=	0.5	20161115
013f0b32939c53992e9f5e927d9986a4	=	1	20160120
013f0b32939c53992e9f5e927d9986a4	=	1	20160212
013f0b32939c53992e9f5e927d9986a4	=	1	20160228
013f0b32939c53992e9f5e927d9986a4	=	1	20160407
013f0b32939c53992e9f5e927d9986a4	=	1	20160426
013f0b32939c53992e9f5e927d9986a4	=	1	20160509
013f0b32939c53992e9f5e927d9986a4	=	1	20161115
013f0b32939c53992e9f5e927d9986a4	=	2	20160511
013f0b32939c53992e9f5e927d9986a4	=	2	20160829
013f0b32939c53992e9f5e927d9986a4	=	4	20160711
018e65871e32d41fa8992f3a955c6da1	<	0.03	20160106
018e65871e32d41fa8992f3a955c6da1	<	0.03	20160205
018e65871e32d41fa8992f3a955c6da1	<	0.03	20160215
018e65871e32d41fa8992f3a955c6da1	<	0.03	20160309
018e65871e32d41fa8992f3a955c6da1	<	0.03	20160414
018e65871e32d41fa8992f3a955c6da1	<	0.03	20160502
018e65871e32d41fa8992f3a955c6da1	<	0.03	20160518
018e65871e32d41fa8992f3a955c6da1	<	0.03	20160606
018e65871e32d41fa8992f3a955c6da1	<	0.03	20160630
018e65871e32d41fa8992f3a955c6da1	<	0.03	20160709
018e65871e32d41fa8992f3a955c6da1	<	0.03	20160712
018e65871e32d41fa8992f3a955c6da1	<	0.03	20160720
018e65871e32d41fa8992f3a955c6da1	<	0.03	20160906
018e65871e32d41fa8992f3a955c6da1	<	0.03	20160921
018e65871e32d41fa8992f3a955c6da1	<	0.03	20161027
018e65871e32d41fa8992f3a955c6da1	<	0.03	20161104
018e65871e32d41fa8992f3a955c6da1	<	0.03	20161104
018e65871e32d41fa8992f3a955c6da1	<	0.03	20161107
018e65871e32d41fa8992f3a955c6da1	<	0.03	20161107
018e65871e32d41fa8992f3a955c6da1	=	0.06	20160110
018e65871e32d41fa8992f3a955c6da1	=	0.06	20160113
018e65871e32d41fa8992f3a955c6da1	=	0.06	20160427
018e65871e32d41fa8992f3a955c6da1	=	0.06	20160507
018e65871e32d41fa8992f3a955c6da1	=	0.06	20160802
018e65871e32d41fa8992f3a955c6da1	=	0.06	20160809
018e65871e32d41fa8992f3a955c6da1	=	0.06	20160815
018e65871e32d41fa8992f3a955c6da1	=	0.06	20160817
018e65871e32d41fa8992f3a955c6da1	=	0.06	20160818
018e65871e32d41fa8992f3a955c6da1	=	0.06	20160819
018e65871e32d41fa8992f3a955c6da1	=	0.06	20160920
018e65871e32d41fa8992f3a955c6da1	=	0.06	20161103
018e65871e32d41fa8992f3a955c6da1	=	0.06	20161202
018e65871e32d41fa8992f3a955c6da1	=	0.25	20160125
018e65871e32d41fa8992f3a955c6da1	=	0.25	20160721
018e65871e32d41fa8992f3a955c6da1	=	0.5	20160511
018e65871e32d41fa8992f3a955c6da1	=	0.5	20160914
018e65871e32d41fa8992f3a955c6da1	=	0.5	20161024
018e65871e32d41fa8992f3a955c6da1	=	0.5	20161110
018e65871e32d41fa8992f3a955c6da1	=	1	20160513
018e65871e32d41fa8992f3a955c6da1	=	1	20160808
018e65871e32d41fa8992f3a955c6da1	=	1	20160815
018e65871e32d41fa8992f3a955c6da1	=	1	20160928
018e65871e32d41fa8992f3a955c6da1	=	1	20161130
018e65871e32d41fa8992f3a955c6da1	=	2	20160210
018e65871e32d41fa8992f3a955c6da1	=	2	20160215
018e65871e32d41fa8992f3a955c6da1	=	2	20160526
018e65871e32d41fa8992f3a955c6da1	=	2	20160801
018e65871e32d41fa8992f3a955c6da1	=	2	20160927
018e65871e32d41fa8992f3a955c6da1	=	2	20161017
0197c65828bb1901aa6913ea51fa52ad	<=	0.06	20160112
0197c65828bb1901aa6913ea51fa52ad	<=	0.06	20160119
0197c65828bb1901aa6913ea51fa52ad	<=	0.06	20160613
0197c65828bb1901aa6913ea51fa52ad	<=	0.06	20161209
0197c65828bb1901aa6913ea51fa52ad	=	0.12	20160125
0197c65828bb1901aa6913ea51fa52ad	=	0.12	20160602
0197c65828bb1901aa6913ea51fa52ad	=	1	20160411
0197c65828bb1901aa6913ea51fa52ad	=	1	20160525
01a6da77b79f2635000040705c1fc465	<=	2	20160107
01a6da77b79f2635000040705c1fc465	<=	2	20160108
01a6da77b79f2635000040705c1fc465	<=	2	20160203
01a6da77b79f2635000040705c1fc465	<=	2	20160829
01eb739dfa8af7d173898334342e85c6	<=	0.03	20160104
01eb739dfa8af7d173898334342e85c6	<=	0.03	20160110
01eb739dfa8af7d173898334342e85c6	<=	0.03	20160120
01eb739dfa8af7d173898334342e85c6	<=	0.03	20160215
01eb739dfa8af7d173898334342e85c6	<=	0.03	20160215
01eb739dfa8af7d173898334342e85c6	<=	0.03	20160222
01eb739dfa8af7d173898334342e85c6	<=	0.03	20160222
01eb739dfa8af7d173898334342e85c6	<=	0.03	20160225
01eb739dfa8af7d173898334342e85c6	<=	0.03	20160317
01eb739dfa8af7d173898334342e85c6	<=	0.03	20160331
01eb739dfa8af7d173898334342e85c6	<=	0.03	20160408
01eb739dfa8af7d173898334342e85c6	<=	0.03	20160414
01eb739dfa8af7d173898334342e85c6	<=	0.03	20160423
01eb739dfa8af7d173898334342e85c6	<=	0.03	20160530
01eb739dfa8af7d173898334342e85c6	<=	0.03	20160617
01eb739dfa8af7d173898334342e85c6	<=	0.03	20160620
01eb739dfa8af7d173898334342e85c6	<=	0.03	20160626
01eb739dfa8af7d173898334342e85c6	<=	0.03	20160627
01eb739dfa8af7d173898334342e85c6	<=	0.03	20160628
01eb739dfa8af7d173898334342e85c6	<=	0.03	20160718
01eb739dfa8af7d173898334342e85c6	<=	0.03	20160720
01eb739dfa8af7d173898334342e85c6	<=	0.03	20160731
01eb739dfa8af7d173898334342e85c6	<=	0.03	20160816
01eb739dfa8af7d173898334342e85c6	<=	0.03	20160821
01eb739dfa8af7d173898334342e85c6	<=	0.03	20160822
01eb739dfa8af7d173898334342e85c6	<=	0.03	20160823
01eb739dfa8af7d173898334342e85c6	<=	0.03	20160829
01eb739dfa8af7d173898334342e85c6	<=	0.03	20160906
01eb739dfa8af7d173898334342e85c6	<=	0.03	20160916
01eb739dfa8af7d173898334342e85c6	<=	0.03	20161019
01eb739dfa8af7d173898334342e85c6	<=	0.03	20161116
01eb739dfa8af7d173898334342e85c6	<=	0.03	20161121
01eb739dfa8af7d173898334342e85c6	<=	0.03	20161124
01eb739dfa8af7d173898334342e85c6	<=	0.03	20161124
01eb739dfa8af7d173898334342e85c6	=	0.06	20160104
01eb739dfa8af7d173898334342e85c6	=	0.06	20160129
01eb739dfa8af7d173898334342e85c6	=	0.06	20160411
01eb739dfa8af7d173898334342e85c6	=	0.06	20160523
01eb739dfa8af7d173898334342e85c6	=	0.06	20160524
01eb739dfa8af7d173898334342e85c6	=	0.06	20160705
01eb739dfa8af7d173898334342e85c6	=	0.06	20160803
01eb739dfa8af7d173898334342e85c6	=	0.06	20160827
01eb739dfa8af7d173898334342e85c6	=	0.06	20160905
01eb739dfa8af7d173898334342e85c6	=	0.06	20160923
01eb739dfa8af7d173898334342e85c6	=	0.06	20161010
01eb739dfa8af7d173898334342e85c6	=	0.06	20161011
01eb739dfa8af7d173898334342e85c6	=	0.06	20161013
01eb739dfa8af7d173898334342e85c6	=	0.06	20161014
01eb739dfa8af7d173898334342e85c6	=	0.12	20160412
01eb739dfa8af7d173898334342e85c6	=	0.12	20160825
01eb739dfa8af7d173898334342e85c6	=	0.25	20160208
01eb739dfa8af7d173898334342e85c6	=	0.25	20160222
01eb739dfa8af7d173898334342e85c6	=	0.25	20160315
01eb739dfa8af7d173898334342e85c6	=	0.25	20160407
01eb739dfa8af7d173898334342e85c6	=	0.25	20160526
01eb739dfa8af7d173898334342e85c6	=	0.25	20160609
01eb739dfa8af7d173898334342e85c6	=	0.25	20160620
01eb739dfa8af7d173898334342e85c6	=	0.25	20160626
01eb739dfa8af7d173898334342e85c6	=	0.25	20160803
01eb739dfa8af7d173898334342e85c6	=	0.25	20160906
01eb739dfa8af7d173898334342e85c6	=	0.5	20160215
01eb739dfa8af7d173898334342e85c6	=	0.5	20160708
01eb739dfa8af7d173898334342e85c6	=	0.5	20160908
01eb739dfa8af7d173898334342e85c6	=	0.5	20161006
01eb739dfa8af7d173898334342e85c6	=	0.5	20161017
01eb739dfa8af7d173898334342e85c6	=	0.5	20161025
01eb739dfa8af7d173898334342e85c6	=	0.5	20161114
01eb739dfa8af7d173898334342e85c6	=	1	20160121
01eb739dfa8af7d173898334342e85c6	=	1	20160326
01eb739dfa8af7d173898334342e85c6	=	1	20160331
01eb739dfa8af7d173898334342e85c6	=	1	20160411
01eb739dfa8af7d173898334342e85c6	=	1	20160606
01eb739dfa8af7d173898334342e85c6	=	1	20160606
01eb739dfa8af7d173898334342e85c6	=	1	20160612
01eb739dfa8af7d173898334342e85c6	=	1	20160711
01eb739dfa8af7d173898334342e85c6	=	1	20160718
01eb739dfa8af7d173898334342e85c6	=	1	20160721
01eb739dfa8af7d173898334342e85c6	=	1	20161011
01eb739dfa8af7d173898334342e85c6	=	1	20161114
01eb739dfa8af7d173898334342e85c6	=	1	20161127
01eb739dfa8af7d173898334342e85c6	=	1	20161201
01eb739dfa8af7d173898334342e85c6	=	1	20161209
01eb739dfa8af7d173898334342e85c6	=	1	20161215
01eb739dfa8af7d173898334342e85c6	=	1	20161219
01eb739dfa8af7d173898334342e85c6	=	4	20160826
020dd37234d4baa028694511f66b406b	<=	0.06	20160110
020dd37234d4baa028694511f66b406b	<=	0.06	20160202
020dd37234d4baa028694511f66b406b	<=	0.06	20160303
020dd37234d4baa028694511f66b406b	<=	0.06	20160421
020dd37234d4baa028694511f66b406b	<=	0.06	20160428
020dd37234d4baa028694511f66b406b	<=	0.06	20160512
020dd37234d4baa028694511f66b406b	<=	0.06	20160515
020dd37234d4baa028694511f66b406b	<=	0.06	20160616
020dd37234d4baa028694511f66b406b	<=	0.06	20160627
020dd37234d4baa028694511f66b406b	<=	0.06	20160823
020dd37234d4baa028694511f66b406b	<=	0.06	20161104
020dd37234d4baa028694511f66b406b	<=	0.06	20161116
020dd37234d4baa028694511f66b406b	=	0.12	20160319
020dd37234d4baa028694511f66b406b	=	0.12	20160824
020dd37234d4baa028694511f66b406b	=	0.25	20161014
020dd37234d4baa028694511f66b406b	=	1	20160817
020dd37234d4baa028694511f66b406b	=	1	20161006
020dd37234d4baa028694511f66b406b	=	1	20161202
020dd37234d4baa028694511f66b406b	=	1	20161207
020dd37234d4baa028694511f66b406b	=	2	20160317
025693085cd3b8a5af978e9b205ac776	<=	0.03	20160229
025693085cd3b8a5af978e9b205ac776	<=	0.03	20160317
025693085cd3b8a5af978e9b205ac776	<=	0.03	20160523
025693085cd3b8a5af978e9b205ac776	<=	0.03	20160728
025693085cd3b8a5af978e9b205ac776	<=	0.03	20161011
025693085cd3b8a5af978e9b205ac776	=	0.06	20160419
025693085cd3b8a5af978e9b205ac776	=	0.06	20160809
025693085cd3b8a5af978e9b205ac776	=	0.06	20161222
025693085cd3b8a5af978e9b205ac776	=	0.12	20160302
025693085cd3b8a5af978e9b205ac776	=	0.12	20160520
025693085cd3b8a5af978e9b205ac776	=	0.12	20160801
025693085cd3b8a5af978e9b205ac776	=	0.12	20160808
025693085cd3b8a5af978e9b205ac776	=	0.12	20161028
025693085cd3b8a5af978e9b205ac776	=	0.5	20161107
025693085cd3b8a5af978e9b205ac776	=	2	20161102
025693085cd3b8a5af978e9b205ac776	=	2	20161205
02cfd6153cd00390d8ecde994b12b938	<=	0.06	20160510
02cfd6153cd00390d8ecde994b12b938	<=	0.06	20160611
02cfd6153cd00390d8ecde994b12b938	<=	0.06	20160627
02cfd6153cd00390d8ecde994b12b938	<=	0.06	20161024
02cfd6153cd00390d8ecde994b12b938	<=	0.06	20161215
02cfd6153cd00390d8ecde994b12b938	=	0.5	20160831
02cfd6153cd00390d8ecde994b12b938	=	1	20160523
02cfd6153cd00390d8ecde994b12b938	=	1	20160703
02cfd6153cd00390d8ecde994b12b938	=	1	20160703
02cfd6153cd00390d8ecde994b12b938	=	1	20160711
02cfd6153cd00390d8ecde994b12b938	=	1	20160903
02f2e54e3beffebcb32a4d8460bc8315	<=	0.03	20160223
02f2e54e3beffebcb32a4d8460bc8315	<=	0.03	20160308
02f2e54e3beffebcb32a4d8460bc8315	<=	0.03	20160315
02f2e54e3beffebcb32a4d8460bc8315	<=	0.03	20161020
02f2e54e3beffebcb32a4d8460bc8315	=	0.06	20160213
02f2e54e3beffebcb32a4d8460bc8315	=	0.06	20160316
02f2e54e3beffebcb32a4d8460bc8315	=	0.06	20160423
02f2e54e3beffebcb32a4d8460bc8315	=	0.06	20160426
02f2e54e3beffebcb32a4d8460bc8315	=	0.06	20161222
02f2e54e3beffebcb32a4d8460bc8315	=	0.06	20161227
02f2e54e3beffebcb32a4d8460bc8315	=	0.12	20160406
02f2e54e3beffebcb32a4d8460bc8315	=	0.25	20160305
02f2e54e3beffebcb32a4d8460bc8315	=	0.25	20160622
02f2e54e3beffebcb32a4d8460bc8315	=	0.25	20160708
02f2e54e3beffebcb32a4d8460bc8315	=	0.25	20161107
02f2e54e3beffebcb32a4d8460bc8315	=	0.5	20161115
02f2e54e3beffebcb32a4d8460bc8315	=	1	20160530
02f2e54e3beffebcb32a4d8460bc8315	=	2	20160129
02f2e54e3beffebcb32a4d8460bc8315	=	2	20160202
02f2e54e3beffebcb32a4d8460bc8315	=	2	20160425
02f2e54e3beffebcb32a4d8460bc8315	=	2	20160602
02f2e54e3beffebcb32a4d8460bc8315	=	2	20160725
02f2e54e3beffebcb32a4d8460bc8315	=	2	20160801
02fcb4041b376fcba44e3c8171ee7677	<=	0.03	20160104
02fcb4041b376fcba44e3c8171ee7677	<=	0.03	20160105
02fcb4041b376fcba44e3c8171ee7677	<=	0.03	20160108
02fcb4041b376fcba44e3c8171ee7677	<=	0.03	20160118
02fcb4041b376fcba44e3c8171ee7677	<=	0.03	20160201
02fcb4041b376fcba44e3c8171ee7677	<=	0.03	20160212
02fcb4041b376fcba44e3c8171ee7677	<=	0.03	20160215
02fcb4041b376fcba44e3c8171ee7677	<=	0.03	20160224
02fcb4041b376fcba44e3c8171ee7677	<=	0.03	20160227
02fcb4041b376fcba44e3c8171ee7677	<=	0.03	20160228
02fcb4041b376fcba44e3c8171ee7677	<=	0.03	20160308
02fcb4041b376fcba44e3c8171ee7677	<=	0.03	20160323
02fcb4041b376fcba44e3c8171ee7677	<=	0.03	20160411
02fcb4041b376fcba44e3c8171ee7677	<=	0.03	20160426
02fcb4041b376fcba44e3c8171ee7677	<=	0.03	20160428
02fcb4041b376fcba44e3c8171ee7677	<=	0.03	20160428
02fcb4041b376fcba44e3c8171ee7677	<=	0.03	20160428
02fcb4041b376fcba44e3c8171ee7677	<=	0.03	20160503
02fcb4041b376fcba44e3c8171ee7677	<=	0.03	20160506
02fcb4041b376fcba44e3c8171ee7677	<=	0.03	20160513
02fcb4041b376fcba44e3c8171ee7677	<=	0.03	20160601
02fcb4041b376fcba44e3c8171ee7677	<=	0.03	20160606
02fcb4041b376fcba44e3c8171ee7677	<=	0.03	20160608
02fcb4041b376fcba44e3c8171ee7677	<=	0.03	20160628
02fcb4041b376fcba44e3c8171ee7677	<=	0.03	20160712
02fcb4041b376fcba44e3c8171ee7677	<=	0.03	20160727
02fcb4041b376fcba44e3c8171ee7677	<=	0.03	20160730
02fcb4041b376fcba44e3c8171ee7677	<=	0.03	20160801
02fcb4041b376fcba44e3c8171ee7677	<=	0.03	20160804
02fcb4041b376fcba44e3c8171ee7677	<=	0.03	20160804
02fcb4041b376fcba44e3c8171ee7677	<=	0.03	20160818
02fcb4041b376fcba44e3c8171ee7677	<=	0.03	20160827
02fcb4041b376fcba44e3c8171ee7677	<=	0.03	20160907
02fcb4041b376fcba44e3c8171ee7677	<=	0.03	20160914
02fcb4041b376fcba44e3c8171ee7677	<=	0.03	20160920
02fcb4041b376fcba44e3c8171ee7677	<=	0.03	20161001
02fcb4041b376fcba44e3c8171ee7677	<=	0.03	20161011
02fcb4041b376fcba44e3c8171ee7677	<=	0.03	20161017
02fcb4041b376fcba44e3c8171ee7677	<=	0.03	20161018
02fcb4041b376fcba44e3c8171ee7677	<=	0.03	20161020
02fcb4041b376fcba44e3c8171ee7677	<=	0.03	20161021
02fcb4041b376fcba44e3c8171ee7677	<=	0.03	20161022
02fcb4041b376fcba44e3c8171ee7677	<=	0.03	20161028
02fcb4041b376fcba44e3c8171ee7677	<=	0.03	20161030
02fcb4041b376fcba44e3c8171ee7677	<=	0.03	20161107
02fcb4041b376fcba44e3c8171ee7677	<=	0.03	20161107
02fcb4041b376fcba44e3c8171ee7677	<=	0.03	20161110
02fcb4041b376fcba44e3c8171ee7677	<=	0.03	20161115
02fcb4041b376fcba44e3c8171ee7677	<=	0.03	20161122
02fcb4041b376fcba44e3c8171ee7677	<=	0.03	20161129
02fcb4041b376fcba44e3c8171ee7677	<=	0.03	20161130
02fcb4041b376fcba44e3c8171ee7677	<=	0.03	20161201
02fcb4041b376fcba44e3c8171ee7677	<=	0.03	20161213
02fcb4041b376fcba44e3c8171ee7677	<=	0.03	20161216
02fcb4041b376fcba44e3c8171ee7677	<=	0.03	20161228
02fcb4041b376fcba44e3c8171ee7677	<=	0.03	20161230
02fcb4041b376fcba44e3c8171ee7677	=	0.06	20160108
02fcb4041b376fcba44e3c8171ee7677	=	0.06	20160112
02fcb4041b376fcba44e3c8171ee7677	=	0.06	20160117
02fcb4041b376fcba44e3c8171ee7677	=	0.06	20160204
02fcb4041b376fcba44e3c8171ee7677	=	0.06	20160312
02fcb4041b376fcba44e3c8171ee7677	=	0.06	20160407
02fcb4041b376fcba44e3c8171ee7677	=	0.06	20160410
02fcb4041b376fcba44e3c8171ee7677	=	0.06	20160418
02fcb4041b376fcba44e3c8171ee7677	=	0.06	20160419
02fcb4041b376fcba44e3c8171ee7677	=	0.06	20160426
02fcb4041b376fcba44e3c8171ee7677	=	0.06	20160511
02fcb4041b376fcba44e3c8171ee7677	=	0.06	20160524
02fcb4041b376fcba44e3c8171ee7677	=	0.06	20160616
02fcb4041b376fcba44e3c8171ee7677	=	0.06	20160625
02fcb4041b376fcba44e3c8171ee7677	=	0.06	20160710
02fcb4041b376fcba44e3c8171ee7677	=	0.06	20160713
02fcb4041b376fcba44e3c8171ee7677	=	0.06	20160713
02fcb4041b376fcba44e3c8171ee7677	=	0.06	20160715
02fcb4041b376fcba44e3c8171ee7677	=	0.06	20161123
02fcb4041b376fcba44e3c8171ee7677	=	0.06	20161126
02fcb4041b376fcba44e3c8171ee7677	=	0.06	20161203
02fcb4041b376fcba44e3c8171ee7677	=	0.06	20161205
02fcb4041b376fcba44e3c8171ee7677	=	0.12	20160629
02fcb4041b376fcba44e3c8171ee7677	=	0.12	20161006
02fcb4041b376fcba44e3c8171ee7677	=	0.25	20160104
02fcb4041b376fcba44e3c8171ee7677	=	0.25	20160106
02fcb4041b376fcba44e3c8171ee7677	=	0.25	20160127
02fcb4041b376fcba44e3c8171ee7677	=	0.25	20160209
02fcb4041b376fcba44e3c8171ee7677	=	0.25	20160419
02fcb4041b376fcba44e3c8171ee7677	=	0.25	20160419
02fcb4041b376fcba44e3c8171ee7677	=	0.25	20160607
02fcb4041b376fcba44e3c8171ee7677	=	0.25	20160723
02fcb4041b376fcba44e3c8171ee7677	=	0.25	20161003
02fcb4041b376fcba44e3c8171ee7677	=	0.25	20161006
02fcb4041b376fcba44e3c8171ee7677	=	0.25	20161024
02fcb4041b376fcba44e3c8171ee7677	=	0.25	20161104
02fcb4041b376fcba44e3c8171ee7677	=	0.25	20161110
02fcb4041b376fcba44e3c8171ee7677	=	0.25	20161203
02fcb4041b376fcba44e3c8171ee7677	=	0.5	20160105
02fcb4041b376fcba44e3c8171ee7677	=	0.5	20160217
02fcb4041b376fcba44e3c8171ee7677	=	0.5	20160420
02fcb4041b376fcba44e3c8171ee7677	=	0.5	20160711
02fcb4041b376fcba44e3c8171ee7677	=	0.5	20160927
02fcb4041b376fcba44e3c8171ee7677	=	0.5	20161020
02fcb4041b376fcba44e3c8171ee7677	=	0.5	20161129
02fcb4041b376fcba44e3c8171ee7677	=	0.5	20161204
02fcb4041b376fcba44e3c8171ee7677	=	1	20160511
02fcb4041b376fcba44e3c8171ee7677	=	1	20161024
02fcb4041b376fcba44e3c8171ee7677	=	1	20161108
02fcb4041b376fcba44e3c8171ee7677	=	1	20161204
02fcb4041b376fcba44e3c8171ee7677	=	2	20160315
02fcb4041b376fcba44e3c8171ee7677	=	2	20160409
02fcb4041b376fcba44e3c8171ee7677	=	2	20160418
02fcb4041b376fcba44e3c8171ee7677	=	2	20161104
02fcb4041b376fcba44e3c8171ee7677	=	2	20161129
02fcb4041b376fcba44e3c8171ee7677	=	2	20161212
02fcb4041b376fcba44e3c8171ee7677	=	2	20161228
030ba44da5addb3088e645134f179167	<=	0.06	20161122
030ba44da5addb3088e645134f179167	=	1	20160121
030ba44da5addb3088e645134f179167	=	1	20160216
030ba44da5addb3088e645134f179167	=	1	20160304
030ba44da5addb3088e645134f179167	=	1	20160324
030ba44da5addb3088e645134f179167	=	1	20160325
030ba44da5addb3088e645134f179167	=	1	20160509
030ba44da5addb3088e645134f179167	=	1	20160509
030ba44da5addb3088e645134f179167	=	1	20160604
030ba44da5addb3088e645134f179167	=	1	20160620
030ba44da5addb3088e645134f179167	=	1	20160628
030ba44da5addb3088e645134f179167	=	1	20160705
030ba44da5addb3088e645134f179167	=	1	20160705
030ba44da5addb3088e645134f179167	=	1	20160711
030ba44da5addb3088e645134f179167	=	1	20160719
030ba44da5addb3088e645134f179167	=	1	20160726
030ba44da5addb3088e645134f179167	=	1	20160808
030ba44da5addb3088e645134f179167	=	1	20161007
030ba44da5addb3088e645134f179167	=	2	20160407
030ba44da5addb3088e645134f179167	=	2	20160606
030ba44da5addb3088e645134f179167	=	2	20161028
032245d5885ed9cfec915a13b8a4b51c	<=	0.063	20161008
032245d5885ed9cfec915a13b8a4b51c	<=	0.063	20161017
032245d5885ed9cfec915a13b8a4b51c	<=	0.063	20161018
032245d5885ed9cfec915a13b8a4b51c	<=	0.063	20161020
032245d5885ed9cfec915a13b8a4b51c	<=	0.063	20161122
032245d5885ed9cfec915a13b8a4b51c	<=	0.063	20161127
032245d5885ed9cfec915a13b8a4b51c	<=	0.063	20161127
032245d5885ed9cfec915a13b8a4b51c	<=	0.063	20161221
032245d5885ed9cfec915a13b8a4b51c	=	0.03	20160104
032245d5885ed9cfec915a13b8a4b51c	=	0.03	20160213
032245d5885ed9cfec915a13b8a4b51c	=	0.03	20160217
032245d5885ed9cfec915a13b8a4b51c	=	0.03	20160305
032245d5885ed9cfec915a13b8a4b51c	=	0.03	20160314
032245d5885ed9cfec915a13b8a4b51c	=	0.03	20160328
032245d5885ed9cfec915a13b8a4b51c	=	0.03	20160331
032245d5885ed9cfec915a13b8a4b51c	=	0.03	20160405
032245d5885ed9cfec915a13b8a4b51c	=	0.03	20160411
032245d5885ed9cfec915a13b8a4b51c	=	0.03	20160413
032245d5885ed9cfec915a13b8a4b51c	=	0.03	20160418
032245d5885ed9cfec915a13b8a4b51c	=	0.03	20160422
032245d5885ed9cfec915a13b8a4b51c	=	0.03	20160429
032245d5885ed9cfec915a13b8a4b51c	=	0.03	20160502
032245d5885ed9cfec915a13b8a4b51c	=	0.03	20160506
032245d5885ed9cfec915a13b8a4b51c	=	0.03	20160506
032245d5885ed9cfec915a13b8a4b51c	=	0.03	20160506
032245d5885ed9cfec915a13b8a4b51c	=	0.03	20160518
032245d5885ed9cfec915a13b8a4b51c	=	0.03	20160520
032245d5885ed9cfec915a13b8a4b51c	=	0.03	20160523
032245d5885ed9cfec915a13b8a4b51c	=	0.03	20160622
032245d5885ed9cfec915a13b8a4b51c	=	0.03	20160627
032245d5885ed9cfec915a13b8a4b51c	=	0.03	20160630
032245d5885ed9cfec915a13b8a4b51c	=	0.06	20160418
032245d5885ed9cfec915a13b8a4b51c	=	0.06	20160518
032245d5885ed9cfec915a13b8a4b51c	=	0.06	20160527
032245d5885ed9cfec915a13b8a4b51c	=	0.06	20160625
032245d5885ed9cfec915a13b8a4b51c	=	0.125	20161018
032245d5885ed9cfec915a13b8a4b51c	=	0.125	20161121
032245d5885ed9cfec915a13b8a4b51c	=	0.25	20160223
032245d5885ed9cfec915a13b8a4b51c	=	0.25	20160308
032245d5885ed9cfec915a13b8a4b51c	=	0.5	20160104
032245d5885ed9cfec915a13b8a4b51c	=	0.5	20160310
032245d5885ed9cfec915a13b8a4b51c	=	0.5	20160519
032245d5885ed9cfec915a13b8a4b51c	=	0.5	20160608
032245d5885ed9cfec915a13b8a4b51c	=	0.5	20161124
032245d5885ed9cfec915a13b8a4b51c	=	1	20160414
032245d5885ed9cfec915a13b8a4b51c	=	1	20160521
032245d5885ed9cfec915a13b8a4b51c	=	1	20160601
032245d5885ed9cfec915a13b8a4b51c	=	1	20160617
032245d5885ed9cfec915a13b8a4b51c	=	1	20160906
032245d5885ed9cfec915a13b8a4b51c	=	1	20161102
032245d5885ed9cfec915a13b8a4b51c	=	1	20161208
032245d5885ed9cfec915a13b8a4b51c	=	2	20160325
032245d5885ed9cfec915a13b8a4b51c	=	2	20160405
032245d5885ed9cfec915a13b8a4b51c	=	2	20160409
032245d5885ed9cfec915a13b8a4b51c	=	2	20161007
032245d5885ed9cfec915a13b8a4b51c	=	2	20161115
032245d5885ed9cfec915a13b8a4b51c	=	2	20161119
032245d5885ed9cfec915a13b8a4b51c	>	4	20160331
0359d0153a02791356e34af44b394641	<=	0.03	20160104
0359d0153a02791356e34af44b394641	<=	0.03	20160217
0359d0153a02791356e34af44b394641	<=	0.03	20160217
0359d0153a02791356e34af44b394641	<=	0.03	20160307
0359d0153a02791356e34af44b394641	<=	0.03	20160324
0359d0153a02791356e34af44b394641	<=	0.03	20160328
0359d0153a02791356e34af44b394641	<=	0.03	20160405
0359d0153a02791356e34af44b394641	<=	0.03	20160412
0359d0153a02791356e34af44b394641	<=	0.03	20160418
0359d0153a02791356e34af44b394641	<=	0.03	20160428
0359d0153a02791356e34af44b394641	<=	0.03	20160428
0359d0153a02791356e34af44b394641	<=	0.03	20160516
0359d0153a02791356e34af44b394641	<=	0.03	20160519
0359d0153a02791356e34af44b394641	<=	0.03	20160527
0359d0153a02791356e34af44b394641	<=	0.03	20160607
0359d0153a02791356e34af44b394641	<=	0.03	20160808
0359d0153a02791356e34af44b394641	<=	0.03	20160815
0359d0153a02791356e34af44b394641	<=	0.03	20160830
0359d0153a02791356e34af44b394641	<=	0.03	20160920
0359d0153a02791356e34af44b394641	<=	0.03	20161003
0359d0153a02791356e34af44b394641	<=	0.03	20161004
0359d0153a02791356e34af44b394641	<=	0.03	20161007
0359d0153a02791356e34af44b394641	<=	0.03	20161018
0359d0153a02791356e34af44b394641	<=	0.03	20161024
0359d0153a02791356e34af44b394641	<=	0.03	20161114
0359d0153a02791356e34af44b394641	<=	0.03	20161209
0359d0153a02791356e34af44b394641	<=	0.03	20161220
0359d0153a02791356e34af44b394641	=	0.06	20160210
0359d0153a02791356e34af44b394641	=	0.06	20160216
0359d0153a02791356e34af44b394641	=	0.06	20160217
0359d0153a02791356e34af44b394641	=	0.06	20160224
0359d0153a02791356e34af44b394641	=	0.06	20160419
0359d0153a02791356e34af44b394641	=	0.06	20160509
0359d0153a02791356e34af44b394641	=	0.06	20160510
0359d0153a02791356e34af44b394641	=	0.06	20160525
0359d0153a02791356e34af44b394641	=	0.06	20160713
0359d0153a02791356e34af44b394641	=	0.06	20160808
0359d0153a02791356e34af44b394641	=	0.06	20160831
0359d0153a02791356e34af44b394641	=	0.06	20160901
0359d0153a02791356e34af44b394641	=	0.06	20160902
0359d0153a02791356e34af44b394641	=	0.06	20161014
0359d0153a02791356e34af44b394641	=	0.06	20161111
0359d0153a02791356e34af44b394641	=	0.06	20161114
0359d0153a02791356e34af44b394641	=	0.06	20161115
0359d0153a02791356e34af44b394641	=	0.06	20161115
0359d0153a02791356e34af44b394641	=	0.06	20161201
0359d0153a02791356e34af44b394641	=	0.06	20161202
0359d0153a02791356e34af44b394641	=	0.06	20161205
0359d0153a02791356e34af44b394641	=	0.12	20160330
0359d0153a02791356e34af44b394641	=	0.12	20160523
0359d0153a02791356e34af44b394641	=	0.12	20160916
0359d0153a02791356e34af44b394641	=	0.25	20160202
0359d0153a02791356e34af44b394641	=	0.25	20160725
0359d0153a02791356e34af44b394641	=	0.25	20161115
0359d0153a02791356e34af44b394641	=	0.25	20161228
0359d0153a02791356e34af44b394641	=	0.5	20160212
0359d0153a02791356e34af44b394641	=	0.5	20160523
0359d0153a02791356e34af44b394641	=	0.5	20160711
0359d0153a02791356e34af44b394641	=	1	20160121
0359d0153a02791356e34af44b394641	=	1	20161005
0359d0153a02791356e34af44b394641	=	1	20161024
0359d0153a02791356e34af44b394641	=	2	20160107
0359d0153a02791356e34af44b394641	=	2	20160523
0359d0153a02791356e34af44b394641	=	2	20160523
0359d0153a02791356e34af44b394641	=	2	20160801
0359d0153a02791356e34af44b394641	=	2	20161130
03a49c31d211a80e86c07910a980dfc9	<=	0.06	20160112
03a49c31d211a80e86c07910a980dfc9	<=	0.06	20160208
03a49c31d211a80e86c07910a980dfc9	<=	0.06	20160314
03a49c31d211a80e86c07910a980dfc9	<=	0.06	20160316
03a49c31d211a80e86c07910a980dfc9	<=	0.06	20160419
03a49c31d211a80e86c07910a980dfc9	<=	0.06	20160509
03a49c31d211a80e86c07910a980dfc9	<=	0.06	20160509
03a49c31d211a80e86c07910a980dfc9	<=	0.06	20160613
03a49c31d211a80e86c07910a980dfc9	<=	0.06	20160711
03a49c31d211a80e86c07910a980dfc9	=	0.06	20161211
03a49c31d211a80e86c07910a980dfc9	=	0.06	20161224
03a49c31d211a80e86c07910a980dfc9	=	0.12	20160420
03a49c31d211a80e86c07910a980dfc9	=	0.12	20161117
03a49c31d211a80e86c07910a980dfc9	=	0.25	20161017
03a49c31d211a80e86c07910a980dfc9	=	0.25	20161112
03a49c31d211a80e86c07910a980dfc9	=	0.25	20161202
03a49c31d211a80e86c07910a980dfc9	=	1	20160109
03a49c31d211a80e86c07910a980dfc9	=	1	20160428
03a49c31d211a80e86c07910a980dfc9	=	2	20160629
03cdb1b94608142cbce16486cb49330c	<=	0.063	20160112
03cdb1b94608142cbce16486cb49330c	<=	0.063	20160201
03cdb1b94608142cbce16486cb49330c	<=	0.063	20160201
03cdb1b94608142cbce16486cb49330c	<=	0.063	20160215
03cdb1b94608142cbce16486cb49330c	<=	0.063	20160217
03cdb1b94608142cbce16486cb49330c	<=	0.063	20160223
03cdb1b94608142cbce16486cb49330c	<=	0.063	20160512
03cdb1b94608142cbce16486cb49330c	<=	0.063	20160527
03cdb1b94608142cbce16486cb49330c	<=	0.063	20160602
03cdb1b94608142cbce16486cb49330c	<=	0.063	20160603
03cdb1b94608142cbce16486cb49330c	<=	0.063	20160606
03cdb1b94608142cbce16486cb49330c	<=	0.063	20160610
03cdb1b94608142cbce16486cb49330c	<=	0.063	20160628
03cdb1b94608142cbce16486cb49330c	<=	0.063	20160704
03cdb1b94608142cbce16486cb49330c	<=	0.063	20160722
03cdb1b94608142cbce16486cb49330c	<=	0.063	20160726
03cdb1b94608142cbce16486cb49330c	<=	0.063	20160808
03cdb1b94608142cbce16486cb49330c	<=	0.063	20160817
03cdb1b94608142cbce16486cb49330c	<=	0.063	20160928
03cdb1b94608142cbce16486cb49330c	<=	0.063	20161031
03cdb1b94608142cbce16486cb49330c	<=	0.063	20161227
03cdb1b94608142cbce16486cb49330c	=	0.125	20160217
03cdb1b94608142cbce16486cb49330c	=	0.25	20160411
03cdb1b94608142cbce16486cb49330c	=	0.25	20160627
03cdb1b94608142cbce16486cb49330c	=	0.25	20160704
03cdb1b94608142cbce16486cb49330c	=	0.25	20160923
03cdb1b94608142cbce16486cb49330c	=	0.5	20160113
03cdb1b94608142cbce16486cb49330c	=	0.5	20160502
03cdb1b94608142cbce16486cb49330c	=	1	20160602
03cdb1b94608142cbce16486cb49330c	=	1	20160608
03cdb1b94608142cbce16486cb49330c	=	1	20160614
03cdb1b94608142cbce16486cb49330c	=	2	20160229
03cdb1b94608142cbce16486cb49330c	=	2	20160715
03cdb1b94608142cbce16486cb49330c	=	4	20160719
03f89c6919ca848525978101297177fc	<=	0.03	20160118
03f89c6919ca848525978101297177fc	<=	0.03	20160307
03f89c6919ca848525978101297177fc	<=	0.03	20160415
03f89c6919ca848525978101297177fc	<=	0.03	20160427
03f89c6919ca848525978101297177fc	<=	0.03	20160603
03f89c6919ca848525978101297177fc	<=	0.03	20160616
03f89c6919ca848525978101297177fc	<=	0.03	20160818
03f89c6919ca848525978101297177fc	<=	0.03	20160831
03f89c6919ca848525978101297177fc	<=	0.03	20161101
03f89c6919ca848525978101297177fc	=	0.06	20160208
03f89c6919ca848525978101297177fc	=	0.06	20160301
03f89c6919ca848525978101297177fc	=	0.06	20160310
03f89c6919ca848525978101297177fc	=	0.06	20160322
03f89c6919ca848525978101297177fc	=	0.06	20160518
03f89c6919ca848525978101297177fc	=	0.06	20160519
03f89c6919ca848525978101297177fc	=	0.06	20160607
03f89c6919ca848525978101297177fc	=	0.06	20160613
03f89c6919ca848525978101297177fc	=	0.06	20160620
03f89c6919ca848525978101297177fc	=	0.06	20160809
03f89c6919ca848525978101297177fc	=	0.06	20160923
03f89c6919ca848525978101297177fc	=	0.25	20160109
03f89c6919ca848525978101297177fc	=	0.5	20160323
03f89c6919ca848525978101297177fc	=	0.5	20160930
03f89c6919ca848525978101297177fc	=	1	20160105
03f89c6919ca848525978101297177fc	=	1	20161219
03f89c6919ca848525978101297177fc	>	4	20161009
040bf79542fce21afc4c742741cf87b5	<=	0.03	20160316
040bf79542fce21afc4c742741cf87b5	<=	0.03	20160330
040bf79542fce21afc4c742741cf87b5	<=	0.03	20160330
040bf79542fce21afc4c742741cf87b5	=	0.06	20160222
040bf79542fce21afc4c742741cf87b5	=	1	20160413
040bf79542fce21afc4c742741cf87b5	=	1	20160602
040e9489e03c040f89d76762c499096e	<=	0.03	20160106
040e9489e03c040f89d76762c499096e	<=	0.03	20160317
040e9489e03c040f89d76762c499096e	<=	0.03	20160329
040e9489e03c040f89d76762c499096e	<=	0.03	20160415
040e9489e03c040f89d76762c499096e	<=	0.03	20160507
040e9489e03c040f89d76762c499096e	<=	0.03	20160507
040e9489e03c040f89d76762c499096e	<=	0.03	20160510
040e9489e03c040f89d76762c499096e	<=	0.03	20160518
040e9489e03c040f89d76762c499096e	<=	0.03	20160519
040e9489e03c040f89d76762c499096e	<=	0.03	20160528
040e9489e03c040f89d76762c499096e	<=	0.03	20160623
040e9489e03c040f89d76762c499096e	<=	0.03	20160818
040e9489e03c040f89d76762c499096e	<=	0.03	20160921
040e9489e03c040f89d76762c499096e	<=	0.03	20161007
040e9489e03c040f89d76762c499096e	<=	0.03	20161011
040e9489e03c040f89d76762c499096e	<=	0.03	20161012
040e9489e03c040f89d76762c499096e	<=	0.03	20161031
040e9489e03c040f89d76762c499096e	<=	0.03	20161110
040e9489e03c040f89d76762c499096e	<=	0.03	20161111
040e9489e03c040f89d76762c499096e	<=	0.03	20161116
040e9489e03c040f89d76762c499096e	<=	0.03	20161121
040e9489e03c040f89d76762c499096e	<=	0.03	20161124
040e9489e03c040f89d76762c499096e	<=	0.03	20161205
040e9489e03c040f89d76762c499096e	<=	0.03	20161212
040e9489e03c040f89d76762c499096e	=	0.06	20160405
040e9489e03c040f89d76762c499096e	=	0.06	20160420
040e9489e03c040f89d76762c499096e	=	0.06	20160520
040e9489e03c040f89d76762c499096e	=	0.06	20160808
040e9489e03c040f89d76762c499096e	=	0.06	20160927
040e9489e03c040f89d76762c499096e	=	0.06	20161102
040e9489e03c040f89d76762c499096e	=	0.12	20160709
040e9489e03c040f89d76762c499096e	=	0.12	20160823
040e9489e03c040f89d76762c499096e	=	0.12	20161026
040e9489e03c040f89d76762c499096e	=	0.25	20160416
040e9489e03c040f89d76762c499096e	=	0.25	20161018
040e9489e03c040f89d76762c499096e	=	0.25	20161024
040e9489e03c040f89d76762c499096e	=	0.25	20161104
040e9489e03c040f89d76762c499096e	=	0.25	20161105
040e9489e03c040f89d76762c499096e	=	0.25	20161112
040e9489e03c040f89d76762c499096e	=	0.25	20161203
040e9489e03c040f89d76762c499096e	=	0.5	20160924
040e9489e03c040f89d76762c499096e	=	1	20160711
040e9489e03c040f89d76762c499096e	=	1	20160812
040e9489e03c040f89d76762c499096e	=	1	20161026
040e9489e03c040f89d76762c499096e	=	1	20161114
040e9489e03c040f89d76762c499096e	=	2	20160601
042e769916c3fd8ff7db5fe2d38e37a7	<=	0.06	20160126
042e769916c3fd8ff7db5fe2d38e37a7	<=	0.06	20160216
042e769916c3fd8ff7db5fe2d38e37a7	<=	0.06	20160328
042e769916c3fd8ff7db5fe2d38e37a7	<=	0.06	20160407
042e769916c3fd8ff7db5fe2d38e37a7	<=	0.06	20160411
042e769916c3fd8ff7db5fe2d38e37a7	<=	0.06	20160512
042e769916c3fd8ff7db5fe2d38e37a7	<=	0.06	20160524
042e769916c3fd8ff7db5fe2d38e37a7	<=	0.06	20160602
042e769916c3fd8ff7db5fe2d38e37a7	<=	0.06	20160615
042e769916c3fd8ff7db5fe2d38e37a7	<=	0.06	20160705
042e769916c3fd8ff7db5fe2d38e37a7	<=	0.06	20160715
042e769916c3fd8ff7db5fe2d38e37a7	<=	0.06	20160715
042e769916c3fd8ff7db5fe2d38e37a7	<=	0.06	20160719
042e769916c3fd8ff7db5fe2d38e37a7	<=	0.06	20160721
042e769916c3fd8ff7db5fe2d38e37a7	<=	0.06	20160804
042e769916c3fd8ff7db5fe2d38e37a7	<=	0.06	20160805
042e769916c3fd8ff7db5fe2d38e37a7	<=	0.06	20160808
042e769916c3fd8ff7db5fe2d38e37a7	<=	0.06	20160831
042e769916c3fd8ff7db5fe2d38e37a7	<=	0.06	20160901
042e769916c3fd8ff7db5fe2d38e37a7	<=	0.06	20160924
042e769916c3fd8ff7db5fe2d38e37a7	<=	0.06	20161104
042e769916c3fd8ff7db5fe2d38e37a7	<=	0.06	20161114
042e769916c3fd8ff7db5fe2d38e37a7	<=	0.06	20161205
042e769916c3fd8ff7db5fe2d38e37a7	<=	0.06	20161212
0445796a70cec260aa17697df40b0078	<=	0.03	20160215
0445796a70cec260aa17697df40b0078	<=	0.03	20160309
0445796a70cec260aa17697df40b0078	<=	0.03	20160316
0445796a70cec260aa17697df40b0078	<=	0.03	20160616
0445796a70cec260aa17697df40b0078	<=	0.03	20160701
0445796a70cec260aa17697df40b0078	<=	0.03	20160707
0445796a70cec260aa17697df40b0078	<=	0.03	20160817
0445796a70cec260aa17697df40b0078	<=	0.03	20161021
0445796a70cec260aa17697df40b0078	<=	0.03	20161110
0445796a70cec260aa17697df40b0078	<=	0.03	20161224
0445796a70cec260aa17697df40b0078	<=	0.03	20161228
0445796a70cec260aa17697df40b0078	=	0.06	20160721
0445796a70cec260aa17697df40b0078	=	0.12	20160226
0445796a70cec260aa17697df40b0078	=	0.25	20160204
0445796a70cec260aa17697df40b0078	=	0.25	20160512
0445796a70cec260aa17697df40b0078	=	0.25	20160801
0445796a70cec260aa17697df40b0078	=	1	20160126
0445796a70cec260aa17697df40b0078	=	1	20160229
0445796a70cec260aa17697df40b0078	=	1	20161101
0445796a70cec260aa17697df40b0078	=	2	20160215
04548876a8f129162a89d91d08072443	<=	0.06	20160107
04548876a8f129162a89d91d08072443	<=	0.06	20160121
04548876a8f129162a89d91d08072443	<=	0.06	20160201
04548876a8f129162a89d91d08072443	<=	0.06	20160208
04548876a8f129162a89d91d08072443	<=	0.06	20160215
04548876a8f129162a89d91d08072443	<=	0.06	20160218
04548876a8f129162a89d91d08072443	<=	0.06	20160222
04548876a8f129162a89d91d08072443	<=	0.06	20160225
04548876a8f129162a89d91d08072443	<=	0.06	20160307
04548876a8f129162a89d91d08072443	<=	0.06	20160310
04548876a8f129162a89d91d08072443	<=	0.06	20160314
04548876a8f129162a89d91d08072443	<=	0.06	20160316
04548876a8f129162a89d91d08072443	<=	0.06	20160325
04548876a8f129162a89d91d08072443	<=	0.06	20160331
04548876a8f129162a89d91d08072443	<=	0.06	20160401
04548876a8f129162a89d91d08072443	<=	0.06	20160404
04548876a8f129162a89d91d08072443	<=	0.06	20160406
04548876a8f129162a89d91d08072443	<=	0.06	20160408
04548876a8f129162a89d91d08072443	<=	0.06	20160411
04548876a8f129162a89d91d08072443	<=	0.06	20160412
04548876a8f129162a89d91d08072443	<=	0.06	20160422
04548876a8f129162a89d91d08072443	<=	0.06	20160425
04548876a8f129162a89d91d08072443	<=	0.06	20160428
04548876a8f129162a89d91d08072443	<=	0.06	20160510
04548876a8f129162a89d91d08072443	<=	0.06	20160510
04548876a8f129162a89d91d08072443	<=	0.06	20160513
04548876a8f129162a89d91d08072443	<=	0.06	20160516
04548876a8f129162a89d91d08072443	<=	0.06	20160518
04548876a8f129162a89d91d08072443	<=	0.06	20160524
04548876a8f129162a89d91d08072443	<=	0.06	20160606
04548876a8f129162a89d91d08072443	<=	0.06	20160607
04548876a8f129162a89d91d08072443	<=	0.06	20160616
04548876a8f129162a89d91d08072443	<=	0.06	20160624
04548876a8f129162a89d91d08072443	<=	0.06	20160627
04548876a8f129162a89d91d08072443	<=	0.06	20160629
04548876a8f129162a89d91d08072443	<=	0.06	20160711
04548876a8f129162a89d91d08072443	<=	0.06	20160716
04548876a8f129162a89d91d08072443	<=	0.06	20160720
04548876a8f129162a89d91d08072443	<=	0.06	20160728
04548876a8f129162a89d91d08072443	<=	0.06	20160801
04548876a8f129162a89d91d08072443	<=	0.06	20160805
04548876a8f129162a89d91d08072443	<=	0.06	20160822
04548876a8f129162a89d91d08072443	<=	0.06	20160827
04548876a8f129162a89d91d08072443	<=	0.06	20160913
04548876a8f129162a89d91d08072443	<=	0.06	20160914
04548876a8f129162a89d91d08072443	<=	0.06	20160923
04548876a8f129162a89d91d08072443	<=	0.06	20160929
04548876a8f129162a89d91d08072443	<=	0.06	20161027
04548876a8f129162a89d91d08072443	<=	0.06	20161122
04548876a8f129162a89d91d08072443	<=	0.06	20161128
04548876a8f129162a89d91d08072443	<=	0.06	20161216
04548876a8f129162a89d91d08072443	<=	0.06	20161219
04548876a8f129162a89d91d08072443	<=	0.06	20161221
04548876a8f129162a89d91d08072443	=	0.12	20161011
04548876a8f129162a89d91d08072443	=	0.12	20161118
04548876a8f129162a89d91d08072443	=	0.12	20161228
04548876a8f129162a89d91d08072443	=	0.25	20160104
04548876a8f129162a89d91d08072443	=	0.25	20160329
04548876a8f129162a89d91d08072443	=	0.25	20160510
04548876a8f129162a89d91d08072443	=	0.25	20160518
04548876a8f129162a89d91d08072443	=	0.25	20160810
04548876a8f129162a89d91d08072443	=	0.25	20160926
04548876a8f129162a89d91d08072443	=	0.25	20161025
04548876a8f129162a89d91d08072443	=	0.5	20160225
04548876a8f129162a89d91d08072443	=	0.5	20160401
04548876a8f129162a89d91d08072443	=	0.5	20160524
04548876a8f129162a89d91d08072443	=	0.5	20160530
04548876a8f129162a89d91d08072443	=	0.5	20160530
04548876a8f129162a89d91d08072443	=	0.5	20160603
04548876a8f129162a89d91d08072443	=	0.5	20160607
04548876a8f129162a89d91d08072443	=	0.5	20160717
04548876a8f129162a89d91d08072443	=	0.5	20160725
04548876a8f129162a89d91d08072443	=	0.5	20160926
04548876a8f129162a89d91d08072443	=	0.5	20160930
04548876a8f129162a89d91d08072443	=	1	20160119
04548876a8f129162a89d91d08072443	=	1	20160120
04548876a8f129162a89d91d08072443	=	1	20160121
04548876a8f129162a89d91d08072443	=	1	20160205
04548876a8f129162a89d91d08072443	=	1	20160206
04548876a8f129162a89d91d08072443	=	1	20160222
04548876a8f129162a89d91d08072443	=	1	20160511
04548876a8f129162a89d91d08072443	=	1	20160720
04548876a8f129162a89d91d08072443	=	1	20160805
04548876a8f129162a89d91d08072443	=	1	20160912
04548876a8f129162a89d91d08072443	=	1	20161011
04548876a8f129162a89d91d08072443	=	1	20161020
04548876a8f129162a89d91d08072443	=	1	20161109
04548876a8f129162a89d91d08072443	=	1	20161114
04548876a8f129162a89d91d08072443	=	1	20161115
04548876a8f129162a89d91d08072443	=	1	20161117
04548876a8f129162a89d91d08072443	=	1	20161124
04548876a8f129162a89d91d08072443	=	1	20161222
04548876a8f129162a89d91d08072443	=	2	20160525
04548876a8f129162a89d91d08072443	=	2	20160830
04548876a8f129162a89d91d08072443	=	2	20161006
04aeb122f4b57db235d846db6c0b3555	<=	0.06	20160104
04aeb122f4b57db235d846db6c0b3555	<=	0.06	20160112
04aeb122f4b57db235d846db6c0b3555	<=	0.06	20160404
04aeb122f4b57db235d846db6c0b3555	<=	0.06	20160503
04aeb122f4b57db235d846db6c0b3555	<=	0.06	20160810
04aeb122f4b57db235d846db6c0b3555	<=	0.06	20160903
04aeb122f4b57db235d846db6c0b3555	<=	0.06	20161126
04aeb122f4b57db235d846db6c0b3555	=	0.25	20160121
04aeb122f4b57db235d846db6c0b3555	=	0.25	20160826
04aeb122f4b57db235d846db6c0b3555	=	0.25	20160831
04aeb122f4b57db235d846db6c0b3555	=	1	20160817
04aeb122f4b57db235d846db6c0b3555	>=	8	20161215
04c53919df9619dcd2f94fc02a748f56	=	0.016	20160322
04c53919df9619dcd2f94fc02a748f56	=	0.016	20160727
04c53919df9619dcd2f94fc02a748f56	=	0.03	20160805
04c53919df9619dcd2f94fc02a748f56	=	0.032	20160721
04c53919df9619dcd2f94fc02a748f56	=	0.032	20160909
04c53919df9619dcd2f94fc02a748f56	=	0.032	20160909
04c53919df9619dcd2f94fc02a748f56	=	0.06	20160105
04c53919df9619dcd2f94fc02a748f56	=	0.06	20160115
04c53919df9619dcd2f94fc02a748f56	=	0.06	20160118
04c53919df9619dcd2f94fc02a748f56	=	0.06	20160125
04c53919df9619dcd2f94fc02a748f56	=	0.06	20160129
04c53919df9619dcd2f94fc02a748f56	=	0.06	20160202
04c53919df9619dcd2f94fc02a748f56	=	0.06	20160303
04c53919df9619dcd2f94fc02a748f56	=	0.06	20160310
04c53919df9619dcd2f94fc02a748f56	=	0.06	20160311
04c53919df9619dcd2f94fc02a748f56	=	0.06	20160314
04c53919df9619dcd2f94fc02a748f56	=	0.06	20160408
04c53919df9619dcd2f94fc02a748f56	=	0.06	20160412
04c53919df9619dcd2f94fc02a748f56	=	0.06	20160418
04c53919df9619dcd2f94fc02a748f56	=	0.06	20160426
04c53919df9619dcd2f94fc02a748f56	=	0.06	20160428
04c53919df9619dcd2f94fc02a748f56	=	0.06	20160517
04c53919df9619dcd2f94fc02a748f56	=	0.06	20160526
04c53919df9619dcd2f94fc02a748f56	=	0.06	20160614
04c53919df9619dcd2f94fc02a748f56	=	0.06	20160628
04c53919df9619dcd2f94fc02a748f56	=	0.06	20160708
04c53919df9619dcd2f94fc02a748f56	=	0.06	20161003
04c53919df9619dcd2f94fc02a748f56	=	0.06	20161004
04c53919df9619dcd2f94fc02a748f56	=	0.06	20161025
04c53919df9619dcd2f94fc02a748f56	=	0.06	20161121
04c53919df9619dcd2f94fc02a748f56	=	0.06	20161122
04c53919df9619dcd2f94fc02a748f56	=	0.06	20161206
04c53919df9619dcd2f94fc02a748f56	=	0.12	20160212
04c53919df9619dcd2f94fc02a748f56	=	0.12	20160223
04c53919df9619dcd2f94fc02a748f56	=	0.12	20160223
04c53919df9619dcd2f94fc02a748f56	=	0.12	20160502
04c53919df9619dcd2f94fc02a748f56	=	0.12	20160609
04c53919df9619dcd2f94fc02a748f56	=	0.12	20160721
04c53919df9619dcd2f94fc02a748f56	=	0.125	20161110
04c53919df9619dcd2f94fc02a748f56	=	0.25	20160108
04c53919df9619dcd2f94fc02a748f56	=	0.25	20160127
04c53919df9619dcd2f94fc02a748f56	=	0.25	20160216
04c53919df9619dcd2f94fc02a748f56	=	0.25	20160422
04c53919df9619dcd2f94fc02a748f56	=	0.25	20160704
04c53919df9619dcd2f94fc02a748f56	=	0.25	20160708
04c53919df9619dcd2f94fc02a748f56	=	0.25	20161109
04c53919df9619dcd2f94fc02a748f56	=	0.25	20161114
04c53919df9619dcd2f94fc02a748f56	=	0.5	20160324
04c53919df9619dcd2f94fc02a748f56	=	0.5	20160421
04c53919df9619dcd2f94fc02a748f56	=	0.5	20160705
04c53919df9619dcd2f94fc02a748f56	=	0.5	20161031
04c53919df9619dcd2f94fc02a748f56	=	0.5	20161202
04c53919df9619dcd2f94fc02a748f56	=	0.5	20161209
04c53919df9619dcd2f94fc02a748f56	=	0.5	20161212
04c53919df9619dcd2f94fc02a748f56	=	1	20160105
04c53919df9619dcd2f94fc02a748f56	=	1	20160106
04c53919df9619dcd2f94fc02a748f56	=	1	20160112
04c53919df9619dcd2f94fc02a748f56	=	1	20160208
04c53919df9619dcd2f94fc02a748f56	=	1	20160303
04c53919df9619dcd2f94fc02a748f56	=	1	20160624
04c53919df9619dcd2f94fc02a748f56	=	1	20160805
04c53919df9619dcd2f94fc02a748f56	=	1	20160822
04c53919df9619dcd2f94fc02a748f56	=	1	20160926
04c53919df9619dcd2f94fc02a748f56	=	1	20160928
04c53919df9619dcd2f94fc02a748f56	=	2	20160405
04c53919df9619dcd2f94fc02a748f56	=	2	20160411
04c53919df9619dcd2f94fc02a748f56	=	2	20160610
04c53919df9619dcd2f94fc02a748f56	=	2	20161003
04c53919df9619dcd2f94fc02a748f56	=	2	20161024
04c53919df9619dcd2f94fc02a748f56	=	2	20161024
04c53919df9619dcd2f94fc02a748f56	=	2	20161027
04c53919df9619dcd2f94fc02a748f56	=	2	20161110
04c53919df9619dcd2f94fc02a748f56	=	4	20160222
04c53919df9619dcd2f94fc02a748f56	=	4	20160502
04c53919df9619dcd2f94fc02a748f56	=	4	20160721
04c53919df9619dcd2f94fc02a748f56	=	4	20160810
04c53919df9619dcd2f94fc02a748f56	=	4	20161013
04c53919df9619dcd2f94fc02a748f56	=	4	20161020
04fa15a8a4d0486e0eafe7ee7398e7d6	<=	0.03	20160107
04fa15a8a4d0486e0eafe7ee7398e7d6	<=	0.03	20160114
04fa15a8a4d0486e0eafe7ee7398e7d6	<=	0.03	20160202
04fa15a8a4d0486e0eafe7ee7398e7d6	<=	0.03	20160219
04fa15a8a4d0486e0eafe7ee7398e7d6	<=	0.03	20160630
04fa15a8a4d0486e0eafe7ee7398e7d6	<=	0.03	20160826
04fa15a8a4d0486e0eafe7ee7398e7d6	<=	0.03	20160916
04fa15a8a4d0486e0eafe7ee7398e7d6	<=	0.03	20160930
04fa15a8a4d0486e0eafe7ee7398e7d6	<=	0.03	20161004
04fa15a8a4d0486e0eafe7ee7398e7d6	<=	0.03	20161018
04fa15a8a4d0486e0eafe7ee7398e7d6	<=	0.03	20161219
04fa15a8a4d0486e0eafe7ee7398e7d6	=	0.06	20160530
04fa15a8a4d0486e0eafe7ee7398e7d6	=	0.12	20160404
04fa15a8a4d0486e0eafe7ee7398e7d6	=	0.12	20160422
04fa15a8a4d0486e0eafe7ee7398e7d6	=	0.12	20161206
04fa15a8a4d0486e0eafe7ee7398e7d6	=	0.25	20160720
04fa15a8a4d0486e0eafe7ee7398e7d6	=	0.5	20161014
04fa15a8a4d0486e0eafe7ee7398e7d6	=	1	20160331
04fa15a8a4d0486e0eafe7ee7398e7d6	=	1	20160331
04fa15a8a4d0486e0eafe7ee7398e7d6	=	1	20160404
051ee826468b0b56a196870e2dc37be5	<=	0.06	20160125
051ee826468b0b56a196870e2dc37be5	<=	0.06	20160425
051ee826468b0b56a196870e2dc37be5	<=	0.06	20160428
051ee826468b0b56a196870e2dc37be5	<=	0.06	20160510
051ee826468b0b56a196870e2dc37be5	<=	0.06	20160513
051ee826468b0b56a196870e2dc37be5	<=	0.06	20160520
051ee826468b0b56a196870e2dc37be5	<=	0.06	20160629
051ee826468b0b56a196870e2dc37be5	<=	0.06	20160706
051ee826468b0b56a196870e2dc37be5	<=	0.06	20160708
051ee826468b0b56a196870e2dc37be5	<=	0.06	20160720
051ee826468b0b56a196870e2dc37be5	<=	0.06	20160809
051ee826468b0b56a196870e2dc37be5	<=	0.06	20160819
051ee826468b0b56a196870e2dc37be5	<=	0.06	20160902
051ee826468b0b56a196870e2dc37be5	<=	0.06	20160908
051ee826468b0b56a196870e2dc37be5	<=	0.06	20160909
051ee826468b0b56a196870e2dc37be5	<=	0.06	20161018
051ee826468b0b56a196870e2dc37be5	<=	0.06	20161022
051ee826468b0b56a196870e2dc37be5	<=	0.06	20161105
051ee826468b0b56a196870e2dc37be5	<=	0.06	20161208
051ee826468b0b56a196870e2dc37be5	<=	0.06	20161229
051ee826468b0b56a196870e2dc37be5	=	0.12	20160224
051ee826468b0b56a196870e2dc37be5	=	0.12	20160520
051ee826468b0b56a196870e2dc37be5	=	0.12	20160607
051ee826468b0b56a196870e2dc37be5	=	0.12	20160616
051ee826468b0b56a196870e2dc37be5	=	0.12	20161122
051ee826468b0b56a196870e2dc37be5	=	1	20160412
051ee826468b0b56a196870e2dc37be5	=	1	20160506
051ee826468b0b56a196870e2dc37be5	=	1	20160606
051ee826468b0b56a196870e2dc37be5	=	1	20160713
051ee826468b0b56a196870e2dc37be5	=	1	20160805
051ee826468b0b56a196870e2dc37be5	=	1	20160827
051ee826468b0b56a196870e2dc37be5	=	2	20160222
0521e76f09a26aa3f733630eee037872	<=	0.03	20160112
0521e76f09a26aa3f733630eee037872	<=	0.03	20160113
0521e76f09a26aa3f733630eee037872	<=	0.03	20160212
0521e76f09a26aa3f733630eee037872	<=	0.03	20160628
0521e76f09a26aa3f733630eee037872	<=	0.03	20160905
0521e76f09a26aa3f733630eee037872	<=	0.03	20160926
0521e76f09a26aa3f733630eee037872	<=	0.03	20161012
0521e76f09a26aa3f733630eee037872	<=	0.03	20161207
0521e76f09a26aa3f733630eee037872	<=	0.03	20161208
0521e76f09a26aa3f733630eee037872	<=	0.03	20161214
0521e76f09a26aa3f733630eee037872	=	0.06	20160103
0521e76f09a26aa3f733630eee037872	=	0.06	20160105
0521e76f09a26aa3f733630eee037872	=	0.06	20160324
0521e76f09a26aa3f733630eee037872	=	0.06	20160711
0521e76f09a26aa3f733630eee037872	=	0.06	20160906
0521e76f09a26aa3f733630eee037872	=	0.06	20160907
0521e76f09a26aa3f733630eee037872	=	0.06	20161003
0521e76f09a26aa3f733630eee037872	=	0.06	20161214
0521e76f09a26aa3f733630eee037872	=	0.12	20161129
0521e76f09a26aa3f733630eee037872	=	0.25	20160126
0521e76f09a26aa3f733630eee037872	=	0.25	20160312
0521e76f09a26aa3f733630eee037872	=	0.25	20160502
0521e76f09a26aa3f733630eee037872	=	0.25	20160602
0521e76f09a26aa3f733630eee037872	=	0.25	20160705
0521e76f09a26aa3f733630eee037872	=	0.25	20160803
0521e76f09a26aa3f733630eee037872	=	0.25	20161030
0521e76f09a26aa3f733630eee037872	=	0.25	20161119
0521e76f09a26aa3f733630eee037872	=	0.25	20161121
0521e76f09a26aa3f733630eee037872	=	0.5	20160212
0521e76f09a26aa3f733630eee037872	=	0.5	20160422
0521e76f09a26aa3f733630eee037872	=	0.5	20160802
0521e76f09a26aa3f733630eee037872	=	0.5	20160915
0521e76f09a26aa3f733630eee037872	=	1	20160106
0521e76f09a26aa3f733630eee037872	=	1	20160210
0521e76f09a26aa3f733630eee037872	=	1	20160331
0521e76f09a26aa3f733630eee037872	=	1	20160331
0521e76f09a26aa3f733630eee037872	=	1	20161101
0521e76f09a26aa3f733630eee037872	=	2	20160304
0521e76f09a26aa3f733630eee037872	=	2	20160405
057905843045ceaaebea699e87197f4c	<=	0.03	20160215
057905843045ceaaebea699e87197f4c	<=	0.03	20160226
057905843045ceaaebea699e87197f4c	<=	0.03	20160607
057905843045ceaaebea699e87197f4c	<=	0.03	20160618
057905843045ceaaebea699e87197f4c	<=	0.03	20160711
057905843045ceaaebea699e87197f4c	<=	0.03	20161126
057905843045ceaaebea699e87197f4c	<=	0.03	20161126
057905843045ceaaebea699e87197f4c	<=	0.03	20161128
057905843045ceaaebea699e87197f4c	<=	0.03	20161226
057905843045ceaaebea699e87197f4c	=	0.06	20160709
057905843045ceaaebea699e87197f4c	=	0.06	20161012
057905843045ceaaebea699e87197f4c	=	0.12	20160607
057905843045ceaaebea699e87197f4c	=	0.12	20160927
057905843045ceaaebea699e87197f4c	=	0.12	20161226
057905843045ceaaebea699e87197f4c	=	0.25	20160419
057905843045ceaaebea699e87197f4c	=	0.25	20160614
057905843045ceaaebea699e87197f4c	=	0.25	20160728
057905843045ceaaebea699e87197f4c	=	0.25	20161101
057905843045ceaaebea699e87197f4c	=	0.5	20160502
057905843045ceaaebea699e87197f4c	=	0.5	20161126
057905843045ceaaebea699e87197f4c	=	1	20160704
057905843045ceaaebea699e87197f4c	=	2	20160428
057905843045ceaaebea699e87197f4c	=	2	20161216
057905843045ceaaebea699e87197f4c	=	2	20161222
05a97e7085bc41ac8aac39adbccca891	<=	0.03	20160125
05a97e7085bc41ac8aac39adbccca891	<=	0.03	20160125
05a97e7085bc41ac8aac39adbccca891	<=	0.03	20160126
05a97e7085bc41ac8aac39adbccca891	<=	0.03	20160201
05a97e7085bc41ac8aac39adbccca891	<=	0.03	20160201
05a97e7085bc41ac8aac39adbccca891	<=	0.03	20160204
05a97e7085bc41ac8aac39adbccca891	<=	0.03	20160208
05a97e7085bc41ac8aac39adbccca891	<=	0.03	20160210
05a97e7085bc41ac8aac39adbccca891	<=	0.03	20160212
05a97e7085bc41ac8aac39adbccca891	<=	0.03	20160222
05a97e7085bc41ac8aac39adbccca891	<=	0.03	20160222
05a97e7085bc41ac8aac39adbccca891	<=	0.03	20160224
05a97e7085bc41ac8aac39adbccca891	<=	0.03	20160225
05a97e7085bc41ac8aac39adbccca891	<=	0.03	20160226
05a97e7085bc41ac8aac39adbccca891	<=	0.03	20160229
05a97e7085bc41ac8aac39adbccca891	<=	0.03	20160229
05a97e7085bc41ac8aac39adbccca891	<=	0.03	20160309
05a97e7085bc41ac8aac39adbccca891	<=	0.03	20160316
05a97e7085bc41ac8aac39adbccca891	<=	0.03	20160323
05a97e7085bc41ac8aac39adbccca891	<=	0.03	20160328
05a97e7085bc41ac8aac39adbccca891	<=	0.03	20160401
05a97e7085bc41ac8aac39adbccca891	<=	0.03	20160404
05a97e7085bc41ac8aac39adbccca891	<=	0.03	20160407
05a97e7085bc41ac8aac39adbccca891	<=	0.03	20160413
05a97e7085bc41ac8aac39adbccca891	<=	0.03	20160418
05a97e7085bc41ac8aac39adbccca891	<=	0.03	20160420
05a97e7085bc41ac8aac39adbccca891	<=	0.03	20160425
05a97e7085bc41ac8aac39adbccca891	<=	0.03	20160502
05a97e7085bc41ac8aac39adbccca891	<=	0.03	20160502
05a97e7085bc41ac8aac39adbccca891	<=	0.03	20160503
05a97e7085bc41ac8aac39adbccca891	<=	0.03	20160503
05a97e7085bc41ac8aac39adbccca891	<=	0.03	20160509
05a97e7085bc41ac8aac39adbccca891	<=	0.03	20160512
05a97e7085bc41ac8aac39adbccca891	<=	0.03	20160513
05a97e7085bc41ac8aac39adbccca891	<=	0.03	20160516
05a97e7085bc41ac8aac39adbccca891	<=	0.03	20160516
05a97e7085bc41ac8aac39adbccca891	<=	0.03	20160518
05a97e7085bc41ac8aac39adbccca891	<=	0.03	20160523
05a97e7085bc41ac8aac39adbccca891	<=	0.03	20160523
05a97e7085bc41ac8aac39adbccca891	<=	0.03	20160527
05a97e7085bc41ac8aac39adbccca891	<=	0.03	20160613
05a97e7085bc41ac8aac39adbccca891	<=	0.03	20160620
05a97e7085bc41ac8aac39adbccca891	<=	0.03	20160620
05a97e7085bc41ac8aac39adbccca891	<=	0.03	20160629
05a97e7085bc41ac8aac39adbccca891	<=	0.03	20160630
05a97e7085bc41ac8aac39adbccca891	<=	0.03	20160701
05a97e7085bc41ac8aac39adbccca891	<=	0.03	20160704
05a97e7085bc41ac8aac39adbccca891	<=	0.03	20160704
05a97e7085bc41ac8aac39adbccca891	<=	0.03	20160711
05a97e7085bc41ac8aac39adbccca891	<=	0.03	20160711
05a97e7085bc41ac8aac39adbccca891	<=	0.03	20160712
05a97e7085bc41ac8aac39adbccca891	<=	0.03	20160727
05a97e7085bc41ac8aac39adbccca891	<=	0.03	20160727
05a97e7085bc41ac8aac39adbccca891	<=	0.03	20160729
05a97e7085bc41ac8aac39adbccca891	<=	0.03	20160801
05a97e7085bc41ac8aac39adbccca891	<=	0.03	20160804
05a97e7085bc41ac8aac39adbccca891	<=	0.03	20160804
05a97e7085bc41ac8aac39adbccca891	<=	0.03	20160804
05a97e7085bc41ac8aac39adbccca891	<=	0.03	20160808
05a97e7085bc41ac8aac39adbccca891	<=	0.03	20160810
05a97e7085bc41ac8aac39adbccca891	<=	0.03	20160815
05a97e7085bc41ac8aac39adbccca891	<=	0.03	20160818
05a97e7085bc41ac8aac39adbccca891	<=	0.03	20160825
05a97e7085bc41ac8aac39adbccca891	<=	0.03	20160826
05a97e7085bc41ac8aac39adbccca891	<=	0.03	20160901
05a97e7085bc41ac8aac39adbccca891	<=	0.03	20160902
05a97e7085bc41ac8aac39adbccca891	<=	0.03	20160905
05a97e7085bc41ac8aac39adbccca891	<=	0.03	20160926
05a97e7085bc41ac8aac39adbccca891	<=	0.03	20161003
05a97e7085bc41ac8aac39adbccca891	<=	0.03	20161006
05a97e7085bc41ac8aac39adbccca891	<=	0.03	20161007
05a97e7085bc41ac8aac39adbccca891	<=	0.03	20161014
05a97e7085bc41ac8aac39adbccca891	<=	0.03	20161024
05a97e7085bc41ac8aac39adbccca891	<=	0.03	20161024
05a97e7085bc41ac8aac39adbccca891	<=	0.03	20161031
05a97e7085bc41ac8aac39adbccca891	<=	0.03	20161031
05a97e7085bc41ac8aac39adbccca891	<=	0.03	20161031
05a97e7085bc41ac8aac39adbccca891	<=	0.03	20161101
05a97e7085bc41ac8aac39adbccca891	<=	0.03	20161110
05a97e7085bc41ac8aac39adbccca891	<=	0.03	20161114
05a97e7085bc41ac8aac39adbccca891	<=	0.03	20161114
05a97e7085bc41ac8aac39adbccca891	<=	0.03	20161115
05a97e7085bc41ac8aac39adbccca891	<=	0.03	20161205
05a97e7085bc41ac8aac39adbccca891	<=	0.03	20161212
05a97e7085bc41ac8aac39adbccca891	<=	0.03	20161216
05a97e7085bc41ac8aac39adbccca891	<=	0.03	20161219
05a97e7085bc41ac8aac39adbccca891	<=	0.03	20161219
05a97e7085bc41ac8aac39adbccca891	<=	0.03	20161226
05a97e7085bc41ac8aac39adbccca891	=	0.06	20160102
05a97e7085bc41ac8aac39adbccca891	=	0.06	20160105
05a97e7085bc41ac8aac39adbccca891	=	0.06	20160112
05a97e7085bc41ac8aac39adbccca891	=	0.06	20160125
05a97e7085bc41ac8aac39adbccca891	=	0.06	20160125
05a97e7085bc41ac8aac39adbccca891	=	0.06	20160201
05a97e7085bc41ac8aac39adbccca891	=	0.06	20160201
05a97e7085bc41ac8aac39adbccca891	=	0.06	20160208
05a97e7085bc41ac8aac39adbccca891	=	0.06	20160208
05a97e7085bc41ac8aac39adbccca891	=	0.06	20160208
05a97e7085bc41ac8aac39adbccca891	=	0.06	20160208
05a97e7085bc41ac8aac39adbccca891	=	0.06	20160303
05a97e7085bc41ac8aac39adbccca891	=	0.06	20160304
05a97e7085bc41ac8aac39adbccca891	=	0.06	20160304
05a97e7085bc41ac8aac39adbccca891	=	0.06	20160307
05a97e7085bc41ac8aac39adbccca891	=	0.06	20160311
05a97e7085bc41ac8aac39adbccca891	=	0.06	20160314
05a97e7085bc41ac8aac39adbccca891	=	0.06	20160322
05a97e7085bc41ac8aac39adbccca891	=	0.06	20160322
05a97e7085bc41ac8aac39adbccca891	=	0.06	20160323
05a97e7085bc41ac8aac39adbccca891	=	0.06	20160404
05a97e7085bc41ac8aac39adbccca891	=	0.06	20160411
05a97e7085bc41ac8aac39adbccca891	=	0.06	20160419
05a97e7085bc41ac8aac39adbccca891	=	0.06	20160421
05a97e7085bc41ac8aac39adbccca891	=	0.06	20160425
05a97e7085bc41ac8aac39adbccca891	=	0.06	20160425
05a97e7085bc41ac8aac39adbccca891	=	0.06	20160425
05a97e7085bc41ac8aac39adbccca891	=	0.06	20160428
05a97e7085bc41ac8aac39adbccca891	=	0.06	20160506
05a97e7085bc41ac8aac39adbccca891	=	0.06	20160509
05a97e7085bc41ac8aac39adbccca891	=	0.06	20160513
05a97e7085bc41ac8aac39adbccca891	=	0.06	20160516
05a97e7085bc41ac8aac39adbccca891	=	0.06	20160516
05a97e7085bc41ac8aac39adbccca891	=	0.06	20160519
05a97e7085bc41ac8aac39adbccca891	=	0.06	20160530
05a97e7085bc41ac8aac39adbccca891	=	0.06	20160602
05a97e7085bc41ac8aac39adbccca891	=	0.06	20160606
05a97e7085bc41ac8aac39adbccca891	=	0.06	20160607
05a97e7085bc41ac8aac39adbccca891	=	0.06	20160608
05a97e7085bc41ac8aac39adbccca891	=	0.06	20160609
05a97e7085bc41ac8aac39adbccca891	=	0.06	20160613
05a97e7085bc41ac8aac39adbccca891	=	0.06	20160614
05a97e7085bc41ac8aac39adbccca891	=	0.06	20160615
05a97e7085bc41ac8aac39adbccca891	=	0.06	20160620
05a97e7085bc41ac8aac39adbccca891	=	0.06	20160627
05a97e7085bc41ac8aac39adbccca891	=	0.06	20160627
05a97e7085bc41ac8aac39adbccca891	=	0.06	20160629
05a97e7085bc41ac8aac39adbccca891	=	0.06	20160701
05a97e7085bc41ac8aac39adbccca891	=	0.06	20160701
05a97e7085bc41ac8aac39adbccca891	=	0.06	20160704
05a97e7085bc41ac8aac39adbccca891	=	0.06	20160704
05a97e7085bc41ac8aac39adbccca891	=	0.06	20160706
05a97e7085bc41ac8aac39adbccca891	=	0.06	20160711
05a97e7085bc41ac8aac39adbccca891	=	0.06	20160719
05a97e7085bc41ac8aac39adbccca891	=	0.06	20160725
05a97e7085bc41ac8aac39adbccca891	=	0.06	20160725
05a97e7085bc41ac8aac39adbccca891	=	0.06	20160725
05a97e7085bc41ac8aac39adbccca891	=	0.06	20160801
05a97e7085bc41ac8aac39adbccca891	=	0.06	20160808
05a97e7085bc41ac8aac39adbccca891	=	0.06	20160809
05a97e7085bc41ac8aac39adbccca891	=	0.06	20160816
05a97e7085bc41ac8aac39adbccca891	=	0.06	20160816
05a97e7085bc41ac8aac39adbccca891	=	0.06	20160817
05a97e7085bc41ac8aac39adbccca891	=	0.06	20160817
05a97e7085bc41ac8aac39adbccca891	=	0.06	20160823
05a97e7085bc41ac8aac39adbccca891	=	0.06	20160905
05a97e7085bc41ac8aac39adbccca891	=	0.06	20160906
05a97e7085bc41ac8aac39adbccca891	=	0.06	20160909
05a97e7085bc41ac8aac39adbccca891	=	0.06	20160912
05a97e7085bc41ac8aac39adbccca891	=	0.06	20160916
05a97e7085bc41ac8aac39adbccca891	=	0.06	20160916
05a97e7085bc41ac8aac39adbccca891	=	0.06	20160916
05a97e7085bc41ac8aac39adbccca891	=	0.06	20160920
05a97e7085bc41ac8aac39adbccca891	=	0.06	20160926
05a97e7085bc41ac8aac39adbccca891	=	0.06	20161005
05a97e7085bc41ac8aac39adbccca891	=	0.06	20161019
05a97e7085bc41ac8aac39adbccca891	=	0.06	20161019
05a97e7085bc41ac8aac39adbccca891	=	0.06	20161025
05a97e7085bc41ac8aac39adbccca891	=	0.06	20161107
05a97e7085bc41ac8aac39adbccca891	=	0.06	20161109
05a97e7085bc41ac8aac39adbccca891	=	0.06	20161116
05a97e7085bc41ac8aac39adbccca891	=	0.06	20161118
05a97e7085bc41ac8aac39adbccca891	=	0.06	20161121
05a97e7085bc41ac8aac39adbccca891	=	0.06	20161121
05a97e7085bc41ac8aac39adbccca891	=	0.06	20161125
05a97e7085bc41ac8aac39adbccca891	=	0.06	20161128
05a97e7085bc41ac8aac39adbccca891	=	0.06	20161128
05a97e7085bc41ac8aac39adbccca891	=	0.06	20161209
05a97e7085bc41ac8aac39adbccca891	=	0.06	20161209
05a97e7085bc41ac8aac39adbccca891	=	0.06	20161212
05a97e7085bc41ac8aac39adbccca891	=	0.06	20161216
05a97e7085bc41ac8aac39adbccca891	=	0.06	20161226
05a97e7085bc41ac8aac39adbccca891	=	0.06	20161227
05a97e7085bc41ac8aac39adbccca891	=	0.06	20161228
05a97e7085bc41ac8aac39adbccca891	=	0.12	20160202
05a97e7085bc41ac8aac39adbccca891	=	0.12	20160212
05a97e7085bc41ac8aac39adbccca891	=	0.12	20160316
05a97e7085bc41ac8aac39adbccca891	=	0.12	20160527
05a97e7085bc41ac8aac39adbccca891	=	0.12	20160606
05a97e7085bc41ac8aac39adbccca891	=	0.12	20160711
05a97e7085bc41ac8aac39adbccca891	=	0.12	20160715
05a97e7085bc41ac8aac39adbccca891	=	0.12	20160801
05a97e7085bc41ac8aac39adbccca891	=	0.12	20160831
05a97e7085bc41ac8aac39adbccca891	=	0.12	20161028
05a97e7085bc41ac8aac39adbccca891	=	0.12	20161028
05a97e7085bc41ac8aac39adbccca891	=	0.25	20160102
05a97e7085bc41ac8aac39adbccca891	=	0.25	20160112
05a97e7085bc41ac8aac39adbccca891	=	0.25	20160121
05a97e7085bc41ac8aac39adbccca891	=	0.25	20160121
05a97e7085bc41ac8aac39adbccca891	=	0.25	20160204
05a97e7085bc41ac8aac39adbccca891	=	0.25	20160219
05a97e7085bc41ac8aac39adbccca891	=	0.25	20160229
05a97e7085bc41ac8aac39adbccca891	=	0.25	20160229
05a97e7085bc41ac8aac39adbccca891	=	0.25	20160304
05a97e7085bc41ac8aac39adbccca891	=	0.25	20160322
05a97e7085bc41ac8aac39adbccca891	=	0.25	20160322
05a97e7085bc41ac8aac39adbccca891	=	0.25	20160413
05a97e7085bc41ac8aac39adbccca891	=	0.25	20160510
05a97e7085bc41ac8aac39adbccca891	=	0.25	20160520
05a97e7085bc41ac8aac39adbccca891	=	0.25	20160614
05a97e7085bc41ac8aac39adbccca891	=	0.25	20160621
05a97e7085bc41ac8aac39adbccca891	=	0.25	20160622
05a97e7085bc41ac8aac39adbccca891	=	0.25	20160711
05a97e7085bc41ac8aac39adbccca891	=	0.25	20160712
05a97e7085bc41ac8aac39adbccca891	=	0.25	20160825
05a97e7085bc41ac8aac39adbccca891	=	0.25	20160831
05a97e7085bc41ac8aac39adbccca891	=	0.25	20160902
05a97e7085bc41ac8aac39adbccca891	=	0.25	20160905
05a97e7085bc41ac8aac39adbccca891	=	0.25	20161201
05a97e7085bc41ac8aac39adbccca891	=	0.25	20161207
05a97e7085bc41ac8aac39adbccca891	=	0.25	20161221
05a97e7085bc41ac8aac39adbccca891	=	0.5	20160102
05a97e7085bc41ac8aac39adbccca891	=	0.5	20160118
05a97e7085bc41ac8aac39adbccca891	=	0.5	20160215
05a97e7085bc41ac8aac39adbccca891	=	0.5	20160229
05a97e7085bc41ac8aac39adbccca891	=	0.5	20160303
05a97e7085bc41ac8aac39adbccca891	=	0.5	20160404
05a97e7085bc41ac8aac39adbccca891	=	0.5	20160426
05a97e7085bc41ac8aac39adbccca891	=	0.5	20160427
05a97e7085bc41ac8aac39adbccca891	=	0.5	20160603
05a97e7085bc41ac8aac39adbccca891	=	0.5	20160614
05a97e7085bc41ac8aac39adbccca891	=	0.5	20160729
05a97e7085bc41ac8aac39adbccca891	=	0.5	20160816
05a97e7085bc41ac8aac39adbccca891	=	0.5	20160823
05a97e7085bc41ac8aac39adbccca891	=	0.5	20160929
05a97e7085bc41ac8aac39adbccca891	=	0.5	20161013
05a97e7085bc41ac8aac39adbccca891	=	0.5	20161014
05a97e7085bc41ac8aac39adbccca891	=	0.5	20161017
05a97e7085bc41ac8aac39adbccca891	=	0.5	20161114
05a97e7085bc41ac8aac39adbccca891	=	1	20160102
05a97e7085bc41ac8aac39adbccca891	=	1	20160316
05a97e7085bc41ac8aac39adbccca891	=	1	20160322
05a97e7085bc41ac8aac39adbccca891	=	1	20160523
05a97e7085bc41ac8aac39adbccca891	=	1	20160607
05a97e7085bc41ac8aac39adbccca891	=	1	20160620
05a97e7085bc41ac8aac39adbccca891	=	1	20160708
05a97e7085bc41ac8aac39adbccca891	=	1	20160804
05a97e7085bc41ac8aac39adbccca891	=	1	20160902
05a97e7085bc41ac8aac39adbccca891	=	1	20160920
05a97e7085bc41ac8aac39adbccca891	=	1	20160923
05a97e7085bc41ac8aac39adbccca891	=	1	20161020
05a97e7085bc41ac8aac39adbccca891	=	1	20161108
05a97e7085bc41ac8aac39adbccca891	=	1	20161114
05a97e7085bc41ac8aac39adbccca891	=	1	20161209
05a97e7085bc41ac8aac39adbccca891	=	1	20161213
05a97e7085bc41ac8aac39adbccca891	=	1	20161227
05a97e7085bc41ac8aac39adbccca891	=	2	20160118
05a97e7085bc41ac8aac39adbccca891	=	2	20160301
05a97e7085bc41ac8aac39adbccca891	=	2	20160318
05a97e7085bc41ac8aac39adbccca891	=	2	20160318
05a97e7085bc41ac8aac39adbccca891	=	2	20160404
05a97e7085bc41ac8aac39adbccca891	=	2	20160411
05a97e7085bc41ac8aac39adbccca891	=	2	20160415
05a97e7085bc41ac8aac39adbccca891	=	2	20160418
05a97e7085bc41ac8aac39adbccca891	=	2	20160418
05a97e7085bc41ac8aac39adbccca891	=	2	20160418
05a97e7085bc41ac8aac39adbccca891	=	2	20160425
05a97e7085bc41ac8aac39adbccca891	=	2	20160502
05a97e7085bc41ac8aac39adbccca891	=	2	20160509
05a97e7085bc41ac8aac39adbccca891	=	2	20160510
05a97e7085bc41ac8aac39adbccca891	=	2	20160526
05a97e7085bc41ac8aac39adbccca891	=	2	20160606
05a97e7085bc41ac8aac39adbccca891	=	2	20160616
05a97e7085bc41ac8aac39adbccca891	=	2	20160630
05a97e7085bc41ac8aac39adbccca891	=	2	20160719
05a97e7085bc41ac8aac39adbccca891	=	2	20160729
05a97e7085bc41ac8aac39adbccca891	=	2	20160801
05a97e7085bc41ac8aac39adbccca891	=	2	20160805
05a97e7085bc41ac8aac39adbccca891	=	2	20160810
05a97e7085bc41ac8aac39adbccca891	=	2	20160824
05a97e7085bc41ac8aac39adbccca891	=	2	20160824
05a97e7085bc41ac8aac39adbccca891	=	2	20160901
05a97e7085bc41ac8aac39adbccca891	=	2	20160913
05a97e7085bc41ac8aac39adbccca891	=	2	20160926
05a97e7085bc41ac8aac39adbccca891	=	2	20160930
05a97e7085bc41ac8aac39adbccca891	=	2	20161004
05a97e7085bc41ac8aac39adbccca891	=	2	20161005
05a97e7085bc41ac8aac39adbccca891	=	2	20161007
05a97e7085bc41ac8aac39adbccca891	=	2	20161118
05a97e7085bc41ac8aac39adbccca891	=	2	20161129
05a97e7085bc41ac8aac39adbccca891	=	2	20161201
05a97e7085bc41ac8aac39adbccca891	=	4	20161109
05a97e7085bc41ac8aac39adbccca891	=	4	20161226
05ab2b43705bdc20ed7f821640e909b5	<=	0.063	20160105
05ab2b43705bdc20ed7f821640e909b5	<=	0.063	20160108
05ab2b43705bdc20ed7f821640e909b5	<=	0.063	20160228
05ab2b43705bdc20ed7f821640e909b5	<=	0.063	20160320
05ab2b43705bdc20ed7f821640e909b5	<=	0.063	20160523
05ab2b43705bdc20ed7f821640e909b5	<=	0.063	20160529
05ab2b43705bdc20ed7f821640e909b5	<=	0.063	20160709
05ab2b43705bdc20ed7f821640e909b5	<=	0.063	20160709
05ab2b43705bdc20ed7f821640e909b5	<=	0.063	20160816
05ab2b43705bdc20ed7f821640e909b5	=	0.25	20161205
05ab2b43705bdc20ed7f821640e909b5	=	0.5	20160527
05ab2b43705bdc20ed7f821640e909b5	=	2	20160801
05ab2b43705bdc20ed7f821640e909b5	=	2	20161013
05ab2b43705bdc20ed7f821640e909b5	=	4	20160706
05ab2b43705bdc20ed7f821640e909b5	=	4	20161224
05da09017fe30facf344469cc3ddca06	<=	0.03	20160109
05da09017fe30facf344469cc3ddca06	<=	0.03	20160125
05da09017fe30facf344469cc3ddca06	<=	0.03	20160201
05da09017fe30facf344469cc3ddca06	<=	0.03	20160216
05da09017fe30facf344469cc3ddca06	<=	0.03	20160229
05da09017fe30facf344469cc3ddca06	<=	0.03	20160307
05da09017fe30facf344469cc3ddca06	<=	0.03	20160311
05da09017fe30facf344469cc3ddca06	<=	0.03	20160322
05da09017fe30facf344469cc3ddca06	<=	0.03	20160322
05da09017fe30facf344469cc3ddca06	<=	0.03	20160328
05da09017fe30facf344469cc3ddca06	<=	0.03	20160330
05da09017fe30facf344469cc3ddca06	<=	0.03	20160405
05da09017fe30facf344469cc3ddca06	<=	0.03	20160420
05da09017fe30facf344469cc3ddca06	<=	0.03	20160422
05da09017fe30facf344469cc3ddca06	<=	0.03	20160502
05da09017fe30facf344469cc3ddca06	<=	0.03	20160509
05da09017fe30facf344469cc3ddca06	<=	0.03	20160509
05da09017fe30facf344469cc3ddca06	<=	0.03	20160520
05da09017fe30facf344469cc3ddca06	<=	0.03	20160530
05da09017fe30facf344469cc3ddca06	<=	0.03	20160530
05da09017fe30facf344469cc3ddca06	<=	0.03	20160602
05da09017fe30facf344469cc3ddca06	<=	0.03	20160606
05da09017fe30facf344469cc3ddca06	<=	0.03	20160611
05da09017fe30facf344469cc3ddca06	<=	0.03	20160616
05da09017fe30facf344469cc3ddca06	<=	0.03	20160620
05da09017fe30facf344469cc3ddca06	<=	0.03	20160702
05da09017fe30facf344469cc3ddca06	<=	0.03	20160704
05da09017fe30facf344469cc3ddca06	<=	0.03	20160713
05da09017fe30facf344469cc3ddca06	<=	0.03	20160713
05da09017fe30facf344469cc3ddca06	<=	0.03	20160714
05da09017fe30facf344469cc3ddca06	<=	0.03	20160730
05da09017fe30facf344469cc3ddca06	<=	0.03	20160801
05da09017fe30facf344469cc3ddca06	<=	0.03	20160806
05da09017fe30facf344469cc3ddca06	<=	0.03	20160808
05da09017fe30facf344469cc3ddca06	<=	0.03	20160808
05da09017fe30facf344469cc3ddca06	<=	0.03	20160809
05da09017fe30facf344469cc3ddca06	<=	0.03	20160926
05da09017fe30facf344469cc3ddca06	<=	0.03	20161013
05da09017fe30facf344469cc3ddca06	<=	0.03	20161101
05da09017fe30facf344469cc3ddca06	<=	0.03	20161121
05da09017fe30facf344469cc3ddca06	<=	0.03	20161128
05da09017fe30facf344469cc3ddca06	<=	0.03	20161128
05da09017fe30facf344469cc3ddca06	<=	0.03	20161228
05da09017fe30facf344469cc3ddca06	<=	0.03	20161229
05da09017fe30facf344469cc3ddca06	<=	0.03	20161229
05da09017fe30facf344469cc3ddca06	=	0.06	20160105
05da09017fe30facf344469cc3ddca06	=	0.06	20160131
05da09017fe30facf344469cc3ddca06	=	0.06	20160205
05da09017fe30facf344469cc3ddca06	=	0.06	20160222
05da09017fe30facf344469cc3ddca06	=	0.06	20160226
05da09017fe30facf344469cc3ddca06	=	0.06	20160314
05da09017fe30facf344469cc3ddca06	=	0.06	20160317
05da09017fe30facf344469cc3ddca06	=	0.06	20160401
05da09017fe30facf344469cc3ddca06	=	0.06	20160408
05da09017fe30facf344469cc3ddca06	=	0.06	20160419
05da09017fe30facf344469cc3ddca06	=	0.06	20160426
05da09017fe30facf344469cc3ddca06	=	0.06	20160426
05da09017fe30facf344469cc3ddca06	=	0.06	20160502
05da09017fe30facf344469cc3ddca06	=	0.06	20160506
05da09017fe30facf344469cc3ddca06	=	0.06	20160512
05da09017fe30facf344469cc3ddca06	=	0.06	20160513
05da09017fe30facf344469cc3ddca06	=	0.06	20160518
05da09017fe30facf344469cc3ddca06	=	0.06	20160523
05da09017fe30facf344469cc3ddca06	=	0.06	20160702
05da09017fe30facf344469cc3ddca06	=	0.06	20160709
05da09017fe30facf344469cc3ddca06	=	0.06	20160711
05da09017fe30facf344469cc3ddca06	=	0.06	20160714
05da09017fe30facf344469cc3ddca06	=	0.06	20160722
05da09017fe30facf344469cc3ddca06	=	0.06	20160725
05da09017fe30facf344469cc3ddca06	=	0.06	20160728
05da09017fe30facf344469cc3ddca06	=	0.06	20160801
05da09017fe30facf344469cc3ddca06	=	0.06	20160808
05da09017fe30facf344469cc3ddca06	=	0.06	20160816
05da09017fe30facf344469cc3ddca06	=	0.06	20160906
05da09017fe30facf344469cc3ddca06	=	0.06	20160914
05da09017fe30facf344469cc3ddca06	=	0.06	20160916
05da09017fe30facf344469cc3ddca06	=	0.06	20161024
05da09017fe30facf344469cc3ddca06	=	0.06	20161108
05da09017fe30facf344469cc3ddca06	=	0.06	20161114
05da09017fe30facf344469cc3ddca06	=	0.06	20161117
05da09017fe30facf344469cc3ddca06	=	0.06	20161118
05da09017fe30facf344469cc3ddca06	=	0.12	20160223
05da09017fe30facf344469cc3ddca06	=	0.12	20160523
05da09017fe30facf344469cc3ddca06	=	0.12	20160801
05da09017fe30facf344469cc3ddca06	=	0.12	20160815
05da09017fe30facf344469cc3ddca06	=	0.12	20160824
05da09017fe30facf344469cc3ddca06	=	0.12	20160912
05da09017fe30facf344469cc3ddca06	=	0.12	20160912
05da09017fe30facf344469cc3ddca06	=	0.12	20161112
05da09017fe30facf344469cc3ddca06	=	0.25	20160202
05da09017fe30facf344469cc3ddca06	=	0.25	20160530
05da09017fe30facf344469cc3ddca06	=	0.25	20160603
05da09017fe30facf344469cc3ddca06	=	0.25	20160805
05da09017fe30facf344469cc3ddca06	=	0.25	20160920
05da09017fe30facf344469cc3ddca06	=	0.5	20160104
05da09017fe30facf344469cc3ddca06	=	0.5	20160712
05da09017fe30facf344469cc3ddca06	=	0.5	20160722
05da09017fe30facf344469cc3ddca06	=	0.5	20160728
05da09017fe30facf344469cc3ddca06	=	0.5	20160813
05da09017fe30facf344469cc3ddca06	=	0.5	20160929
05da09017fe30facf344469cc3ddca06	=	0.5	20161213
05da09017fe30facf344469cc3ddca06	=	1	20160121
05da09017fe30facf344469cc3ddca06	=	1	20160129
05da09017fe30facf344469cc3ddca06	=	1	20160204
05da09017fe30facf344469cc3ddca06	=	1	20160208
05da09017fe30facf344469cc3ddca06	=	1	20160812
05da09017fe30facf344469cc3ddca06	=	1	20161003
05da09017fe30facf344469cc3ddca06	=	1	20161114
05da09017fe30facf344469cc3ddca06	=	2	20160115
05da09017fe30facf344469cc3ddca06	=	2	20160506
05da09017fe30facf344469cc3ddca06	=	2	20160512
05da09017fe30facf344469cc3ddca06	=	2	20160711
05da09017fe30facf344469cc3ddca06	=	2	20160801
05da09017fe30facf344469cc3ddca06	=	2	20160805
05da09017fe30facf344469cc3ddca06	=	2	20160808
05da09017fe30facf344469cc3ddca06	=	2	20160827
05da09017fe30facf344469cc3ddca06	=	2	20161107
05da09017fe30facf344469cc3ddca06	=	2	20161229
05e0268a2f52d3cf35c351f5547468f8	<=	0.03	20160803
05e0268a2f52d3cf35c351f5547468f8	<=	0.03	20160817
05e0268a2f52d3cf35c351f5547468f8	<=	0.03	20161017
05e0268a2f52d3cf35c351f5547468f8	=	0.06	20161212
05e511b45d8908db84b81c595bc796b1	<=	0.03	20160206
05e511b45d8908db84b81c595bc796b1	<=	0.03	20160418
05e511b45d8908db84b81c595bc796b1	<=	0.03	20160711
05e511b45d8908db84b81c595bc796b1	<=	0.03	20160824
05e511b45d8908db84b81c595bc796b1	<=	0.03	20160915
05e511b45d8908db84b81c595bc796b1	<=	0.03	20160924
05e511b45d8908db84b81c595bc796b1	<=	0.03	20161012
05e511b45d8908db84b81c595bc796b1	<=	0.03	20161112
05e511b45d8908db84b81c595bc796b1	<=	0.03	20161214
05e511b45d8908db84b81c595bc796b1	=	0.06	20160112
05e511b45d8908db84b81c595bc796b1	=	0.06	20160517
05e511b45d8908db84b81c595bc796b1	=	0.06	20160607
05e511b45d8908db84b81c595bc796b1	=	0.06	20160702
05e511b45d8908db84b81c595bc796b1	=	0.06	20160709
05e511b45d8908db84b81c595bc796b1	=	0.06	20160810
05e511b45d8908db84b81c595bc796b1	=	0.06	20161201
05e511b45d8908db84b81c595bc796b1	=	0.25	20161107
05e511b45d8908db84b81c595bc796b1	=	0.5	20160205
05e511b45d8908db84b81c595bc796b1	=	0.5	20160209
[truncated: 99,165 more rows]
