# Supplementary material for: Improved penicillin susceptibility of Streptococcus pneumoniae and increased penicillin consumption in Japan, 2013–18
Source: PLoS One. 2020 Oct 22;15(10):e0240655. doi: 10.1371/journal.pone.0240655 (PMC7580930; doi:10.1371/journal.pone.0240655)
Supplement: S1 Data — (ZIP) [file pone.0240655.s001.zip › 2017-anon.txt]

00201583924b955a3ffe5112881a39c5	<=	0.06	20170104
00201583924b955a3ffe5112881a39c5	<=	0.06	20170104
00201583924b955a3ffe5112881a39c5	<=	0.06	20170113
00201583924b955a3ffe5112881a39c5	<=	0.06	20170117
00201583924b955a3ffe5112881a39c5	<=	0.06	20170124
00201583924b955a3ffe5112881a39c5	<=	0.06	20170201
00201583924b955a3ffe5112881a39c5	<=	0.06	20170213
00201583924b955a3ffe5112881a39c5	<=	0.06	20170215
00201583924b955a3ffe5112881a39c5	<=	0.06	20170217
00201583924b955a3ffe5112881a39c5	<=	0.06	20170223
00201583924b955a3ffe5112881a39c5	<=	0.06	20170225
00201583924b955a3ffe5112881a39c5	<=	0.06	20170225
00201583924b955a3ffe5112881a39c5	<=	0.06	20170227
00201583924b955a3ffe5112881a39c5	<=	0.06	20170304
00201583924b955a3ffe5112881a39c5	<=	0.06	20170306
00201583924b955a3ffe5112881a39c5	<=	0.06	20170306
00201583924b955a3ffe5112881a39c5	<=	0.06	20170307
00201583924b955a3ffe5112881a39c5	<=	0.06	20170307
00201583924b955a3ffe5112881a39c5	<=	0.06	20170314
00201583924b955a3ffe5112881a39c5	<=	0.06	20170315
00201583924b955a3ffe5112881a39c5	<=	0.06	20170321
00201583924b955a3ffe5112881a39c5	<=	0.06	20170321
00201583924b955a3ffe5112881a39c5	<=	0.06	20170327
00201583924b955a3ffe5112881a39c5	<=	0.06	20170328
00201583924b955a3ffe5112881a39c5	<=	0.06	20170408
00201583924b955a3ffe5112881a39c5	<=	0.06	20170411
00201583924b955a3ffe5112881a39c5	<=	0.06	20170412
00201583924b955a3ffe5112881a39c5	<=	0.06	20170418
00201583924b955a3ffe5112881a39c5	<=	0.06	20170506
00201583924b955a3ffe5112881a39c5	<=	0.06	20170510
00201583924b955a3ffe5112881a39c5	<=	0.06	20170510
00201583924b955a3ffe5112881a39c5	<=	0.06	20170512
00201583924b955a3ffe5112881a39c5	<=	0.06	20170524
00201583924b955a3ffe5112881a39c5	<=	0.06	20170531
00201583924b955a3ffe5112881a39c5	<=	0.06	20170610
00201583924b955a3ffe5112881a39c5	<=	0.06	20170612
00201583924b955a3ffe5112881a39c5	<=	0.06	20170613
00201583924b955a3ffe5112881a39c5	<=	0.06	20170617
00201583924b955a3ffe5112881a39c5	<=	0.06	20170620
00201583924b955a3ffe5112881a39c5	<=	0.06	20170628
00201583924b955a3ffe5112881a39c5	<=	0.06	20170705
00201583924b955a3ffe5112881a39c5	<=	0.06	20170727
00201583924b955a3ffe5112881a39c5	<=	0.06	20170809
00201583924b955a3ffe5112881a39c5	<=	0.06	20170814
00201583924b955a3ffe5112881a39c5	<=	0.06	20170826
00201583924b955a3ffe5112881a39c5	<=	0.06	20170828
00201583924b955a3ffe5112881a39c5	<=	0.06	20170829
00201583924b955a3ffe5112881a39c5	<=	0.06	20170831
00201583924b955a3ffe5112881a39c5	<=	0.06	20170905
00201583924b955a3ffe5112881a39c5	<=	0.06	20170912
00201583924b955a3ffe5112881a39c5	<=	0.06	20170914
00201583924b955a3ffe5112881a39c5	<=	0.06	20170919
00201583924b955a3ffe5112881a39c5	<=	0.06	20170919
00201583924b955a3ffe5112881a39c5	<=	0.06	20171005
00201583924b955a3ffe5112881a39c5	<=	0.06	20171019
00201583924b955a3ffe5112881a39c5	<=	0.06	20171024
00201583924b955a3ffe5112881a39c5	<=	0.06	20171027
00201583924b955a3ffe5112881a39c5	<=	0.06	20171111
00201583924b955a3ffe5112881a39c5	<=	0.06	20171205
00201583924b955a3ffe5112881a39c5	=	0.12	20170119
00201583924b955a3ffe5112881a39c5	=	0.12	20170224
00201583924b955a3ffe5112881a39c5	=	0.12	20170306
00201583924b955a3ffe5112881a39c5	=	0.12	20170424
00201583924b955a3ffe5112881a39c5	=	0.12	20170605
00201583924b955a3ffe5112881a39c5	=	0.12	20170904
00201583924b955a3ffe5112881a39c5	=	0.12	20171017
00201583924b955a3ffe5112881a39c5	=	0.12	20171018
00201583924b955a3ffe5112881a39c5	=	0.12	20171108
00201583924b955a3ffe5112881a39c5	=	0.12	20171212
00201583924b955a3ffe5112881a39c5	=	0.5	20170131
00201583924b955a3ffe5112881a39c5	=	0.5	20170204
00201583924b955a3ffe5112881a39c5	=	0.5	20170214
00201583924b955a3ffe5112881a39c5	=	0.5	20170223
00201583924b955a3ffe5112881a39c5	=	0.5	20170302
00201583924b955a3ffe5112881a39c5	=	0.5	20170307
00201583924b955a3ffe5112881a39c5	=	0.5	20170314
00201583924b955a3ffe5112881a39c5	=	0.5	20170328
00201583924b955a3ffe5112881a39c5	=	0.5	20170412
00201583924b955a3ffe5112881a39c5	=	0.5	20170412
00201583924b955a3ffe5112881a39c5	=	0.5	20170421
00201583924b955a3ffe5112881a39c5	=	0.5	20170421
00201583924b955a3ffe5112881a39c5	=	0.5	20170426
00201583924b955a3ffe5112881a39c5	=	0.5	20170427
00201583924b955a3ffe5112881a39c5	=	0.5	20170506
00201583924b955a3ffe5112881a39c5	=	0.5	20170509
00201583924b955a3ffe5112881a39c5	=	0.5	20170510
00201583924b955a3ffe5112881a39c5	=	0.5	20170510
00201583924b955a3ffe5112881a39c5	=	0.5	20170510
00201583924b955a3ffe5112881a39c5	=	0.5	20170518
00201583924b955a3ffe5112881a39c5	=	0.5	20170602
00201583924b955a3ffe5112881a39c5	=	0.5	20170614
00201583924b955a3ffe5112881a39c5	=	0.5	20170622
00201583924b955a3ffe5112881a39c5	=	0.5	20170627
00201583924b955a3ffe5112881a39c5	=	0.5	20170629
00201583924b955a3ffe5112881a39c5	=	0.5	20170704
00201583924b955a3ffe5112881a39c5	=	0.5	20170804
00201583924b955a3ffe5112881a39c5	=	0.5	20170907
00201583924b955a3ffe5112881a39c5	=	0.5	20170911
00201583924b955a3ffe5112881a39c5	=	0.5	20170911
00201583924b955a3ffe5112881a39c5	=	0.5	20170912
00201583924b955a3ffe5112881a39c5	=	0.5	20170913
00201583924b955a3ffe5112881a39c5	=	0.5	20170920
00201583924b955a3ffe5112881a39c5	=	0.5	20170929
00201583924b955a3ffe5112881a39c5	=	0.5	20170929
00201583924b955a3ffe5112881a39c5	=	0.5	20171003
00201583924b955a3ffe5112881a39c5	=	0.5	20171011
00201583924b955a3ffe5112881a39c5	=	0.5	20171028
00201583924b955a3ffe5112881a39c5	=	0.5	20171101
00201583924b955a3ffe5112881a39c5	=	0.5	20171104
00201583924b955a3ffe5112881a39c5	=	0.5	20171125
00201583924b955a3ffe5112881a39c5	=	0.5	20171213
00201583924b955a3ffe5112881a39c5	=	1	20170104
00201583924b955a3ffe5112881a39c5	=	1	20170126
00201583924b955a3ffe5112881a39c5	=	1	20170202
00201583924b955a3ffe5112881a39c5	=	1	20170306
00201583924b955a3ffe5112881a39c5	=	1	20170316
00201583924b955a3ffe5112881a39c5	=	1	20170331
00201583924b955a3ffe5112881a39c5	=	1	20170509
00201583924b955a3ffe5112881a39c5	=	1	20170603
00201583924b955a3ffe5112881a39c5	=	1	20170914
00201583924b955a3ffe5112881a39c5	=	1	20171127
00201583924b955a3ffe5112881a39c5	=	2	20170127
00201583924b955a3ffe5112881a39c5	=	2	20170524
00322efb06d8c00850d3acdb0f021e62	<=	0.06	20170927
00664ef116c8a6d49081c713a9267d31	<=	0.06	20170118
00664ef116c8a6d49081c713a9267d31	<=	0.06	20170118
00664ef116c8a6d49081c713a9267d31	<=	0.06	20170118
00664ef116c8a6d49081c713a9267d31	<=	0.06	20170128
00664ef116c8a6d49081c713a9267d31	<=	0.06	20170202
00664ef116c8a6d49081c713a9267d31	<=	0.06	20170203
00664ef116c8a6d49081c713a9267d31	<=	0.06	20170222
00664ef116c8a6d49081c713a9267d31	<=	0.06	20170224
00664ef116c8a6d49081c713a9267d31	<=	0.06	20170306
00664ef116c8a6d49081c713a9267d31	<=	0.06	20170315
00664ef116c8a6d49081c713a9267d31	<=	0.06	20170316
00664ef116c8a6d49081c713a9267d31	<=	0.06	20170418
00664ef116c8a6d49081c713a9267d31	<=	0.06	20170424
00664ef116c8a6d49081c713a9267d31	<=	0.06	20170603
00664ef116c8a6d49081c713a9267d31	<=	0.06	20170610
00664ef116c8a6d49081c713a9267d31	<=	0.06	20170621
00664ef116c8a6d49081c713a9267d31	<=	0.06	20170706
00664ef116c8a6d49081c713a9267d31	<=	0.06	20171102
00664ef116c8a6d49081c713a9267d31	<=	0.06	20171122
00664ef116c8a6d49081c713a9267d31	<=	0.06	20171204
00664ef116c8a6d49081c713a9267d31	<=	0.06	20171208
00664ef116c8a6d49081c713a9267d31	<=	0.06	20171219
00664ef116c8a6d49081c713a9267d31	<=	0.06	20171219
00664ef116c8a6d49081c713a9267d31	<=	0.06	20171220
00664ef116c8a6d49081c713a9267d31	=	0.12	20170414
00664ef116c8a6d49081c713a9267d31	=	0.12	20170426
00664ef116c8a6d49081c713a9267d31	=	0.12	20170825
00664ef116c8a6d49081c713a9267d31	=	0.12	20170831
00664ef116c8a6d49081c713a9267d31	=	0.5	20170311
00664ef116c8a6d49081c713a9267d31	=	0.5	20170328
00664ef116c8a6d49081c713a9267d31	=	0.5	20170425
00664ef116c8a6d49081c713a9267d31	=	0.5	20170526
00664ef116c8a6d49081c713a9267d31	=	0.5	20170807
00664ef116c8a6d49081c713a9267d31	=	0.5	20171109
00664ef116c8a6d49081c713a9267d31	=	1	20170615
00664ef116c8a6d49081c713a9267d31	=	1	20171011
00664ef116c8a6d49081c713a9267d31	=	2	20170209
00664ef116c8a6d49081c713a9267d31	=	2	20171102
00664ef116c8a6d49081c713a9267d31	=	2	20171212
0067d199c87b6b99e34c8ffa05ef350d	<=	0.03	20170110
0067d199c87b6b99e34c8ffa05ef350d	<=	0.03	20170112
0067d199c87b6b99e34c8ffa05ef350d	<=	0.03	20170113
0067d199c87b6b99e34c8ffa05ef350d	<=	0.03	20170120
0067d199c87b6b99e34c8ffa05ef350d	<=	0.03	20170123
0067d199c87b6b99e34c8ffa05ef350d	<=	0.03	20170125
0067d199c87b6b99e34c8ffa05ef350d	<=	0.03	20170201
0067d199c87b6b99e34c8ffa05ef350d	<=	0.03	20170202
0067d199c87b6b99e34c8ffa05ef350d	<=	0.03	20170206
0067d199c87b6b99e34c8ffa05ef350d	<=	0.03	20170207
0067d199c87b6b99e34c8ffa05ef350d	<=	0.03	20170207
0067d199c87b6b99e34c8ffa05ef350d	<=	0.03	20170208
0067d199c87b6b99e34c8ffa05ef350d	<=	0.03	20170210
0067d199c87b6b99e34c8ffa05ef350d	<=	0.03	20170213
0067d199c87b6b99e34c8ffa05ef350d	<=	0.03	20170214
0067d199c87b6b99e34c8ffa05ef350d	<=	0.03	20170216
0067d199c87b6b99e34c8ffa05ef350d	<=	0.03	20170217
0067d199c87b6b99e34c8ffa05ef350d	<=	0.03	20170220
0067d199c87b6b99e34c8ffa05ef350d	<=	0.03	20170220
0067d199c87b6b99e34c8ffa05ef350d	<=	0.03	20170220
0067d199c87b6b99e34c8ffa05ef350d	<=	0.03	20170220
0067d199c87b6b99e34c8ffa05ef350d	<=	0.03	20170220
0067d199c87b6b99e34c8ffa05ef350d	<=	0.03	20170220
0067d199c87b6b99e34c8ffa05ef350d	<=	0.03	20170221
0067d199c87b6b99e34c8ffa05ef350d	<=	0.03	20170227
0067d199c87b6b99e34c8ffa05ef350d	<=	0.03	20170227
0067d199c87b6b99e34c8ffa05ef350d	<=	0.03	20170302
0067d199c87b6b99e34c8ffa05ef350d	<=	0.03	20170302
0067d199c87b6b99e34c8ffa05ef350d	<=	0.03	20170303
0067d199c87b6b99e34c8ffa05ef350d	<=	0.03	20170308
0067d199c87b6b99e34c8ffa05ef350d	<=	0.03	20170308
0067d199c87b6b99e34c8ffa05ef350d	<=	0.03	20170310
0067d199c87b6b99e34c8ffa05ef350d	<=	0.03	20170310
0067d199c87b6b99e34c8ffa05ef350d	<=	0.03	20170313
0067d199c87b6b99e34c8ffa05ef350d	<=	0.03	20170313
0067d199c87b6b99e34c8ffa05ef350d	<=	0.03	20170313
0067d199c87b6b99e34c8ffa05ef350d	<=	0.03	20170316
0067d199c87b6b99e34c8ffa05ef350d	<=	0.03	20170321
0067d199c87b6b99e34c8ffa05ef350d	<=	0.03	20170321
0067d199c87b6b99e34c8ffa05ef350d	<=	0.03	20170321
0067d199c87b6b99e34c8ffa05ef350d	<=	0.03	20170322
0067d199c87b6b99e34c8ffa05ef350d	<=	0.03	20170323
0067d199c87b6b99e34c8ffa05ef350d	<=	0.03	20170324
0067d199c87b6b99e34c8ffa05ef350d	<=	0.03	20170324
0067d199c87b6b99e34c8ffa05ef350d	<=	0.03	20170327
0067d199c87b6b99e34c8ffa05ef350d	<=	0.03	20170327
0067d199c87b6b99e34c8ffa05ef350d	<=	0.03	20170329
0067d199c87b6b99e34c8ffa05ef350d	<=	0.03	20170329
0067d199c87b6b99e34c8ffa05ef350d	<=	0.03	20170331
0067d199c87b6b99e34c8ffa05ef350d	<=	0.03	20170403
0067d199c87b6b99e34c8ffa05ef350d	<=	0.03	20170403
0067d199c87b6b99e34c8ffa05ef350d	<=	0.03	20170404
0067d199c87b6b99e34c8ffa05ef350d	<=	0.03	20170406
0067d199c87b6b99e34c8ffa05ef350d	<=	0.03	20170412
0067d199c87b6b99e34c8ffa05ef350d	<=	0.03	20170413
0067d199c87b6b99e34c8ffa05ef350d	<=	0.03	20170417
0067d199c87b6b99e34c8ffa05ef350d	<=	0.03	20170417
0067d199c87b6b99e34c8ffa05ef350d	<=	0.03	20170418
0067d199c87b6b99e34c8ffa05ef350d	<=	0.03	20170421
0067d199c87b6b99e34c8ffa05ef350d	<=	0.03	20170424
0067d199c87b6b99e34c8ffa05ef350d	<=	0.03	20170424
0067d199c87b6b99e34c8ffa05ef350d	<=	0.03	20170425
0067d199c87b6b99e34c8ffa05ef350d	<=	0.03	20170425
0067d199c87b6b99e34c8ffa05ef350d	<=	0.03	20170426
0067d199c87b6b99e34c8ffa05ef350d	<=	0.03	20170427
0067d199c87b6b99e34c8ffa05ef350d	<=	0.03	20170427
0067d199c87b6b99e34c8ffa05ef350d	<=	0.03	20170501
0067d199c87b6b99e34c8ffa05ef350d	<=	0.03	20170501
0067d199c87b6b99e34c8ffa05ef350d	<=	0.03	20170501
0067d199c87b6b99e34c8ffa05ef350d	<=	0.03	20170501
0067d199c87b6b99e34c8ffa05ef350d	<=	0.03	20170501
0067d199c87b6b99e34c8ffa05ef350d	<=	0.03	20170503
0067d199c87b6b99e34c8ffa05ef350d	<=	0.03	20170507
0067d199c87b6b99e34c8ffa05ef350d	<=	0.03	20170508
0067d199c87b6b99e34c8ffa05ef350d	<=	0.03	20170509
0067d199c87b6b99e34c8ffa05ef350d	<=	0.03	20170509
0067d199c87b6b99e34c8ffa05ef350d	<=	0.03	20170511
0067d199c87b6b99e34c8ffa05ef350d	<=	0.03	20170515
0067d199c87b6b99e34c8ffa05ef350d	<=	0.03	20170515
0067d199c87b6b99e34c8ffa05ef350d	<=	0.03	20170516
0067d199c87b6b99e34c8ffa05ef350d	<=	0.03	20170516
0067d199c87b6b99e34c8ffa05ef350d	<=	0.03	20170522
0067d199c87b6b99e34c8ffa05ef350d	<=	0.03	20170524
0067d199c87b6b99e34c8ffa05ef350d	<=	0.03	20170524
0067d199c87b6b99e34c8ffa05ef350d	<=	0.03	20170525
0067d199c87b6b99e34c8ffa05ef350d	<=	0.03	20170525
0067d199c87b6b99e34c8ffa05ef350d	<=	0.03	20170526
0067d199c87b6b99e34c8ffa05ef350d	<=	0.03	20170529
0067d199c87b6b99e34c8ffa05ef350d	<=	0.03	20170529
0067d199c87b6b99e34c8ffa05ef350d	<=	0.03	20170529
0067d199c87b6b99e34c8ffa05ef350d	<=	0.03	20170530
0067d199c87b6b99e34c8ffa05ef350d	<=	0.03	20170531
0067d199c87b6b99e34c8ffa05ef350d	<=	0.03	20170605
0067d199c87b6b99e34c8ffa05ef350d	<=	0.03	20170609
0067d199c87b6b99e34c8ffa05ef350d	<=	0.03	20170609
0067d199c87b6b99e34c8ffa05ef350d	<=	0.03	20170612
0067d199c87b6b99e34c8ffa05ef350d	<=	0.03	20170619
0067d199c87b6b99e34c8ffa05ef350d	<=	0.03	20170619
0067d199c87b6b99e34c8ffa05ef350d	<=	0.03	20170619
0067d199c87b6b99e34c8ffa05ef350d	<=	0.03	20170623
0067d199c87b6b99e34c8ffa05ef350d	<=	0.03	20170630
0067d199c87b6b99e34c8ffa05ef350d	<=	0.03	20170703
0067d199c87b6b99e34c8ffa05ef350d	<=	0.03	20170704
0067d199c87b6b99e34c8ffa05ef350d	<=	0.03	20170705
0067d199c87b6b99e34c8ffa05ef350d	<=	0.03	20170706
0067d199c87b6b99e34c8ffa05ef350d	<=	0.03	20170706
0067d199c87b6b99e34c8ffa05ef350d	<=	0.03	20170707
0067d199c87b6b99e34c8ffa05ef350d	<=	0.03	20170710
0067d199c87b6b99e34c8ffa05ef350d	<=	0.03	20170710
0067d199c87b6b99e34c8ffa05ef350d	<=	0.03	20170710
0067d199c87b6b99e34c8ffa05ef350d	<=	0.03	20170710
0067d199c87b6b99e34c8ffa05ef350d	<=	0.03	20170711
0067d199c87b6b99e34c8ffa05ef350d	<=	0.03	20170713
0067d199c87b6b99e34c8ffa05ef350d	<=	0.03	20170713
0067d199c87b6b99e34c8ffa05ef350d	<=	0.03	20170714
0067d199c87b6b99e34c8ffa05ef350d	<=	0.03	20170718
0067d199c87b6b99e34c8ffa05ef350d	<=	0.03	20170720
0067d199c87b6b99e34c8ffa05ef350d	<=	0.03	20170720
0067d199c87b6b99e34c8ffa05ef350d	<=	0.03	20170724
0067d199c87b6b99e34c8ffa05ef350d	<=	0.03	20170726
0067d199c87b6b99e34c8ffa05ef350d	<=	0.03	20170728
0067d199c87b6b99e34c8ffa05ef350d	<=	0.03	20170731
0067d199c87b6b99e34c8ffa05ef350d	<=	0.03	20170731
0067d199c87b6b99e34c8ffa05ef350d	<=	0.03	20170731
0067d199c87b6b99e34c8ffa05ef350d	<=	0.03	20170731
0067d199c87b6b99e34c8ffa05ef350d	<=	0.03	20170803
0067d199c87b6b99e34c8ffa05ef350d	<=	0.03	20170804
0067d199c87b6b99e34c8ffa05ef350d	<=	0.03	20170804
0067d199c87b6b99e34c8ffa05ef350d	<=	0.03	20170807
0067d199c87b6b99e34c8ffa05ef350d	<=	0.03	20170807
0067d199c87b6b99e34c8ffa05ef350d	<=	0.03	20170810
0067d199c87b6b99e34c8ffa05ef350d	<=	0.03	20170812
0067d199c87b6b99e34c8ffa05ef350d	<=	0.03	20170814
0067d199c87b6b99e34c8ffa05ef350d	<=	0.03	20170821
0067d199c87b6b99e34c8ffa05ef350d	<=	0.03	20170821
0067d199c87b6b99e34c8ffa05ef350d	<=	0.03	20170821
0067d199c87b6b99e34c8ffa05ef350d	<=	0.03	20170822
0067d199c87b6b99e34c8ffa05ef350d	<=	0.03	20170824
0067d199c87b6b99e34c8ffa05ef350d	<=	0.03	20170825
0067d199c87b6b99e34c8ffa05ef350d	<=	0.03	20170825
0067d199c87b6b99e34c8ffa05ef350d	<=	0.03	20170828
0067d199c87b6b99e34c8ffa05ef350d	<=	0.03	20170829
0067d199c87b6b99e34c8ffa05ef350d	<=	0.03	20170829
0067d199c87b6b99e34c8ffa05ef350d	<=	0.03	20170830
0067d199c87b6b99e34c8ffa05ef350d	<=	0.03	20170830
0067d199c87b6b99e34c8ffa05ef350d	<=	0.03	20170904
0067d199c87b6b99e34c8ffa05ef350d	<=	0.03	20170908
0067d199c87b6b99e34c8ffa05ef350d	<=	0.03	20170912
0067d199c87b6b99e34c8ffa05ef350d	<=	0.03	20170914
0067d199c87b6b99e34c8ffa05ef350d	<=	0.03	20170914
0067d199c87b6b99e34c8ffa05ef350d	<=	0.03	20170926
0067d199c87b6b99e34c8ffa05ef350d	<=	0.03	20170927
0067d199c87b6b99e34c8ffa05ef350d	<=	0.03	20171002
0067d199c87b6b99e34c8ffa05ef350d	<=	0.03	20171002
0067d199c87b6b99e34c8ffa05ef350d	<=	0.03	20171003
0067d199c87b6b99e34c8ffa05ef350d	<=	0.03	20171005
0067d199c87b6b99e34c8ffa05ef350d	<=	0.03	20171005
0067d199c87b6b99e34c8ffa05ef350d	<=	0.03	20171010
0067d199c87b6b99e34c8ffa05ef350d	<=	0.03	20171011
0067d199c87b6b99e34c8ffa05ef350d	<=	0.03	20171011
0067d199c87b6b99e34c8ffa05ef350d	<=	0.03	20171012
0067d199c87b6b99e34c8ffa05ef350d	<=	0.03	20171012
0067d199c87b6b99e34c8ffa05ef350d	<=	0.03	20171013
0067d199c87b6b99e34c8ffa05ef350d	<=	0.03	20171016
0067d199c87b6b99e34c8ffa05ef350d	<=	0.03	20171019
0067d199c87b6b99e34c8ffa05ef350d	<=	0.03	20171019
0067d199c87b6b99e34c8ffa05ef350d	<=	0.03	20171023
0067d199c87b6b99e34c8ffa05ef350d	<=	0.03	20171031
0067d199c87b6b99e34c8ffa05ef350d	<=	0.03	20171103
0067d199c87b6b99e34c8ffa05ef350d	<=	0.03	20171104
0067d199c87b6b99e34c8ffa05ef350d	<=	0.03	20171109
0067d199c87b6b99e34c8ffa05ef350d	<=	0.03	20171113
0067d199c87b6b99e34c8ffa05ef350d	<=	0.03	20171117
0067d199c87b6b99e34c8ffa05ef350d	<=	0.03	20171122
0067d199c87b6b99e34c8ffa05ef350d	<=	0.03	20171124
0067d199c87b6b99e34c8ffa05ef350d	<=	0.03	20171124
0067d199c87b6b99e34c8ffa05ef350d	<=	0.03	20171130
0067d199c87b6b99e34c8ffa05ef350d	<=	0.03	20171130
0067d199c87b6b99e34c8ffa05ef350d	<=	0.03	20171201
0067d199c87b6b99e34c8ffa05ef350d	<=	0.03	20171204
0067d199c87b6b99e34c8ffa05ef350d	<=	0.03	20171211
0067d199c87b6b99e34c8ffa05ef350d	<=	0.03	20171211
0067d199c87b6b99e34c8ffa05ef350d	<=	0.03	20171211
0067d199c87b6b99e34c8ffa05ef350d	<=	0.03	20171213
0067d199c87b6b99e34c8ffa05ef350d	<=	0.03	20171214
0067d199c87b6b99e34c8ffa05ef350d	<=	0.03	20171215
0067d199c87b6b99e34c8ffa05ef350d	<=	0.03	20171218
0067d199c87b6b99e34c8ffa05ef350d	<=	0.03	20171218
0067d199c87b6b99e34c8ffa05ef350d	<=	0.03	20171221
0067d199c87b6b99e34c8ffa05ef350d	<=	0.03	20171221
0067d199c87b6b99e34c8ffa05ef350d	<=	0.03	20171225
0067d199c87b6b99e34c8ffa05ef350d	<=	0.03	20171225
0067d199c87b6b99e34c8ffa05ef350d	<=	0.03	20171226
0067d199c87b6b99e34c8ffa05ef350d	<=	0.03	20171230
0067d199c87b6b99e34c8ffa05ef350d	<=	0.03	20171231
0067d199c87b6b99e34c8ffa05ef350d	<=	0.03	20171231
0067d199c87b6b99e34c8ffa05ef350d	=	0.06	20170104
0067d199c87b6b99e34c8ffa05ef350d	=	0.06	20170105
0067d199c87b6b99e34c8ffa05ef350d	=	0.06	20170124
0067d199c87b6b99e34c8ffa05ef350d	=	0.06	20170127
0067d199c87b6b99e34c8ffa05ef350d	=	0.06	20170203
0067d199c87b6b99e34c8ffa05ef350d	=	0.06	20170206
0067d199c87b6b99e34c8ffa05ef350d	=	0.06	20170206
0067d199c87b6b99e34c8ffa05ef350d	=	0.06	20170206
0067d199c87b6b99e34c8ffa05ef350d	=	0.06	20170206
0067d199c87b6b99e34c8ffa05ef350d	=	0.06	20170213
0067d199c87b6b99e34c8ffa05ef350d	=	0.06	20170214
0067d199c87b6b99e34c8ffa05ef350d	=	0.06	20170216
0067d199c87b6b99e34c8ffa05ef350d	=	0.06	20170220
0067d199c87b6b99e34c8ffa05ef350d	=	0.06	20170220
0067d199c87b6b99e34c8ffa05ef350d	=	0.06	20170302
0067d199c87b6b99e34c8ffa05ef350d	=	0.06	20170306
0067d199c87b6b99e34c8ffa05ef350d	=	0.06	20170314
0067d199c87b6b99e34c8ffa05ef350d	=	0.06	20170314
0067d199c87b6b99e34c8ffa05ef350d	=	0.06	20170315
0067d199c87b6b99e34c8ffa05ef350d	=	0.06	20170317
0067d199c87b6b99e34c8ffa05ef350d	=	0.06	20170320
0067d199c87b6b99e34c8ffa05ef350d	=	0.06	20170321
0067d199c87b6b99e34c8ffa05ef350d	=	0.06	20170322
0067d199c87b6b99e34c8ffa05ef350d	=	0.06	20170403
0067d199c87b6b99e34c8ffa05ef350d	=	0.06	20170403
0067d199c87b6b99e34c8ffa05ef350d	=	0.06	20170407
0067d199c87b6b99e34c8ffa05ef350d	=	0.06	20170418
0067d199c87b6b99e34c8ffa05ef350d	=	0.06	20170425
0067d199c87b6b99e34c8ffa05ef350d	=	0.06	20170426
0067d199c87b6b99e34c8ffa05ef350d	=	0.06	20170426
0067d199c87b6b99e34c8ffa05ef350d	=	0.06	20170503
0067d199c87b6b99e34c8ffa05ef350d	=	0.06	20170504
0067d199c87b6b99e34c8ffa05ef350d	=	0.06	20170507
0067d199c87b6b99e34c8ffa05ef350d	=	0.06	20170509
0067d199c87b6b99e34c8ffa05ef350d	=	0.06	20170511
0067d199c87b6b99e34c8ffa05ef350d	=	0.06	20170516
0067d199c87b6b99e34c8ffa05ef350d	=	0.06	20170522
0067d199c87b6b99e34c8ffa05ef350d	=	0.06	20170522
0067d199c87b6b99e34c8ffa05ef350d	=	0.06	20170523
0067d199c87b6b99e34c8ffa05ef350d	=	0.06	20170526
0067d199c87b6b99e34c8ffa05ef350d	=	0.06	20170529
0067d199c87b6b99e34c8ffa05ef350d	=	0.06	20170607
0067d199c87b6b99e34c8ffa05ef350d	=	0.06	20170609
0067d199c87b6b99e34c8ffa05ef350d	=	0.06	20170615
0067d199c87b6b99e34c8ffa05ef350d	=	0.06	20170615
0067d199c87b6b99e34c8ffa05ef350d	=	0.06	20170619
0067d199c87b6b99e34c8ffa05ef350d	=	0.06	20170621
0067d199c87b6b99e34c8ffa05ef350d	=	0.06	20170621
0067d199c87b6b99e34c8ffa05ef350d	=	0.06	20170626
0067d199c87b6b99e34c8ffa05ef350d	=	0.06	20170626
0067d199c87b6b99e34c8ffa05ef350d	=	0.06	20170626
0067d199c87b6b99e34c8ffa05ef350d	=	0.06	20170627
0067d199c87b6b99e34c8ffa05ef350d	=	0.06	20170628
0067d199c87b6b99e34c8ffa05ef350d	=	0.06	20170703
0067d199c87b6b99e34c8ffa05ef350d	=	0.06	20170703
0067d199c87b6b99e34c8ffa05ef350d	=	0.06	20170703
0067d199c87b6b99e34c8ffa05ef350d	=	0.06	20170713
0067d199c87b6b99e34c8ffa05ef350d	=	0.06	20170714
0067d199c87b6b99e34c8ffa05ef350d	=	0.06	20170718
0067d199c87b6b99e34c8ffa05ef350d	=	0.06	20170718
0067d199c87b6b99e34c8ffa05ef350d	=	0.06	20170719
0067d199c87b6b99e34c8ffa05ef350d	=	0.06	20170720
0067d199c87b6b99e34c8ffa05ef350d	=	0.06	20170720
0067d199c87b6b99e34c8ffa05ef350d	=	0.06	20170721
0067d199c87b6b99e34c8ffa05ef350d	=	0.06	20170726
0067d199c87b6b99e34c8ffa05ef350d	=	0.06	20170801
0067d199c87b6b99e34c8ffa05ef350d	=	0.06	20170803
0067d199c87b6b99e34c8ffa05ef350d	=	0.06	20170814
0067d199c87b6b99e34c8ffa05ef350d	=	0.06	20170814
0067d199c87b6b99e34c8ffa05ef350d	=	0.06	20170814
0067d199c87b6b99e34c8ffa05ef350d	=	0.06	20170814
0067d199c87b6b99e34c8ffa05ef350d	=	0.06	20170814
0067d199c87b6b99e34c8ffa05ef350d	=	0.06	20170815
0067d199c87b6b99e34c8ffa05ef350d	=	0.06	20170816
0067d199c87b6b99e34c8ffa05ef350d	=	0.06	20170818
0067d199c87b6b99e34c8ffa05ef350d	=	0.06	20170821
0067d199c87b6b99e34c8ffa05ef350d	=	0.06	20170824
0067d199c87b6b99e34c8ffa05ef350d	=	0.06	20170828
0067d199c87b6b99e34c8ffa05ef350d	=	0.06	20170828
0067d199c87b6b99e34c8ffa05ef350d	=	0.06	20170828
0067d199c87b6b99e34c8ffa05ef350d	=	0.06	20170828
0067d199c87b6b99e34c8ffa05ef350d	=	0.06	20170828
0067d199c87b6b99e34c8ffa05ef350d	=	0.06	20170829
0067d199c87b6b99e34c8ffa05ef350d	=	0.06	20170830
0067d199c87b6b99e34c8ffa05ef350d	=	0.06	20170831
0067d199c87b6b99e34c8ffa05ef350d	=	0.06	20170904
0067d199c87b6b99e34c8ffa05ef350d	=	0.06	20170904
0067d199c87b6b99e34c8ffa05ef350d	=	0.06	20170906
0067d199c87b6b99e34c8ffa05ef350d	=	0.06	20170911
0067d199c87b6b99e34c8ffa05ef350d	=	0.06	20170912
0067d199c87b6b99e34c8ffa05ef350d	=	0.06	20170913
0067d199c87b6b99e34c8ffa05ef350d	=	0.06	20170915
0067d199c87b6b99e34c8ffa05ef350d	=	0.06	20170915
0067d199c87b6b99e34c8ffa05ef350d	=	0.06	20170919
0067d199c87b6b99e34c8ffa05ef350d	=	0.06	20171005
0067d199c87b6b99e34c8ffa05ef350d	=	0.06	20171010
0067d199c87b6b99e34c8ffa05ef350d	=	0.06	20171010
0067d199c87b6b99e34c8ffa05ef350d	=	0.06	20171010
0067d199c87b6b99e34c8ffa05ef350d	=	0.06	20171016
0067d199c87b6b99e34c8ffa05ef350d	=	0.06	20171019
0067d199c87b6b99e34c8ffa05ef350d	=	0.06	20171020
0067d199c87b6b99e34c8ffa05ef350d	=	0.06	20171026
0067d199c87b6b99e34c8ffa05ef350d	=	0.06	20171027
0067d199c87b6b99e34c8ffa05ef350d	=	0.06	20171121
0067d199c87b6b99e34c8ffa05ef350d	=	0.06	20171127
0067d199c87b6b99e34c8ffa05ef350d	=	0.06	20171128
0067d199c87b6b99e34c8ffa05ef350d	=	0.06	20171130
0067d199c87b6b99e34c8ffa05ef350d	=	0.06	20171201
0067d199c87b6b99e34c8ffa05ef350d	=	0.06	20171211
0067d199c87b6b99e34c8ffa05ef350d	=	0.06	20171219
0067d199c87b6b99e34c8ffa05ef350d	=	0.06	20171225
0067d199c87b6b99e34c8ffa05ef350d	=	0.06	20171225
0067d199c87b6b99e34c8ffa05ef350d	=	0.06	20171225
0067d199c87b6b99e34c8ffa05ef350d	=	0.06	20171226
0067d199c87b6b99e34c8ffa05ef350d	=	0.06	20171227
0067d199c87b6b99e34c8ffa05ef350d	=	0.12	20170522
0067d199c87b6b99e34c8ffa05ef350d	=	0.12	20170612
0067d199c87b6b99e34c8ffa05ef350d	=	0.12	20170703
0067d199c87b6b99e34c8ffa05ef350d	=	0.12	20170705
0067d199c87b6b99e34c8ffa05ef350d	=	0.12	20170707
0067d199c87b6b99e34c8ffa05ef350d	=	0.12	20170711
0067d199c87b6b99e34c8ffa05ef350d	=	0.12	20170802
0067d199c87b6b99e34c8ffa05ef350d	=	0.12	20170807
0067d199c87b6b99e34c8ffa05ef350d	=	0.12	20170816
0067d199c87b6b99e34c8ffa05ef350d	=	0.12	20170922
0067d199c87b6b99e34c8ffa05ef350d	=	0.12	20171108
0067d199c87b6b99e34c8ffa05ef350d	=	0.12	20171229
0067d199c87b6b99e34c8ffa05ef350d	=	0.25	20170103
0067d199c87b6b99e34c8ffa05ef350d	=	0.25	20170104
0067d199c87b6b99e34c8ffa05ef350d	=	0.25	20170110
0067d199c87b6b99e34c8ffa05ef350d	=	0.25	20170110
0067d199c87b6b99e34c8ffa05ef350d	=	0.25	20170324
0067d199c87b6b99e34c8ffa05ef350d	=	0.25	20170424
0067d199c87b6b99e34c8ffa05ef350d	=	0.25	20170529
0067d199c87b6b99e34c8ffa05ef350d	=	0.25	20170605
0067d199c87b6b99e34c8ffa05ef350d	=	0.25	20170605
0067d199c87b6b99e34c8ffa05ef350d	=	0.25	20170605
0067d199c87b6b99e34c8ffa05ef350d	=	0.25	20170616
0067d199c87b6b99e34c8ffa05ef350d	=	0.25	20170619
0067d199c87b6b99e34c8ffa05ef350d	=	0.25	20170621
0067d199c87b6b99e34c8ffa05ef350d	=	0.25	20170623
0067d199c87b6b99e34c8ffa05ef350d	=	0.25	20170626
0067d199c87b6b99e34c8ffa05ef350d	=	0.25	20170627
0067d199c87b6b99e34c8ffa05ef350d	=	0.25	20170628
0067d199c87b6b99e34c8ffa05ef350d	=	0.25	20170703
0067d199c87b6b99e34c8ffa05ef350d	=	0.25	20170710
0067d199c87b6b99e34c8ffa05ef350d	=	0.25	20170710
0067d199c87b6b99e34c8ffa05ef350d	=	0.25	20170712
0067d199c87b6b99e34c8ffa05ef350d	=	0.25	20170714
0067d199c87b6b99e34c8ffa05ef350d	=	0.25	20170718
0067d199c87b6b99e34c8ffa05ef350d	=	0.25	20170724
0067d199c87b6b99e34c8ffa05ef350d	=	0.25	20170803
0067d199c87b6b99e34c8ffa05ef350d	=	0.25	20170803
0067d199c87b6b99e34c8ffa05ef350d	=	0.25	20170808
0067d199c87b6b99e34c8ffa05ef350d	=	0.25	20170812
0067d199c87b6b99e34c8ffa05ef350d	=	0.25	20170818
0067d199c87b6b99e34c8ffa05ef350d	=	0.25	20170822
0067d199c87b6b99e34c8ffa05ef350d	=	0.25	20170917
0067d199c87b6b99e34c8ffa05ef350d	=	0.25	20170925
0067d199c87b6b99e34c8ffa05ef350d	=	0.25	20171012
0067d199c87b6b99e34c8ffa05ef350d	=	0.25	20171013
0067d199c87b6b99e34c8ffa05ef350d	=	0.25	20171026
0067d199c87b6b99e34c8ffa05ef350d	=	0.25	20171120
0067d199c87b6b99e34c8ffa05ef350d	=	0.25	20171127
0067d199c87b6b99e34c8ffa05ef350d	=	0.5	20170105
0067d199c87b6b99e34c8ffa05ef350d	=	0.5	20170126
0067d199c87b6b99e34c8ffa05ef350d	=	0.5	20170201
0067d199c87b6b99e34c8ffa05ef350d	=	0.5	20170207
0067d199c87b6b99e34c8ffa05ef350d	=	0.5	20170209
0067d199c87b6b99e34c8ffa05ef350d	=	0.5	20170227
0067d199c87b6b99e34c8ffa05ef350d	=	0.5	20170313
0067d199c87b6b99e34c8ffa05ef350d	=	0.5	20170330
0067d199c87b6b99e34c8ffa05ef350d	=	0.5	20170404
0067d199c87b6b99e34c8ffa05ef350d	=	0.5	20170616
0067d199c87b6b99e34c8ffa05ef350d	=	0.5	20170619
0067d199c87b6b99e34c8ffa05ef350d	=	0.5	20170626
0067d199c87b6b99e34c8ffa05ef350d	=	0.5	20170720
0067d199c87b6b99e34c8ffa05ef350d	=	0.5	20170724
0067d199c87b6b99e34c8ffa05ef350d	=	0.5	20170803
0067d199c87b6b99e34c8ffa05ef350d	=	0.5	20170812
0067d199c87b6b99e34c8ffa05ef350d	=	0.5	20170816
0067d199c87b6b99e34c8ffa05ef350d	=	0.5	20170818
0067d199c87b6b99e34c8ffa05ef350d	=	0.5	20170913
0067d199c87b6b99e34c8ffa05ef350d	=	0.5	20170914
0067d199c87b6b99e34c8ffa05ef350d	=	0.5	20170915
0067d199c87b6b99e34c8ffa05ef350d	=	0.5	20170925
0067d199c87b6b99e34c8ffa05ef350d	=	0.5	20171023
0067d199c87b6b99e34c8ffa05ef350d	=	0.5	20171110
0067d199c87b6b99e34c8ffa05ef350d	=	0.5	20171219
0067d199c87b6b99e34c8ffa05ef350d	=	0.5	20171227
0067d199c87b6b99e34c8ffa05ef350d	=	0.5	20171231
0067d199c87b6b99e34c8ffa05ef350d	=	1	20170116
0067d199c87b6b99e34c8ffa05ef350d	=	1	20170217
0067d199c87b6b99e34c8ffa05ef350d	=	1	20170310
0067d199c87b6b99e34c8ffa05ef350d	=	1	20170316
0067d199c87b6b99e34c8ffa05ef350d	=	1	20170316
0067d199c87b6b99e34c8ffa05ef350d	=	1	20170320
0067d199c87b6b99e34c8ffa05ef350d	=	1	20170403
0067d199c87b6b99e34c8ffa05ef350d	=	1	20170417
0067d199c87b6b99e34c8ffa05ef350d	=	1	20170417
0067d199c87b6b99e34c8ffa05ef350d	=	1	20170424
0067d199c87b6b99e34c8ffa05ef350d	=	1	20170425
0067d199c87b6b99e34c8ffa05ef350d	=	1	20170511
0067d199c87b6b99e34c8ffa05ef350d	=	1	20170515
0067d199c87b6b99e34c8ffa05ef350d	=	1	20170522
0067d199c87b6b99e34c8ffa05ef350d	=	1	20170522
0067d199c87b6b99e34c8ffa05ef350d	=	1	20170522
0067d199c87b6b99e34c8ffa05ef350d	=	1	20170606
0067d199c87b6b99e34c8ffa05ef350d	=	1	20170613
0067d199c87b6b99e34c8ffa05ef350d	=	1	20170619
0067d199c87b6b99e34c8ffa05ef350d	=	1	20170619
0067d199c87b6b99e34c8ffa05ef350d	=	1	20170626
0067d199c87b6b99e34c8ffa05ef350d	=	1	20170706
0067d199c87b6b99e34c8ffa05ef350d	=	1	20170707
0067d199c87b6b99e34c8ffa05ef350d	=	1	20170707
0067d199c87b6b99e34c8ffa05ef350d	=	1	20170714
0067d199c87b6b99e34c8ffa05ef350d	=	1	20170714
0067d199c87b6b99e34c8ffa05ef350d	=	1	20170719
0067d199c87b6b99e34c8ffa05ef350d	=	1	20170726
0067d199c87b6b99e34c8ffa05ef350d	=	1	20170731
0067d199c87b6b99e34c8ffa05ef350d	=	1	20170804
0067d199c87b6b99e34c8ffa05ef350d	=	1	20170807
0067d199c87b6b99e34c8ffa05ef350d	=	1	20170809
0067d199c87b6b99e34c8ffa05ef350d	=	1	20170810
0067d199c87b6b99e34c8ffa05ef350d	=	1	20170812
0067d199c87b6b99e34c8ffa05ef350d	=	1	20170812
0067d199c87b6b99e34c8ffa05ef350d	=	1	20170814
0067d199c87b6b99e34c8ffa05ef350d	=	1	20171011
0067d199c87b6b99e34c8ffa05ef350d	=	1	20171012
0067d199c87b6b99e34c8ffa05ef350d	=	1	20171023
0067d199c87b6b99e34c8ffa05ef350d	=	1	20171024
0067d199c87b6b99e34c8ffa05ef350d	=	1	20171113
0067d199c87b6b99e34c8ffa05ef350d	=	1	20171127
0067d199c87b6b99e34c8ffa05ef350d	=	1	20171212
0067d199c87b6b99e34c8ffa05ef350d	=	1	20171213
0067d199c87b6b99e34c8ffa05ef350d	=	1	20171220
0067d199c87b6b99e34c8ffa05ef350d	=	2	20170110
0067d199c87b6b99e34c8ffa05ef350d	=	2	20170120
0067d199c87b6b99e34c8ffa05ef350d	=	2	20170131
0067d199c87b6b99e34c8ffa05ef350d	=	2	20170206
0067d199c87b6b99e34c8ffa05ef350d	=	2	20170206
0067d199c87b6b99e34c8ffa05ef350d	=	2	20170215
0067d199c87b6b99e34c8ffa05ef350d	=	2	20170302
0067d199c87b6b99e34c8ffa05ef350d	=	2	20170317
0067d199c87b6b99e34c8ffa05ef350d	=	2	20170403
0067d199c87b6b99e34c8ffa05ef350d	=	2	20170417
0067d199c87b6b99e34c8ffa05ef350d	=	2	20170424
0067d199c87b6b99e34c8ffa05ef350d	=	2	20170501
0067d199c87b6b99e34c8ffa05ef350d	=	2	20170509
0067d199c87b6b99e34c8ffa05ef350d	=	2	20170526
0067d199c87b6b99e34c8ffa05ef350d	=	2	20170529
0067d199c87b6b99e34c8ffa05ef350d	=	2	20170529
0067d199c87b6b99e34c8ffa05ef350d	=	2	20170608
0067d199c87b6b99e34c8ffa05ef350d	=	2	20170612
0067d199c87b6b99e34c8ffa05ef350d	=	2	20170612
0067d199c87b6b99e34c8ffa05ef350d	=	2	20170626
0067d199c87b6b99e34c8ffa05ef350d	=	2	20170626
0067d199c87b6b99e34c8ffa05ef350d	=	2	20170627
0067d199c87b6b99e34c8ffa05ef350d	=	2	20170627
0067d199c87b6b99e34c8ffa05ef350d	=	2	20170703
0067d199c87b6b99e34c8ffa05ef350d	=	2	20170710
0067d199c87b6b99e34c8ffa05ef350d	=	2	20170711
0067d199c87b6b99e34c8ffa05ef350d	=	2	20170727
0067d199c87b6b99e34c8ffa05ef350d	=	2	20170727
0067d199c87b6b99e34c8ffa05ef350d	=	2	20170731
0067d199c87b6b99e34c8ffa05ef350d	=	2	20170803
0067d199c87b6b99e34c8ffa05ef350d	=	2	20170803
0067d199c87b6b99e34c8ffa05ef350d	=	2	20170812
0067d199c87b6b99e34c8ffa05ef350d	=	2	20170814
0067d199c87b6b99e34c8ffa05ef350d	=	2	20170824
0067d199c87b6b99e34c8ffa05ef350d	=	2	20170830
0067d199c87b6b99e34c8ffa05ef350d	=	2	20170831
0067d199c87b6b99e34c8ffa05ef350d	=	2	20170901
0067d199c87b6b99e34c8ffa05ef350d	=	2	20170907
0067d199c87b6b99e34c8ffa05ef350d	=	2	20170908
0067d199c87b6b99e34c8ffa05ef350d	=	2	20170919
0067d199c87b6b99e34c8ffa05ef350d	=	2	20170926
0067d199c87b6b99e34c8ffa05ef350d	=	2	20171006
0067d199c87b6b99e34c8ffa05ef350d	=	2	20171010
0067d199c87b6b99e34c8ffa05ef350d	=	2	20171107
0067d199c87b6b99e34c8ffa05ef350d	=	2	20171124
0067d199c87b6b99e34c8ffa05ef350d	=	2	20171204
0067d199c87b6b99e34c8ffa05ef350d	=	2	20171225
0067d199c87b6b99e34c8ffa05ef350d	=	4	20170507
0067d199c87b6b99e34c8ffa05ef350d	=	4	20170522
0067d199c87b6b99e34c8ffa05ef350d	=	4	20171016
00740418e16fbcffdfe4f1eaa39dcfd4	<=	0.06	20170104
00740418e16fbcffdfe4f1eaa39dcfd4	<=	0.06	20170104
00740418e16fbcffdfe4f1eaa39dcfd4	<=	0.06	20170107
00740418e16fbcffdfe4f1eaa39dcfd4	<=	0.06	20170113
00740418e16fbcffdfe4f1eaa39dcfd4	<=	0.06	20170128
00740418e16fbcffdfe4f1eaa39dcfd4	<=	0.06	20170208
00740418e16fbcffdfe4f1eaa39dcfd4	<=	0.06	20170227
00740418e16fbcffdfe4f1eaa39dcfd4	<=	0.06	20170303
00740418e16fbcffdfe4f1eaa39dcfd4	<=	0.06	20170315
00740418e16fbcffdfe4f1eaa39dcfd4	<=	0.06	20170327
00740418e16fbcffdfe4f1eaa39dcfd4	<=	0.06	20170421
00740418e16fbcffdfe4f1eaa39dcfd4	<=	0.06	20170523
00740418e16fbcffdfe4f1eaa39dcfd4	<=	0.06	20170705
00740418e16fbcffdfe4f1eaa39dcfd4	<=	0.06	20170802
00740418e16fbcffdfe4f1eaa39dcfd4	<=	0.06	20170809
00740418e16fbcffdfe4f1eaa39dcfd4	<=	0.06	20170816
00740418e16fbcffdfe4f1eaa39dcfd4	<=	0.06	20170911
00740418e16fbcffdfe4f1eaa39dcfd4	<=	0.06	20170911
00740418e16fbcffdfe4f1eaa39dcfd4	<=	0.06	20170929
00740418e16fbcffdfe4f1eaa39dcfd4	<=	0.06	20171019
00740418e16fbcffdfe4f1eaa39dcfd4	<=	0.06	20171204
00740418e16fbcffdfe4f1eaa39dcfd4	<=	0.06	20171209
00740418e16fbcffdfe4f1eaa39dcfd4	<=	0.06	20171218
00740418e16fbcffdfe4f1eaa39dcfd4	<=	0.06	20171226
00740418e16fbcffdfe4f1eaa39dcfd4	<=	0.06	20171227
00740418e16fbcffdfe4f1eaa39dcfd4	=	0.12	20170110
00740418e16fbcffdfe4f1eaa39dcfd4	=	0.12	20170123
00740418e16fbcffdfe4f1eaa39dcfd4	=	0.12	20171016
00740418e16fbcffdfe4f1eaa39dcfd4	=	0.5	20171013
00740418e16fbcffdfe4f1eaa39dcfd4	=	0.5	20171016
00740418e16fbcffdfe4f1eaa39dcfd4	=	0.5	20171204
00740418e16fbcffdfe4f1eaa39dcfd4	=	0.5	20171204
00740418e16fbcffdfe4f1eaa39dcfd4	=	1	20170718
00740418e16fbcffdfe4f1eaa39dcfd4	=	1	20171113
008cbabe4182f68f9668cddd0c9ee58b	<=	0.06	20170105
008cbabe4182f68f9668cddd0c9ee58b	<=	0.06	20170215
008cbabe4182f68f9668cddd0c9ee58b	<=	0.06	20170415
008cbabe4182f68f9668cddd0c9ee58b	<=	0.06	20170513
008cbabe4182f68f9668cddd0c9ee58b	<=	0.06	20170531
008cbabe4182f68f9668cddd0c9ee58b	<=	0.06	20170705
008cbabe4182f68f9668cddd0c9ee58b	<=	0.06	20170712
008cbabe4182f68f9668cddd0c9ee58b	<=	0.06	20171023
008cbabe4182f68f9668cddd0c9ee58b	=	0.25	20170220
008cbabe4182f68f9668cddd0c9ee58b	=	0.25	20170303
008cbabe4182f68f9668cddd0c9ee58b	=	1	20170306
008cbabe4182f68f9668cddd0c9ee58b	=	1	20170601
013c676e8f4fd4f7fee58af279178b07	<=	0.03	20170112
013c676e8f4fd4f7fee58af279178b07	<=	0.03	20170116
013c676e8f4fd4f7fee58af279178b07	<=	0.03	20170131
013c676e8f4fd4f7fee58af279178b07	<=	0.03	20170203
013c676e8f4fd4f7fee58af279178b07	<=	0.03	20170209
013c676e8f4fd4f7fee58af279178b07	<=	0.03	20170209
013c676e8f4fd4f7fee58af279178b07	<=	0.03	20170221
013c676e8f4fd4f7fee58af279178b07	<=	0.03	20170221
013c676e8f4fd4f7fee58af279178b07	<=	0.03	20170222
013c676e8f4fd4f7fee58af279178b07	<=	0.03	20170301
013c676e8f4fd4f7fee58af279178b07	<=	0.03	20170304
013c676e8f4fd4f7fee58af279178b07	<=	0.03	20170313
013c676e8f4fd4f7fee58af279178b07	<=	0.03	20170408
013c676e8f4fd4f7fee58af279178b07	<=	0.03	20170417
013c676e8f4fd4f7fee58af279178b07	<=	0.03	20170417
013c676e8f4fd4f7fee58af279178b07	<=	0.03	20170419
013c676e8f4fd4f7fee58af279178b07	<=	0.03	20170422
013c676e8f4fd4f7fee58af279178b07	<=	0.03	20170423
013c676e8f4fd4f7fee58af279178b07	<=	0.03	20170425
013c676e8f4fd4f7fee58af279178b07	<=	0.03	20170428
013c676e8f4fd4f7fee58af279178b07	<=	0.03	20170502
013c676e8f4fd4f7fee58af279178b07	<=	0.03	20170515
013c676e8f4fd4f7fee58af279178b07	<=	0.03	20170515
013c676e8f4fd4f7fee58af279178b07	<=	0.03	20170612
013c676e8f4fd4f7fee58af279178b07	<=	0.03	20170620
013c676e8f4fd4f7fee58af279178b07	<=	0.03	20170622
013c676e8f4fd4f7fee58af279178b07	<=	0.03	20170701
013c676e8f4fd4f7fee58af279178b07	<=	0.03	20170703
013c676e8f4fd4f7fee58af279178b07	<=	0.03	20170705
013c676e8f4fd4f7fee58af279178b07	<=	0.03	20170720
013c676e8f4fd4f7fee58af279178b07	<=	0.03	20170721
013c676e8f4fd4f7fee58af279178b07	<=	0.03	20170724
013c676e8f4fd4f7fee58af279178b07	<=	0.03	20170726
013c676e8f4fd4f7fee58af279178b07	<=	0.03	20170802
013c676e8f4fd4f7fee58af279178b07	<=	0.03	20170805
013c676e8f4fd4f7fee58af279178b07	<=	0.03	20170822
013c676e8f4fd4f7fee58af279178b07	<=	0.03	20170925
013c676e8f4fd4f7fee58af279178b07	<=	0.03	20171005
013c676e8f4fd4f7fee58af279178b07	<=	0.03	20171011
013c676e8f4fd4f7fee58af279178b07	<=	0.03	20171104
013c676e8f4fd4f7fee58af279178b07	<=	0.03	20171118
013c676e8f4fd4f7fee58af279178b07	<=	0.03	20171128
013c676e8f4fd4f7fee58af279178b07	<=	0.03	20171129
013c676e8f4fd4f7fee58af279178b07	<=	0.03	20171216
013c676e8f4fd4f7fee58af279178b07	=	0.06	20170102
013c676e8f4fd4f7fee58af279178b07	=	0.06	20170120
013c676e8f4fd4f7fee58af279178b07	=	0.06	20170124
013c676e8f4fd4f7fee58af279178b07	=	0.06	20170204
013c676e8f4fd4f7fee58af279178b07	=	0.06	20170228
013c676e8f4fd4f7fee58af279178b07	=	0.06	20170306
013c676e8f4fd4f7fee58af279178b07	=	0.06	20170313
013c676e8f4fd4f7fee58af279178b07	=	0.06	20170510
013c676e8f4fd4f7fee58af279178b07	=	0.06	20170511
013c676e8f4fd4f7fee58af279178b07	=	0.06	20170702
013c676e8f4fd4f7fee58af279178b07	=	0.06	20170718
013c676e8f4fd4f7fee58af279178b07	=	0.06	20170725
013c676e8f4fd4f7fee58af279178b07	=	0.06	20170814
013c676e8f4fd4f7fee58af279178b07	=	0.06	20170814
013c676e8f4fd4f7fee58af279178b07	=	0.06	20170904
013c676e8f4fd4f7fee58af279178b07	=	0.06	20170914
013c676e8f4fd4f7fee58af279178b07	=	0.12	20170331
013c676e8f4fd4f7fee58af279178b07	=	0.12	20170613
013c676e8f4fd4f7fee58af279178b07	=	0.12	20170715
013c676e8f4fd4f7fee58af279178b07	=	0.12	20171023
013c676e8f4fd4f7fee58af279178b07	=	0.12	20171104
013c676e8f4fd4f7fee58af279178b07	=	0.25	20170112
013c676e8f4fd4f7fee58af279178b07	=	0.25	20170210
013c676e8f4fd4f7fee58af279178b07	=	0.25	20170223
013c676e8f4fd4f7fee58af279178b07	=	0.25	20170227
013c676e8f4fd4f7fee58af279178b07	=	0.25	20170504
013c676e8f4fd4f7fee58af279178b07	=	0.25	20170828
013c676e8f4fd4f7fee58af279178b07	=	0.25	20171129
013c676e8f4fd4f7fee58af279178b07	=	0.25	20171221
013c676e8f4fd4f7fee58af279178b07	=	0.5	20170330
013c676e8f4fd4f7fee58af279178b07	=	0.5	20170413
013c676e8f4fd4f7fee58af279178b07	=	0.5	20170425
013c676e8f4fd4f7fee58af279178b07	=	0.5	20170620
013c676e8f4fd4f7fee58af279178b07	=	0.5	20170919
013c676e8f4fd4f7fee58af279178b07	=	0.5	20171127
013c676e8f4fd4f7fee58af279178b07	=	1	20170110
013c676e8f4fd4f7fee58af279178b07	=	1	20170317
013c676e8f4fd4f7fee58af279178b07	=	1	20170321
013c676e8f4fd4f7fee58af279178b07	=	1	20170321
013c676e8f4fd4f7fee58af279178b07	=	1	20170323
013c676e8f4fd4f7fee58af279178b07	=	1	20170428
013c676e8f4fd4f7fee58af279178b07	=	1	20170521
013c676e8f4fd4f7fee58af279178b07	=	1	20170531
013c676e8f4fd4f7fee58af279178b07	=	1	20170714
013c676e8f4fd4f7fee58af279178b07	=	1	20170821
013c676e8f4fd4f7fee58af279178b07	=	1	20171205
013c676e8f4fd4f7fee58af279178b07	=	2	20170204
013c676e8f4fd4f7fee58af279178b07	=	2	20170302
013c676e8f4fd4f7fee58af279178b07	=	2	20170310
013c676e8f4fd4f7fee58af279178b07	=	2	20170322
013c676e8f4fd4f7fee58af279178b07	=	2	20170417
013f0b32939c53992e9f5e927d9986a4	<=	0.06	20170112
013f0b32939c53992e9f5e927d9986a4	<=	0.06	20170120
013f0b32939c53992e9f5e927d9986a4	<=	0.06	20170128
013f0b32939c53992e9f5e927d9986a4	<=	0.06	20170207
013f0b32939c53992e9f5e927d9986a4	<=	0.06	20170210
013f0b32939c53992e9f5e927d9986a4	<=	0.06	20170214
013f0b32939c53992e9f5e927d9986a4	<=	0.06	20170228
013f0b32939c53992e9f5e927d9986a4	<=	0.06	20170315
013f0b32939c53992e9f5e927d9986a4	<=	0.06	20170405
013f0b32939c53992e9f5e927d9986a4	<=	0.06	20170420
013f0b32939c53992e9f5e927d9986a4	<=	0.06	20170504
013f0b32939c53992e9f5e927d9986a4	<=	0.06	20170508
013f0b32939c53992e9f5e927d9986a4	<=	0.06	20170511
013f0b32939c53992e9f5e927d9986a4	<=	0.06	20170517
013f0b32939c53992e9f5e927d9986a4	<=	0.06	20170527
013f0b32939c53992e9f5e927d9986a4	<=	0.06	20170531
013f0b32939c53992e9f5e927d9986a4	<=	0.06	20170628
013f0b32939c53992e9f5e927d9986a4	<=	0.06	20170712
013f0b32939c53992e9f5e927d9986a4	<=	0.06	20170718
013f0b32939c53992e9f5e927d9986a4	<=	0.06	20170721
013f0b32939c53992e9f5e927d9986a4	<=	0.06	20170911
013f0b32939c53992e9f5e927d9986a4	<=	0.06	20171004
013f0b32939c53992e9f5e927d9986a4	<=	0.06	20171005
013f0b32939c53992e9f5e927d9986a4	<=	0.06	20171018
013f0b32939c53992e9f5e927d9986a4	<=	0.06	20171110
013f0b32939c53992e9f5e927d9986a4	<=	0.06	20171206
013f0b32939c53992e9f5e927d9986a4	<=	0.06	20171222
013f0b32939c53992e9f5e927d9986a4	<=	0.06	20171230
013f0b32939c53992e9f5e927d9986a4	=	0.12	20171219
013f0b32939c53992e9f5e927d9986a4	=	0.5	20170214
013f0b32939c53992e9f5e927d9986a4	=	0.5	20170219
013f0b32939c53992e9f5e927d9986a4	=	0.5	20170416
013f0b32939c53992e9f5e927d9986a4	=	0.5	20170418
013f0b32939c53992e9f5e927d9986a4	=	0.5	20170418
013f0b32939c53992e9f5e927d9986a4	=	0.5	20170702
013f0b32939c53992e9f5e927d9986a4	=	0.5	20170816
013f0b32939c53992e9f5e927d9986a4	=	0.5	20171120
013f0b32939c53992e9f5e927d9986a4	=	1	20170125
013f0b32939c53992e9f5e927d9986a4	=	1	20170425
013f0b32939c53992e9f5e927d9986a4	=	1	20171206
013f0b32939c53992e9f5e927d9986a4	=	4	20171222
018e65871e32d41fa8992f3a955c6da1	<	0.03	20170105
018e65871e32d41fa8992f3a955c6da1	<	0.03	20170110
018e65871e32d41fa8992f3a955c6da1	<	0.03	20170116
018e65871e32d41fa8992f3a955c6da1	<	0.03	20170124
018e65871e32d41fa8992f3a955c6da1	<	0.03	20170130
018e65871e32d41fa8992f3a955c6da1	<	0.03	20170206
018e65871e32d41fa8992f3a955c6da1	<	0.03	20170210
018e65871e32d41fa8992f3a955c6da1	<	0.03	20170210
018e65871e32d41fa8992f3a955c6da1	<	0.03	20170304
018e65871e32d41fa8992f3a955c6da1	<	0.03	20170330
018e65871e32d41fa8992f3a955c6da1	<	0.03	20170404
018e65871e32d41fa8992f3a955c6da1	<	0.03	20170419
018e65871e32d41fa8992f3a955c6da1	<	0.03	20170602
018e65871e32d41fa8992f3a955c6da1	<	0.03	20170607
018e65871e32d41fa8992f3a955c6da1	<	0.03	20170728
018e65871e32d41fa8992f3a955c6da1	<	0.03	20171030
018e65871e32d41fa8992f3a955c6da1	<	0.03	20171114
018e65871e32d41fa8992f3a955c6da1	<	0.03	20171120
018e65871e32d41fa8992f3a955c6da1	<	0.03	20171122
018e65871e32d41fa8992f3a955c6da1	<	0.03	20171122
018e65871e32d41fa8992f3a955c6da1	<	0.03	20171222
018e65871e32d41fa8992f3a955c6da1	<	0.03	20171226
018e65871e32d41fa8992f3a955c6da1	=	0.06	20170105
018e65871e32d41fa8992f3a955c6da1	=	0.06	20170106
018e65871e32d41fa8992f3a955c6da1	=	0.06	20170112
018e65871e32d41fa8992f3a955c6da1	=	0.06	20170126
018e65871e32d41fa8992f3a955c6da1	=	0.06	20170126
018e65871e32d41fa8992f3a955c6da1	=	0.06	20170216
018e65871e32d41fa8992f3a955c6da1	=	0.06	20170227
018e65871e32d41fa8992f3a955c6da1	=	0.06	20170308
018e65871e32d41fa8992f3a955c6da1	=	0.06	20170321
018e65871e32d41fa8992f3a955c6da1	=	0.06	20170529
018e65871e32d41fa8992f3a955c6da1	=	0.06	20170718
018e65871e32d41fa8992f3a955c6da1	=	0.06	20170731
018e65871e32d41fa8992f3a955c6da1	=	0.06	20170822
018e65871e32d41fa8992f3a955c6da1	=	0.06	20170822
018e65871e32d41fa8992f3a955c6da1	=	0.06	20170823
018e65871e32d41fa8992f3a955c6da1	=	0.06	20171214
018e65871e32d41fa8992f3a955c6da1	=	0.12	20170330
018e65871e32d41fa8992f3a955c6da1	=	0.25	20170127
018e65871e32d41fa8992f3a955c6da1	=	0.25	20171110
018e65871e32d41fa8992f3a955c6da1	=	0.25	20171116
018e65871e32d41fa8992f3a955c6da1	=	0.5	20170309
018e65871e32d41fa8992f3a955c6da1	=	0.5	20170328
018e65871e32d41fa8992f3a955c6da1	=	0.5	20170815
018e65871e32d41fa8992f3a955c6da1	=	0.5	20170911
018e65871e32d41fa8992f3a955c6da1	=	0.5	20171107
018e65871e32d41fa8992f3a955c6da1	=	0.5	20171110
018e65871e32d41fa8992f3a955c6da1	=	1	20170321
018e65871e32d41fa8992f3a955c6da1	=	1	20170506
018e65871e32d41fa8992f3a955c6da1	=	1	20170704
018e65871e32d41fa8992f3a955c6da1	=	1	20171120
018e65871e32d41fa8992f3a955c6da1	=	1	20171218
018e65871e32d41fa8992f3a955c6da1	=	1	20171218
018e65871e32d41fa8992f3a955c6da1	=	2	20170110
018e65871e32d41fa8992f3a955c6da1	=	2	20170323
018e65871e32d41fa8992f3a955c6da1	=	2	20171204
0197c65828bb1901aa6913ea51fa52ad	<=	0.03	20171215
0197c65828bb1901aa6913ea51fa52ad	<=	0.06	20170515
0197c65828bb1901aa6913ea51fa52ad	<=	0.06	20170728
0197c65828bb1901aa6913ea51fa52ad	<=	0.06	20171016
0197c65828bb1901aa6913ea51fa52ad	=	1	20170306
0197c65828bb1901aa6913ea51fa52ad	=	1	20170504
01a6da77b79f2635000040705c1fc465	<=	2	20170413
01a6da77b79f2635000040705c1fc465	<=	2	20170415
01a6da77b79f2635000040705c1fc465	<=	2	20170913
01a6da77b79f2635000040705c1fc465	<=	2	20171023
01eb739dfa8af7d173898334342e85c6	<=	0.03	20170102
01eb739dfa8af7d173898334342e85c6	<=	0.03	20170106
01eb739dfa8af7d173898334342e85c6	<=	0.03	20170110
01eb739dfa8af7d173898334342e85c6	<=	0.03	20170110
01eb739dfa8af7d173898334342e85c6	<=	0.03	20170112
01eb739dfa8af7d173898334342e85c6	<=	0.03	20170125
01eb739dfa8af7d173898334342e85c6	<=	0.03	20170201
01eb739dfa8af7d173898334342e85c6	<=	0.03	20170215
01eb739dfa8af7d173898334342e85c6	<=	0.03	20170310
01eb739dfa8af7d173898334342e85c6	<=	0.03	20170316
01eb739dfa8af7d173898334342e85c6	<=	0.03	20170321
01eb739dfa8af7d173898334342e85c6	<=	0.03	20170322
01eb739dfa8af7d173898334342e85c6	<=	0.03	20170406
01eb739dfa8af7d173898334342e85c6	<=	0.03	20170407
01eb739dfa8af7d173898334342e85c6	<=	0.03	20170410
01eb739dfa8af7d173898334342e85c6	<=	0.03	20170411
01eb739dfa8af7d173898334342e85c6	<=	0.03	20170424
01eb739dfa8af7d173898334342e85c6	<=	0.03	20170519
01eb739dfa8af7d173898334342e85c6	<=	0.03	20170605
01eb739dfa8af7d173898334342e85c6	<=	0.03	20170616
01eb739dfa8af7d173898334342e85c6	<=	0.03	20170703
01eb739dfa8af7d173898334342e85c6	<=	0.03	20170815
01eb739dfa8af7d173898334342e85c6	<=	0.03	20171018
01eb739dfa8af7d173898334342e85c6	<=	0.03	20171102
01eb739dfa8af7d173898334342e85c6	<=	0.03	20171215
01eb739dfa8af7d173898334342e85c6	=	0.06	20171121
01eb739dfa8af7d173898334342e85c6	=	0.06	20171215
01eb739dfa8af7d173898334342e85c6	=	0.12	20170203
01eb739dfa8af7d173898334342e85c6	=	0.12	20170217
01eb739dfa8af7d173898334342e85c6	=	0.12	20170315
01eb739dfa8af7d173898334342e85c6	=	0.12	20171226
01eb739dfa8af7d173898334342e85c6	=	0.25	20170110
01eb739dfa8af7d173898334342e85c6	=	0.25	20170210
01eb739dfa8af7d173898334342e85c6	=	0.25	20170217
01eb739dfa8af7d173898334342e85c6	=	0.25	20170221
01eb739dfa8af7d173898334342e85c6	=	0.25	20170523
01eb739dfa8af7d173898334342e85c6	=	0.25	20170601
01eb739dfa8af7d173898334342e85c6	=	0.25	20170612
01eb739dfa8af7d173898334342e85c6	=	0.25	20170720
01eb739dfa8af7d173898334342e85c6	=	0.25	20170824
01eb739dfa8af7d173898334342e85c6	=	0.25	20171006
01eb739dfa8af7d173898334342e85c6	=	0.25	20171013
01eb739dfa8af7d173898334342e85c6	=	0.25	20171203
01eb739dfa8af7d173898334342e85c6	=	0.5	20170626
01eb739dfa8af7d173898334342e85c6	=	1	20170105
01eb739dfa8af7d173898334342e85c6	=	1	20170110
01eb739dfa8af7d173898334342e85c6	=	1	20170111
01eb739dfa8af7d173898334342e85c6	=	1	20170410
01eb739dfa8af7d173898334342e85c6	=	1	20170420
01eb739dfa8af7d173898334342e85c6	=	1	20170529
01eb739dfa8af7d173898334342e85c6	=	1	20170907
01eb739dfa8af7d173898334342e85c6	=	1	20171025
01eb739dfa8af7d173898334342e85c6	=	2	20170118
01eb739dfa8af7d173898334342e85c6	=	2	20170228
01eb739dfa8af7d173898334342e85c6	=	2	20170404
01eb739dfa8af7d173898334342e85c6	=	2	20170531
01eb739dfa8af7d173898334342e85c6	=	2	20170620
01eb739dfa8af7d173898334342e85c6	=	2	20170711
020dd37234d4baa028694511f66b406b	<=	0.06	20170129
020dd37234d4baa028694511f66b406b	<=	0.06	20170215
020dd37234d4baa028694511f66b406b	<=	0.06	20170222
020dd37234d4baa028694511f66b406b	<=	0.06	20170317
020dd37234d4baa028694511f66b406b	<=	0.06	20170330
020dd37234d4baa028694511f66b406b	<=	0.06	20170422
020dd37234d4baa028694511f66b406b	<=	0.06	20170522
020dd37234d4baa028694511f66b406b	<=	0.06	20170624
020dd37234d4baa028694511f66b406b	<=	0.06	20170703
020dd37234d4baa028694511f66b406b	<=	0.06	20170703
020dd37234d4baa028694511f66b406b	<=	0.06	20170711
020dd37234d4baa028694511f66b406b	<=	0.06	20170812
020dd37234d4baa028694511f66b406b	<=	0.06	20170906
020dd37234d4baa028694511f66b406b	<=	0.06	20171001
020dd37234d4baa028694511f66b406b	<=	0.06	20171002
020dd37234d4baa028694511f66b406b	<=	0.06	20171008
020dd37234d4baa028694511f66b406b	<=	0.06	20171011
020dd37234d4baa028694511f66b406b	<=	0.06	20171027
020dd37234d4baa028694511f66b406b	<=	0.06	20171030
020dd37234d4baa028694511f66b406b	<=	0.06	20171113
020dd37234d4baa028694511f66b406b	<=	0.06	20171129
020dd37234d4baa028694511f66b406b	<=	0.06	20171129
020dd37234d4baa028694511f66b406b	<=	0.06	20171209
020dd37234d4baa028694511f66b406b	<=	0.06	20171216
020dd37234d4baa028694511f66b406b	<=	0.06	20171225
020dd37234d4baa028694511f66b406b	=	0.12	20171008
020dd37234d4baa028694511f66b406b	=	0.12	20171011
020dd37234d4baa028694511f66b406b	=	0.12	20171204
020dd37234d4baa028694511f66b406b	=	0.25	20170228
020dd37234d4baa028694511f66b406b	=	0.25	20170228
020dd37234d4baa028694511f66b406b	=	0.25	20170301
020dd37234d4baa028694511f66b406b	=	0.25	20170329
020dd37234d4baa028694511f66b406b	=	0.25	20171028
020dd37234d4baa028694511f66b406b	=	0.5	20170924
020dd37234d4baa028694511f66b406b	=	1	20170819
020dd37234d4baa028694511f66b406b	=	1	20171020
020dd37234d4baa028694511f66b406b	=	1	20171117
020dd37234d4baa028694511f66b406b	>=	8	20171018
025693085cd3b8a5af978e9b205ac776	<=	0.03	20170201
025693085cd3b8a5af978e9b205ac776	<=	0.03	20170206
025693085cd3b8a5af978e9b205ac776	<=	0.03	20170215
025693085cd3b8a5af978e9b205ac776	<=	0.03	20170215
025693085cd3b8a5af978e9b205ac776	<=	0.03	20170313
025693085cd3b8a5af978e9b205ac776	<=	0.03	20170418
025693085cd3b8a5af978e9b205ac776	<=	0.03	20170509
025693085cd3b8a5af978e9b205ac776	<=	0.03	20170927
025693085cd3b8a5af978e9b205ac776	=	0.06	20170523
025693085cd3b8a5af978e9b205ac776	=	0.12	20170925
025693085cd3b8a5af978e9b205ac776	=	0.5	20170127
025693085cd3b8a5af978e9b205ac776	=	0.5	20170419
025693085cd3b8a5af978e9b205ac776	=	0.5	20170921
025693085cd3b8a5af978e9b205ac776	=	0.5	20170927
025693085cd3b8a5af978e9b205ac776	=	1	20170221
025693085cd3b8a5af978e9b205ac776	=	2	20171018
02cfd6153cd00390d8ecde994b12b938	<=	0.06	20170104
02cfd6153cd00390d8ecde994b12b938	<=	0.06	20170517
02cfd6153cd00390d8ecde994b12b938	<=	0.06	20170517
02cfd6153cd00390d8ecde994b12b938	<=	0.06	20171014
02cfd6153cd00390d8ecde994b12b938	<=	0.06	20171106
02cfd6153cd00390d8ecde994b12b938	<=	0.06	20171218
02cfd6153cd00390d8ecde994b12b938	=	0.25	20170224
02cfd6153cd00390d8ecde994b12b938	=	1	20170525
02cfd6153cd00390d8ecde994b12b938	=	1	20171115
02f2e54e3beffebcb32a4d8460bc8315	<=	0.03	20170107
02f2e54e3beffebcb32a4d8460bc8315	<=	0.03	20170126
02f2e54e3beffebcb32a4d8460bc8315	<=	0.03	20170217
02f2e54e3beffebcb32a4d8460bc8315	<=	0.03	20170324
02f2e54e3beffebcb32a4d8460bc8315	<=	0.03	20170620
02f2e54e3beffebcb32a4d8460bc8315	<=	0.03	20171201
02f2e54e3beffebcb32a4d8460bc8315	<=	0.03	20171208
02f2e54e3beffebcb32a4d8460bc8315	=	0.06	20170618
02f2e54e3beffebcb32a4d8460bc8315	=	0.5	20171019
02f2e54e3beffebcb32a4d8460bc8315	=	1	20170412
02f2e54e3beffebcb32a4d8460bc8315	=	1	20170507
02f2e54e3beffebcb32a4d8460bc8315	=	2	20170124
02f2e54e3beffebcb32a4d8460bc8315	=	2	20170411
02f2e54e3beffebcb32a4d8460bc8315	=	2	20170523
02fcb4041b376fcba44e3c8171ee7677	<=	0.03	20170118
02fcb4041b376fcba44e3c8171ee7677	<=	0.03	20170123
02fcb4041b376fcba44e3c8171ee7677	<=	0.03	20170126
02fcb4041b376fcba44e3c8171ee7677	<=	0.03	20170126
02fcb4041b376fcba44e3c8171ee7677	<=	0.03	20170206
02fcb4041b376fcba44e3c8171ee7677	<=	0.03	20170227
02fcb4041b376fcba44e3c8171ee7677	<=	0.03	20170303
02fcb4041b376fcba44e3c8171ee7677	<=	0.03	20170321
02fcb4041b376fcba44e3c8171ee7677	<=	0.03	20170321
02fcb4041b376fcba44e3c8171ee7677	<=	0.03	20170324
02fcb4041b376fcba44e3c8171ee7677	<=	0.03	20170328
02fcb4041b376fcba44e3c8171ee7677	<=	0.03	20170328
02fcb4041b376fcba44e3c8171ee7677	<=	0.03	20170405
02fcb4041b376fcba44e3c8171ee7677	<=	0.03	20170410
02fcb4041b376fcba44e3c8171ee7677	<=	0.03	20170411
02fcb4041b376fcba44e3c8171ee7677	<=	0.03	20170428
02fcb4041b376fcba44e3c8171ee7677	<=	0.03	20170510
02fcb4041b376fcba44e3c8171ee7677	<=	0.03	20170526
02fcb4041b376fcba44e3c8171ee7677	<=	0.03	20170601
02fcb4041b376fcba44e3c8171ee7677	<=	0.03	20170616
02fcb4041b376fcba44e3c8171ee7677	<=	0.03	20170628
02fcb4041b376fcba44e3c8171ee7677	<=	0.03	20170704
02fcb4041b376fcba44e3c8171ee7677	<=	0.03	20170731
02fcb4041b376fcba44e3c8171ee7677	<=	0.03	20170807
02fcb4041b376fcba44e3c8171ee7677	<=	0.03	20170814
02fcb4041b376fcba44e3c8171ee7677	<=	0.03	20170815
02fcb4041b376fcba44e3c8171ee7677	<=	0.03	20170817
02fcb4041b376fcba44e3c8171ee7677	<=	0.03	20170818
02fcb4041b376fcba44e3c8171ee7677	<=	0.03	20170823
02fcb4041b376fcba44e3c8171ee7677	<=	0.03	20170825
02fcb4041b376fcba44e3c8171ee7677	<=	0.03	20170827
02fcb4041b376fcba44e3c8171ee7677	<=	0.03	20170907
02fcb4041b376fcba44e3c8171ee7677	<=	0.03	20170911
02fcb4041b376fcba44e3c8171ee7677	<=	0.03	20170914
02fcb4041b376fcba44e3c8171ee7677	<=	0.03	20170914
02fcb4041b376fcba44e3c8171ee7677	<=	0.03	20171002
02fcb4041b376fcba44e3c8171ee7677	<=	0.03	20171002
02fcb4041b376fcba44e3c8171ee7677	<=	0.03	20171003
02fcb4041b376fcba44e3c8171ee7677	<=	0.03	20171003
02fcb4041b376fcba44e3c8171ee7677	<=	0.03	20171005
02fcb4041b376fcba44e3c8171ee7677	<=	0.03	20171011
02fcb4041b376fcba44e3c8171ee7677	<=	0.03	20171013
02fcb4041b376fcba44e3c8171ee7677	<=	0.03	20171029
02fcb4041b376fcba44e3c8171ee7677	<=	0.03	20171029
02fcb4041b376fcba44e3c8171ee7677	<=	0.03	20171101
02fcb4041b376fcba44e3c8171ee7677	<=	0.03	20171101
02fcb4041b376fcba44e3c8171ee7677	<=	0.03	20171105
02fcb4041b376fcba44e3c8171ee7677	<=	0.03	20171106
02fcb4041b376fcba44e3c8171ee7677	<=	0.03	20171109
02fcb4041b376fcba44e3c8171ee7677	<=	0.03	20171113
02fcb4041b376fcba44e3c8171ee7677	<=	0.03	20171115
02fcb4041b376fcba44e3c8171ee7677	<=	0.03	20171116
02fcb4041b376fcba44e3c8171ee7677	<=	0.03	20171118
02fcb4041b376fcba44e3c8171ee7677	<=	0.03	20171120
02fcb4041b376fcba44e3c8171ee7677	<=	0.03	20171121
02fcb4041b376fcba44e3c8171ee7677	<=	0.03	20171122
02fcb4041b376fcba44e3c8171ee7677	<=	0.03	20171122
02fcb4041b376fcba44e3c8171ee7677	<=	0.03	20171128
02fcb4041b376fcba44e3c8171ee7677	<=	0.03	20171129
02fcb4041b376fcba44e3c8171ee7677	<=	0.03	20171129
02fcb4041b376fcba44e3c8171ee7677	<=	0.03	20171130
02fcb4041b376fcba44e3c8171ee7677	<=	0.03	20171201
02fcb4041b376fcba44e3c8171ee7677	<=	0.03	20171208
02fcb4041b376fcba44e3c8171ee7677	<=	0.03	20171211
02fcb4041b376fcba44e3c8171ee7677	<=	0.03	20171218
02fcb4041b376fcba44e3c8171ee7677	<=	0.03	20171220
02fcb4041b376fcba44e3c8171ee7677	<=	0.03	20171225
02fcb4041b376fcba44e3c8171ee7677	=	0.06	20170107
02fcb4041b376fcba44e3c8171ee7677	=	0.06	20170119
02fcb4041b376fcba44e3c8171ee7677	=	0.06	20170216
02fcb4041b376fcba44e3c8171ee7677	=	0.06	20170315
02fcb4041b376fcba44e3c8171ee7677	=	0.06	20170522
02fcb4041b376fcba44e3c8171ee7677	=	0.06	20170609
02fcb4041b376fcba44e3c8171ee7677	=	0.06	20170614
02fcb4041b376fcba44e3c8171ee7677	=	0.06	20170623
02fcb4041b376fcba44e3c8171ee7677	=	0.06	20170803
02fcb4041b376fcba44e3c8171ee7677	=	0.06	20170809
02fcb4041b376fcba44e3c8171ee7677	=	0.06	20170821
02fcb4041b376fcba44e3c8171ee7677	=	0.06	20170831
02fcb4041b376fcba44e3c8171ee7677	=	0.06	20170904
02fcb4041b376fcba44e3c8171ee7677	=	0.06	20170913
02fcb4041b376fcba44e3c8171ee7677	=	0.06	20170916
02fcb4041b376fcba44e3c8171ee7677	=	0.06	20170925
02fcb4041b376fcba44e3c8171ee7677	=	0.06	20170925
02fcb4041b376fcba44e3c8171ee7677	=	0.06	20170927
02fcb4041b376fcba44e3c8171ee7677	=	0.06	20171113
02fcb4041b376fcba44e3c8171ee7677	=	0.12	20170709
02fcb4041b376fcba44e3c8171ee7677	=	0.12	20170817
02fcb4041b376fcba44e3c8171ee7677	=	0.12	20170823
02fcb4041b376fcba44e3c8171ee7677	=	0.12	20170914
02fcb4041b376fcba44e3c8171ee7677	=	0.12	20170929
02fcb4041b376fcba44e3c8171ee7677	=	0.12	20171210
02fcb4041b376fcba44e3c8171ee7677	=	0.25	20170121
02fcb4041b376fcba44e3c8171ee7677	=	0.25	20170507
02fcb4041b376fcba44e3c8171ee7677	=	0.25	20170721
02fcb4041b376fcba44e3c8171ee7677	=	0.25	20170831
02fcb4041b376fcba44e3c8171ee7677	=	0.25	20170831
02fcb4041b376fcba44e3c8171ee7677	=	0.25	20171001
02fcb4041b376fcba44e3c8171ee7677	=	0.25	20171010
02fcb4041b376fcba44e3c8171ee7677	=	0.25	20171018
02fcb4041b376fcba44e3c8171ee7677	=	0.25	20171025
02fcb4041b376fcba44e3c8171ee7677	=	0.25	20171110
02fcb4041b376fcba44e3c8171ee7677	=	0.25	20171112
02fcb4041b376fcba44e3c8171ee7677	=	0.25	20171120
02fcb4041b376fcba44e3c8171ee7677	=	0.5	20170401
02fcb4041b376fcba44e3c8171ee7677	=	0.5	20170708
02fcb4041b376fcba44e3c8171ee7677	=	0.5	20171129
02fcb4041b376fcba44e3c8171ee7677	=	1	20170301
02fcb4041b376fcba44e3c8171ee7677	=	1	20170314
02fcb4041b376fcba44e3c8171ee7677	=	1	20170522
02fcb4041b376fcba44e3c8171ee7677	=	1	20170806
02fcb4041b376fcba44e3c8171ee7677	=	1	20170810
02fcb4041b376fcba44e3c8171ee7677	=	1	20170919
02fcb4041b376fcba44e3c8171ee7677	=	1	20170919
02fcb4041b376fcba44e3c8171ee7677	=	1	20170928
02fcb4041b376fcba44e3c8171ee7677	=	1	20171004
02fcb4041b376fcba44e3c8171ee7677	=	1	20171106
02fcb4041b376fcba44e3c8171ee7677	=	1	20171130
02fcb4041b376fcba44e3c8171ee7677	=	2	20170530
02fcb4041b376fcba44e3c8171ee7677	=	2	20170703
02fcb4041b376fcba44e3c8171ee7677	=	2	20170726
02fcb4041b376fcba44e3c8171ee7677	=	2	20170928
02fcb4041b376fcba44e3c8171ee7677	=	2	20171120
02fcb4041b376fcba44e3c8171ee7677	=	4	20170224
02fdfa718b6507aa9f1704ba6464b1ef	<=	0.03	20170104
02fdfa718b6507aa9f1704ba6464b1ef	<=	0.03	20170116
02fdfa718b6507aa9f1704ba6464b1ef	<=	0.03	20170116
02fdfa718b6507aa9f1704ba6464b1ef	<=	0.03	20170117
02fdfa718b6507aa9f1704ba6464b1ef	<=	0.03	20170313
02fdfa718b6507aa9f1704ba6464b1ef	<=	0.03	20170506
02fdfa718b6507aa9f1704ba6464b1ef	<=	0.03	20170508
02fdfa718b6507aa9f1704ba6464b1ef	<=	0.03	20170508
02fdfa718b6507aa9f1704ba6464b1ef	<=	0.03	20170512
02fdfa718b6507aa9f1704ba6464b1ef	<=	0.03	20170517
02fdfa718b6507aa9f1704ba6464b1ef	<=	0.03	20170522
02fdfa718b6507aa9f1704ba6464b1ef	<=	0.03	20170526
02fdfa718b6507aa9f1704ba6464b1ef	<=	0.03	20170601
02fdfa718b6507aa9f1704ba6464b1ef	<=	0.03	20170901
02fdfa718b6507aa9f1704ba6464b1ef	<=	0.03	20170901
02fdfa718b6507aa9f1704ba6464b1ef	<=	0.03	20171010
02fdfa718b6507aa9f1704ba6464b1ef	<=	0.03	20171023
02fdfa718b6507aa9f1704ba6464b1ef	<=	0.03	20171101
02fdfa718b6507aa9f1704ba6464b1ef	<=	0.03	20171211
02fdfa718b6507aa9f1704ba6464b1ef	<=	0.03	20171221
02fdfa718b6507aa9f1704ba6464b1ef	=	0.06	20170612
02fdfa718b6507aa9f1704ba6464b1ef	=	0.25	20170321
02fdfa718b6507aa9f1704ba6464b1ef	=	0.25	20171002
02fdfa718b6507aa9f1704ba6464b1ef	=	1	20170321
02fdfa718b6507aa9f1704ba6464b1ef	=	2	20171011
030ba44da5addb3088e645134f179167	<=	0.06	20170316
030ba44da5addb3088e645134f179167	<=	0.06	20170907
030ba44da5addb3088e645134f179167	=	0.12	20170303
030ba44da5addb3088e645134f179167	=	1	20170202
030ba44da5addb3088e645134f179167	=	1	20170213
030ba44da5addb3088e645134f179167	=	1	20170310
030ba44da5addb3088e645134f179167	=	1	20170401
030ba44da5addb3088e645134f179167	=	1	20170501
030ba44da5addb3088e645134f179167	=	1	20170506
030ba44da5addb3088e645134f179167	=	1	20170509
030ba44da5addb3088e645134f179167	=	1	20170607
030ba44da5addb3088e645134f179167	=	1	20170802
030ba44da5addb3088e645134f179167	=	1	20170804
030ba44da5addb3088e645134f179167	=	1	20171206
030ba44da5addb3088e645134f179167	=	1	20171213
030ba44da5addb3088e645134f179167	=	1	20171213
030ba44da5addb3088e645134f179167	=	2	20170209
030ba44da5addb3088e645134f179167	=	2	20170412
030ba44da5addb3088e645134f179167	=	2	20171120
032245d5885ed9cfec915a13b8a4b51c	<=	0.063	20170104
032245d5885ed9cfec915a13b8a4b51c	<=	0.063	20170111
032245d5885ed9cfec915a13b8a4b51c	<=	0.063	20170120
032245d5885ed9cfec915a13b8a4b51c	<=	0.063	20170216
032245d5885ed9cfec915a13b8a4b51c	<=	0.063	20170217
032245d5885ed9cfec915a13b8a4b51c	<=	0.063	20170223
032245d5885ed9cfec915a13b8a4b51c	<=	0.063	20170323
032245d5885ed9cfec915a13b8a4b51c	<=	0.063	20170328
032245d5885ed9cfec915a13b8a4b51c	<=	0.063	20170329
032245d5885ed9cfec915a13b8a4b51c	<=	0.063	20170329
032245d5885ed9cfec915a13b8a4b51c	<=	0.063	20170413
032245d5885ed9cfec915a13b8a4b51c	<=	0.063	20170513
032245d5885ed9cfec915a13b8a4b51c	<=	0.063	20170527
032245d5885ed9cfec915a13b8a4b51c	<=	0.063	20170601
032245d5885ed9cfec915a13b8a4b51c	<=	0.063	20170609
032245d5885ed9cfec915a13b8a4b51c	<=	0.063	20170609
032245d5885ed9cfec915a13b8a4b51c	<=	0.063	20170610
032245d5885ed9cfec915a13b8a4b51c	<=	0.063	20170614
032245d5885ed9cfec915a13b8a4b51c	<=	0.063	20170615
032245d5885ed9cfec915a13b8a4b51c	<=	0.063	20170616
032245d5885ed9cfec915a13b8a4b51c	<=	0.063	20170719
032245d5885ed9cfec915a13b8a4b51c	<=	0.063	20170813
032245d5885ed9cfec915a13b8a4b51c	<=	0.063	20170818
032245d5885ed9cfec915a13b8a4b51c	<=	0.063	20170902
032245d5885ed9cfec915a13b8a4b51c	<=	0.063	20170907
032245d5885ed9cfec915a13b8a4b51c	<=	0.063	20170908
032245d5885ed9cfec915a13b8a4b51c	<=	0.063	20170909
032245d5885ed9cfec915a13b8a4b51c	<=	0.063	20170916
032245d5885ed9cfec915a13b8a4b51c	<=	0.063	20171016
032245d5885ed9cfec915a13b8a4b51c	<=	0.063	20171018
032245d5885ed9cfec915a13b8a4b51c	<=	0.063	20171018
032245d5885ed9cfec915a13b8a4b51c	<=	0.063	20171024
032245d5885ed9cfec915a13b8a4b51c	<=	0.063	20171025
032245d5885ed9cfec915a13b8a4b51c	<=	0.063	20171030
032245d5885ed9cfec915a13b8a4b51c	<=	0.063	20171112
032245d5885ed9cfec915a13b8a4b51c	<=	0.063	20171113
032245d5885ed9cfec915a13b8a4b51c	<=	0.063	20171207
032245d5885ed9cfec915a13b8a4b51c	<=	0.063	20171221
032245d5885ed9cfec915a13b8a4b51c	<=	0.063	20171228
032245d5885ed9cfec915a13b8a4b51c	=	0.125	20170111
032245d5885ed9cfec915a13b8a4b51c	=	0.125	20170111
032245d5885ed9cfec915a13b8a4b51c	=	0.125	20170221
032245d5885ed9cfec915a13b8a4b51c	=	0.125	20170621
032245d5885ed9cfec915a13b8a4b51c	=	0.125	20170703
032245d5885ed9cfec915a13b8a4b51c	=	0.25	20170518
032245d5885ed9cfec915a13b8a4b51c	=	0.5	20170209
032245d5885ed9cfec915a13b8a4b51c	=	0.5	20170406
032245d5885ed9cfec915a13b8a4b51c	=	0.5	20170908
032245d5885ed9cfec915a13b8a4b51c	=	0.5	20170908
032245d5885ed9cfec915a13b8a4b51c	=	0.5	20171114
032245d5885ed9cfec915a13b8a4b51c	=	1	20170110
032245d5885ed9cfec915a13b8a4b51c	=	1	20170405
032245d5885ed9cfec915a13b8a4b51c	=	1	20170508
032245d5885ed9cfec915a13b8a4b51c	=	1	20170616
032245d5885ed9cfec915a13b8a4b51c	=	1	20170701
032245d5885ed9cfec915a13b8a4b51c	=	1	20170831
032245d5885ed9cfec915a13b8a4b51c	=	1	20171114
032245d5885ed9cfec915a13b8a4b51c	=	2	20170111
032245d5885ed9cfec915a13b8a4b51c	=	2	20170114
032245d5885ed9cfec915a13b8a4b51c	=	2	20170127
032245d5885ed9cfec915a13b8a4b51c	=	2	20170207
032245d5885ed9cfec915a13b8a4b51c	=	2	20170211
032245d5885ed9cfec915a13b8a4b51c	=	2	20170421
032245d5885ed9cfec915a13b8a4b51c	=	2	20170425
032245d5885ed9cfec915a13b8a4b51c	=	2	20170617
032245d5885ed9cfec915a13b8a4b51c	=	2	20170815
032245d5885ed9cfec915a13b8a4b51c	=	2	20170825
032245d5885ed9cfec915a13b8a4b51c	=	2	20170908
032245d5885ed9cfec915a13b8a4b51c	=	2	20170917
032245d5885ed9cfec915a13b8a4b51c	=	4	20170430
032245d5885ed9cfec915a13b8a4b51c	=	4	20170502
032245d5885ed9cfec915a13b8a4b51c	=	4	20170508
032245d5885ed9cfec915a13b8a4b51c	=	4	20170605
0359d0153a02791356e34af44b394641	<=	0.03	20170131
0359d0153a02791356e34af44b394641	<=	0.03	20170309
0359d0153a02791356e34af44b394641	<=	0.03	20170313
0359d0153a02791356e34af44b394641	<=	0.03	20170314
0359d0153a02791356e34af44b394641	<=	0.03	20170412
0359d0153a02791356e34af44b394641	<=	0.03	20170508
0359d0153a02791356e34af44b394641	<=	0.03	20170515
0359d0153a02791356e34af44b394641	<=	0.03	20170922
0359d0153a02791356e34af44b394641	<=	0.03	20171102
0359d0153a02791356e34af44b394641	<=	0.03	20171206
0359d0153a02791356e34af44b394641	<=	0.03	20171207
0359d0153a02791356e34af44b394641	<=	0.03	20171213
0359d0153a02791356e34af44b394641	<=	0.03	20171214
0359d0153a02791356e34af44b394641	<=	0.03	20171215
0359d0153a02791356e34af44b394641	<=	0.03	20171221
0359d0153a02791356e34af44b394641	<=	0.03	20171228
0359d0153a02791356e34af44b394641	=	0.06	20170216
0359d0153a02791356e34af44b394641	=	0.06	20170317
0359d0153a02791356e34af44b394641	=	0.06	20170324
0359d0153a02791356e34af44b394641	=	0.06	20170404
0359d0153a02791356e34af44b394641	=	0.06	20170424
0359d0153a02791356e34af44b394641	=	0.06	20170425
0359d0153a02791356e34af44b394641	=	0.06	20170517
0359d0153a02791356e34af44b394641	=	0.06	20170519
0359d0153a02791356e34af44b394641	=	0.06	20170615
0359d0153a02791356e34af44b394641	=	0.06	20170622
0359d0153a02791356e34af44b394641	=	0.06	20170707
0359d0153a02791356e34af44b394641	=	0.06	20170814
0359d0153a02791356e34af44b394641	=	0.06	20170825
0359d0153a02791356e34af44b394641	=	0.06	20170915
0359d0153a02791356e34af44b394641	=	0.12	20170322
0359d0153a02791356e34af44b394641	=	0.25	20170411
0359d0153a02791356e34af44b394641	=	0.25	20170427
0359d0153a02791356e34af44b394641	=	0.25	20170501
0359d0153a02791356e34af44b394641	=	0.25	20171218
0359d0153a02791356e34af44b394641	=	0.5	20170116
0359d0153a02791356e34af44b394641	=	0.5	20170307
0359d0153a02791356e34af44b394641	=	0.5	20170412
0359d0153a02791356e34af44b394641	=	0.5	20170518
0359d0153a02791356e34af44b394641	=	0.5	20170925
0359d0153a02791356e34af44b394641	=	1	20170101
0359d0153a02791356e34af44b394641	=	1	20170209
0359d0153a02791356e34af44b394641	=	1	20170417
0359d0153a02791356e34af44b394641	=	1	20171219
0359d0153a02791356e34af44b394641	=	2	20170210
0359d0153a02791356e34af44b394641	=	2	20170330
0359d0153a02791356e34af44b394641	=	2	20170515
0359d0153a02791356e34af44b394641	=	2	20170529
0359d0153a02791356e34af44b394641	=	2	20171006
0359d0153a02791356e34af44b394641	=	4	20170629
03a49c31d211a80e86c07910a980dfc9	<=	0.03	20170108
03a49c31d211a80e86c07910a980dfc9	<=	0.03	20170301
03a49c31d211a80e86c07910a980dfc9	<=	0.03	20170304
03a49c31d211a80e86c07910a980dfc9	<=	0.03	20170308
03a49c31d211a80e86c07910a980dfc9	<=	0.03	20170311
03a49c31d211a80e86c07910a980dfc9	<=	0.03	20170317
03a49c31d211a80e86c07910a980dfc9	<=	0.03	20170403
03a49c31d211a80e86c07910a980dfc9	<=	0.03	20170407
03a49c31d211a80e86c07910a980dfc9	<=	0.03	20170408
03a49c31d211a80e86c07910a980dfc9	<=	0.03	20170505
03a49c31d211a80e86c07910a980dfc9	<=	0.03	20170509
03a49c31d211a80e86c07910a980dfc9	<=	0.03	20170527
03a49c31d211a80e86c07910a980dfc9	<=	0.03	20170611
03a49c31d211a80e86c07910a980dfc9	<=	0.03	20170612
03a49c31d211a80e86c07910a980dfc9	<=	0.03	20170713
03a49c31d211a80e86c07910a980dfc9	<=	0.03	20170721
03a49c31d211a80e86c07910a980dfc9	<=	0.03	20170726
03a49c31d211a80e86c07910a980dfc9	<=	0.03	20170810
03a49c31d211a80e86c07910a980dfc9	<=	0.03	20171024
03a49c31d211a80e86c07910a980dfc9	=	0.06	20170126
03a49c31d211a80e86c07910a980dfc9	=	0.06	20170215
03a49c31d211a80e86c07910a980dfc9	=	0.06	20170822
03a49c31d211a80e86c07910a980dfc9	=	0.06	20171101
03a49c31d211a80e86c07910a980dfc9	=	0.12	20170615
03a49c31d211a80e86c07910a980dfc9	=	0.12	20170829
03a49c31d211a80e86c07910a980dfc9	=	0.12	20171026
03a49c31d211a80e86c07910a980dfc9	=	0.25	20170204
03a49c31d211a80e86c07910a980dfc9	=	0.25	20170820
03a49c31d211a80e86c07910a980dfc9	=	0.25	20171003
03a49c31d211a80e86c07910a980dfc9	=	0.25	20171125
03a49c31d211a80e86c07910a980dfc9	=	0.5	20170308
03a49c31d211a80e86c07910a980dfc9	=	0.5	20170429
03a49c31d211a80e86c07910a980dfc9	=	4	20170811
03cdb1b94608142cbce16486cb49330c	<=	0.063	20170102
03cdb1b94608142cbce16486cb49330c	<=	0.063	20170103
03cdb1b94608142cbce16486cb49330c	<=	0.063	20170131
03cdb1b94608142cbce16486cb49330c	<=	0.063	20170207
03cdb1b94608142cbce16486cb49330c	<=	0.063	20170226
03cdb1b94608142cbce16486cb49330c	<=	0.063	20170324
03cdb1b94608142cbce16486cb49330c	<=	0.063	20170329
03cdb1b94608142cbce16486cb49330c	<=	0.063	20170405
03cdb1b94608142cbce16486cb49330c	<=	0.063	20170605
03cdb1b94608142cbce16486cb49330c	<=	0.063	20170614
03cdb1b94608142cbce16486cb49330c	<=	0.063	20170615
03cdb1b94608142cbce16486cb49330c	<=	0.063	20170724
03cdb1b94608142cbce16486cb49330c	<=	0.063	20170829
03cdb1b94608142cbce16486cb49330c	<=	0.063	20170904
03cdb1b94608142cbce16486cb49330c	<=	0.063	20171005
03cdb1b94608142cbce16486cb49330c	<=	0.063	20171031
03cdb1b94608142cbce16486cb49330c	<=	0.063	20171113
03cdb1b94608142cbce16486cb49330c	<=	0.063	20171129
03cdb1b94608142cbce16486cb49330c	<=	0.063	20171211
03cdb1b94608142cbce16486cb49330c	<=	0.063	20171213
03cdb1b94608142cbce16486cb49330c	=	0.25	20170407
03cdb1b94608142cbce16486cb49330c	=	0.25	20170616
03cdb1b94608142cbce16486cb49330c	=	0.25	20170819
03cdb1b94608142cbce16486cb49330c	=	0.5	20170314
03cdb1b94608142cbce16486cb49330c	=	0.5	20170710
03cdb1b94608142cbce16486cb49330c	=	1	20170113
03cdb1b94608142cbce16486cb49330c	=	1	20170410
03cdb1b94608142cbce16486cb49330c	=	1	20170411
03cdb1b94608142cbce16486cb49330c	=	1	20170906
03cdb1b94608142cbce16486cb49330c	=	1	20171013
03cdb1b94608142cbce16486cb49330c	=	2	20170323
03cdb1b94608142cbce16486cb49330c	=	2	20170512
03cdb1b94608142cbce16486cb49330c	=	2	20170522
03cdb1b94608142cbce16486cb49330c	=	2	20170711
03cdb1b94608142cbce16486cb49330c	=	2	20170712
03cdb1b94608142cbce16486cb49330c	=	2	20171110
03cdb1b94608142cbce16486cb49330c	=	2	20171231
03cdb1b94608142cbce16486cb49330c	=	4	20170510
03cdb1b94608142cbce16486cb49330c	=	4	20171023
03f89c6919ca848525978101297177fc	<=	0.03	20170104
03f89c6919ca848525978101297177fc	<=	0.03	20170110
03f89c6919ca848525978101297177fc	<=	0.03	20170307
03f89c6919ca848525978101297177fc	<=	0.03	20170426
03f89c6919ca848525978101297177fc	<=	0.03	20170804
03f89c6919ca848525978101297177fc	<=	0.03	20170816
03f89c6919ca848525978101297177fc	<=	0.03	20170831
03f89c6919ca848525978101297177fc	<=	0.03	20171011
03f89c6919ca848525978101297177fc	<=	0.03	20171218
03f89c6919ca848525978101297177fc	<=	0.03	20171225
03f89c6919ca848525978101297177fc	=	0.06	20170104
03f89c6919ca848525978101297177fc	=	0.06	20170129
03f89c6919ca848525978101297177fc	=	0.06	20170320
03f89c6919ca848525978101297177fc	=	0.06	20170510
03f89c6919ca848525978101297177fc	=	0.06	20170523
03f89c6919ca848525978101297177fc	=	0.06	20170526
03f89c6919ca848525978101297177fc	=	0.06	20170601
03f89c6919ca848525978101297177fc	=	0.06	20170607
03f89c6919ca848525978101297177fc	=	0.06	20170721
03f89c6919ca848525978101297177fc	=	0.12	20170504
03f89c6919ca848525978101297177fc	=	0.25	20170613
03f89c6919ca848525978101297177fc	=	0.25	20170907
03f89c6919ca848525978101297177fc	=	0.5	20170405
03f89c6919ca848525978101297177fc	=	0.5	20170425
03f89c6919ca848525978101297177fc	=	0.5	20170716
03f89c6919ca848525978101297177fc	=	0.5	20170801
03f89c6919ca848525978101297177fc	=	0.5	20171210
03f89c6919ca848525978101297177fc	=	0.5	20171214
03f89c6919ca848525978101297177fc	=	1	20170719
03f89c6919ca848525978101297177fc	=	1	20171222
03f89c6919ca848525978101297177fc	=	4	20170814
03f89c6919ca848525978101297177fc	>	4	20170618
040bf79542fce21afc4c742741cf87b5	<=	0.03	20170106
040bf79542fce21afc4c742741cf87b5	<=	0.03	20170412
040bf79542fce21afc4c742741cf87b5	<=	0.03	20170718
040bf79542fce21afc4c742741cf87b5	<=	0.03	20170807
040bf79542fce21afc4c742741cf87b5	<=	0.03	20171205
040bf79542fce21afc4c742741cf87b5	=	0.12	20170111
040bf79542fce21afc4c742741cf87b5	=	0.12	20170301
040bf79542fce21afc4c742741cf87b5	=	0.12	20170911
040bf79542fce21afc4c742741cf87b5	=	0.25	20170728
040bf79542fce21afc4c742741cf87b5	=	0.5	20171025
040bf79542fce21afc4c742741cf87b5	=	2	20170428
040bf79542fce21afc4c742741cf87b5	=	2	20170707
040e9489e03c040f89d76762c499096e	<=	0.03	20170104
040e9489e03c040f89d76762c499096e	<=	0.03	20170106
040e9489e03c040f89d76762c499096e	<=	0.03	20170119
040e9489e03c040f89d76762c499096e	<=	0.03	20170325
040e9489e03c040f89d76762c499096e	<=	0.03	20170403
040e9489e03c040f89d76762c499096e	<=	0.03	20170406
040e9489e03c040f89d76762c499096e	<=	0.03	20170413
040e9489e03c040f89d76762c499096e	<=	0.03	20170415
040e9489e03c040f89d76762c499096e	<=	0.03	20170418
040e9489e03c040f89d76762c499096e	<=	0.03	20170421
040e9489e03c040f89d76762c499096e	<=	0.03	20170422
040e9489e03c040f89d76762c499096e	<=	0.03	20170502
040e9489e03c040f89d76762c499096e	<=	0.03	20170512
040e9489e03c040f89d76762c499096e	<=	0.03	20170516
040e9489e03c040f89d76762c499096e	<=	0.03	20170601
040e9489e03c040f89d76762c499096e	<=	0.03	20170615
040e9489e03c040f89d76762c499096e	<=	0.03	20170619
040e9489e03c040f89d76762c499096e	<=	0.03	20170619
040e9489e03c040f89d76762c499096e	<=	0.03	20170628
040e9489e03c040f89d76762c499096e	<=	0.03	20170703
040e9489e03c040f89d76762c499096e	<=	0.03	20170902
040e9489e03c040f89d76762c499096e	<=	0.03	20170925
040e9489e03c040f89d76762c499096e	<=	0.03	20170928
040e9489e03c040f89d76762c499096e	<=	0.03	20171023
040e9489e03c040f89d76762c499096e	<=	0.03	20171113
040e9489e03c040f89d76762c499096e	<=	0.03	20171120
040e9489e03c040f89d76762c499096e	<=	0.03	20171121
040e9489e03c040f89d76762c499096e	<=	0.03	20171129
040e9489e03c040f89d76762c499096e	<=	0.03	20171130
040e9489e03c040f89d76762c499096e	<=	0.03	20171206
040e9489e03c040f89d76762c499096e	<=	0.03	20171209
040e9489e03c040f89d76762c499096e	<=	0.03	20171221
040e9489e03c040f89d76762c499096e	<=	0.03	20171229
040e9489e03c040f89d76762c499096e	=	0.06	20170107
040e9489e03c040f89d76762c499096e	=	0.06	20170208
040e9489e03c040f89d76762c499096e	=	0.06	20170323
040e9489e03c040f89d76762c499096e	=	0.06	20170413
040e9489e03c040f89d76762c499096e	=	0.06	20170518
040e9489e03c040f89d76762c499096e	=	0.06	20170522
040e9489e03c040f89d76762c499096e	=	0.06	20170627
040e9489e03c040f89d76762c499096e	=	0.06	20170801
040e9489e03c040f89d76762c499096e	=	0.06	20170805
040e9489e03c040f89d76762c499096e	=	0.06	20170829
040e9489e03c040f89d76762c499096e	=	0.06	20170831
040e9489e03c040f89d76762c499096e	=	0.06	20170911
040e9489e03c040f89d76762c499096e	=	0.06	20171004
040e9489e03c040f89d76762c499096e	=	0.06	20171129
040e9489e03c040f89d76762c499096e	=	0.06	20171219
040e9489e03c040f89d76762c499096e	=	0.06	20171222
040e9489e03c040f89d76762c499096e	=	0.12	20170223
040e9489e03c040f89d76762c499096e	=	0.12	20170304
040e9489e03c040f89d76762c499096e	=	0.12	20170307
040e9489e03c040f89d76762c499096e	=	0.12	20170323
040e9489e03c040f89d76762c499096e	=	0.12	20170406
040e9489e03c040f89d76762c499096e	=	0.12	20170428
040e9489e03c040f89d76762c499096e	=	0.12	20170510
040e9489e03c040f89d76762c499096e	=	0.12	20170522
040e9489e03c040f89d76762c499096e	=	0.25	20170306
040e9489e03c040f89d76762c499096e	=	0.25	20170323
040e9489e03c040f89d76762c499096e	=	0.25	20170323
040e9489e03c040f89d76762c499096e	=	0.25	20170427
040e9489e03c040f89d76762c499096e	=	0.25	20170501
040e9489e03c040f89d76762c499096e	=	0.25	20170513
040e9489e03c040f89d76762c499096e	=	0.25	20170530
040e9489e03c040f89d76762c499096e	=	0.25	20170616
040e9489e03c040f89d76762c499096e	=	0.25	20170621
040e9489e03c040f89d76762c499096e	=	0.25	20170701
040e9489e03c040f89d76762c499096e	=	0.25	20170928
040e9489e03c040f89d76762c499096e	=	0.5	20170119
040e9489e03c040f89d76762c499096e	=	0.5	20170222
040e9489e03c040f89d76762c499096e	=	0.5	20170408
040e9489e03c040f89d76762c499096e	=	0.5	20171104
040e9489e03c040f89d76762c499096e	=	0.5	20171116
040e9489e03c040f89d76762c499096e	=	0.5	20171117
040e9489e03c040f89d76762c499096e	=	0.5	20171220
040e9489e03c040f89d76762c499096e	=	1	20170106
040e9489e03c040f89d76762c499096e	=	1	20170424
040e9489e03c040f89d76762c499096e	=	1	20170608
040e9489e03c040f89d76762c499096e	=	1	20170821
040e9489e03c040f89d76762c499096e	=	1	20171002
040e9489e03c040f89d76762c499096e	=	1	20171106
040e9489e03c040f89d76762c499096e	=	1	20171120
040e9489e03c040f89d76762c499096e	=	2	20170408
042e769916c3fd8ff7db5fe2d38e37a7	<=	0.06	20170424
042e769916c3fd8ff7db5fe2d38e37a7	<=	0.06	20170428
042e769916c3fd8ff7db5fe2d38e37a7	<=	0.06	20170518
042e769916c3fd8ff7db5fe2d38e37a7	<=	0.06	20170522
042e769916c3fd8ff7db5fe2d38e37a7	<=	0.06	20170522
042e769916c3fd8ff7db5fe2d38e37a7	<=	0.06	20170523
042e769916c3fd8ff7db5fe2d38e37a7	<=	0.06	20170612
042e769916c3fd8ff7db5fe2d38e37a7	<=	0.06	20170708
042e769916c3fd8ff7db5fe2d38e37a7	<=	0.06	20170726
042e769916c3fd8ff7db5fe2d38e37a7	<=	0.06	20170908
042e769916c3fd8ff7db5fe2d38e37a7	<=	0.06	20170919
042e769916c3fd8ff7db5fe2d38e37a7	<=	0.06	20171012
042e769916c3fd8ff7db5fe2d38e37a7	<=	0.06	20171017
042e769916c3fd8ff7db5fe2d38e37a7	<=	0.06	20171024
042e769916c3fd8ff7db5fe2d38e37a7	<=	0.06	20171025
042e769916c3fd8ff7db5fe2d38e37a7	<=	0.06	20171110
0445796a70cec260aa17697df40b0078	<=	0.03	20170307
0445796a70cec260aa17697df40b0078	<=	0.03	20170418
0445796a70cec260aa17697df40b0078	<=	0.03	20170517
0445796a70cec260aa17697df40b0078	<=	0.03	20171010
0445796a70cec260aa17697df40b0078	<=	0.03	20171107
0445796a70cec260aa17697df40b0078	<=	0.03	20171108
0445796a70cec260aa17697df40b0078	<=	0.03	20171114
0445796a70cec260aa17697df40b0078	<=	0.03	20171127
0445796a70cec260aa17697df40b0078	<=	0.03	20171211
0445796a70cec260aa17697df40b0078	=	0.12	20170113
0445796a70cec260aa17697df40b0078	=	0.12	20170214
0445796a70cec260aa17697df40b0078	=	0.25	20170508
0445796a70cec260aa17697df40b0078	=	0.5	20170116
0445796a70cec260aa17697df40b0078	=	0.5	20170721
0445796a70cec260aa17697df40b0078	=	1	20170111
0445796a70cec260aa17697df40b0078	=	1	20170223
04548876a8f129162a89d91d08072443	<=	0.06	20170105
04548876a8f129162a89d91d08072443	<=	0.06	20170112
04548876a8f129162a89d91d08072443	<=	0.06	20170116
04548876a8f129162a89d91d08072443	<=	0.06	20170213
04548876a8f129162a89d91d08072443	<=	0.06	20170217
04548876a8f129162a89d91d08072443	<=	0.06	20170220
04548876a8f129162a89d91d08072443	<=	0.06	20170223
04548876a8f129162a89d91d08072443	<=	0.06	20170303
04548876a8f129162a89d91d08072443	<=	0.06	20170306
04548876a8f129162a89d91d08072443	<=	0.06	20170308
04548876a8f129162a89d91d08072443	<=	0.06	20170308
04548876a8f129162a89d91d08072443	<=	0.06	20170314
04548876a8f129162a89d91d08072443	<=	0.06	20170321
04548876a8f129162a89d91d08072443	<=	0.06	20170323
04548876a8f129162a89d91d08072443	<=	0.06	20170327
04548876a8f129162a89d91d08072443	<=	0.06	20170330
04548876a8f129162a89d91d08072443	<=	0.06	20170407
04548876a8f129162a89d91d08072443	<=	0.06	20170419
04548876a8f129162a89d91d08072443	<=	0.06	20170421
04548876a8f129162a89d91d08072443	<=	0.06	20170425
04548876a8f129162a89d91d08072443	<=	0.06	20170427
04548876a8f129162a89d91d08072443	<=	0.06	20170501
04548876a8f129162a89d91d08072443	<=	0.06	20170501
04548876a8f129162a89d91d08072443	<=	0.06	20170509
04548876a8f129162a89d91d08072443	<=	0.06	20170523
04548876a8f129162a89d91d08072443	<=	0.06	20170523
04548876a8f129162a89d91d08072443	<=	0.06	20170606
04548876a8f129162a89d91d08072443	<=	0.06	20170611
04548876a8f129162a89d91d08072443	<=	0.06	20170612
04548876a8f129162a89d91d08072443	<=	0.06	20170620
04548876a8f129162a89d91d08072443	<=	0.06	20170621
04548876a8f129162a89d91d08072443	<=	0.06	20170622
04548876a8f129162a89d91d08072443	<=	0.06	20170710
04548876a8f129162a89d91d08072443	<=	0.06	20170711
04548876a8f129162a89d91d08072443	<=	0.06	20170725
04548876a8f129162a89d91d08072443	<=	0.06	20170801
04548876a8f129162a89d91d08072443	<=	0.06	20170808
04548876a8f129162a89d91d08072443	<=	0.06	20170816
04548876a8f129162a89d91d08072443	<=	0.06	20170822
04548876a8f129162a89d91d08072443	<=	0.06	20170825
04548876a8f129162a89d91d08072443	<=	0.06	20170830
04548876a8f129162a89d91d08072443	<=	0.06	20170905
04548876a8f129162a89d91d08072443	<=	0.06	20170908
04548876a8f129162a89d91d08072443	<=	0.06	20170909
04548876a8f129162a89d91d08072443	<=	0.06	20170911
04548876a8f129162a89d91d08072443	<=	0.06	20170913
04548876a8f129162a89d91d08072443	<=	0.06	20170913
04548876a8f129162a89d91d08072443	<=	0.06	20171004
04548876a8f129162a89d91d08072443	<=	0.06	20171008
04548876a8f129162a89d91d08072443	<=	0.06	20171016
04548876a8f129162a89d91d08072443	<=	0.06	20171026
04548876a8f129162a89d91d08072443	<=	0.06	20171030
04548876a8f129162a89d91d08072443	<=	0.06	20171105
04548876a8f129162a89d91d08072443	<=	0.06	20171107
04548876a8f129162a89d91d08072443	<=	0.06	20171116
04548876a8f129162a89d91d08072443	<=	0.06	20171116
04548876a8f129162a89d91d08072443	<=	0.06	20171124
04548876a8f129162a89d91d08072443	<=	0.06	20171212
04548876a8f129162a89d91d08072443	<=	0.06	20171218
04548876a8f129162a89d91d08072443	<=	0.06	20171222
04548876a8f129162a89d91d08072443	=	0.06	20170313
04548876a8f129162a89d91d08072443	=	0.25	20170103
04548876a8f129162a89d91d08072443	=	0.25	20170113
04548876a8f129162a89d91d08072443	=	0.25	20170302
04548876a8f129162a89d91d08072443	=	0.25	20170919
04548876a8f129162a89d91d08072443	=	0.5	20170328
04548876a8f129162a89d91d08072443	=	0.5	20170407
04548876a8f129162a89d91d08072443	=	0.5	20170510
04548876a8f129162a89d91d08072443	=	0.5	20170802
04548876a8f129162a89d91d08072443	=	0.5	20170831
04548876a8f129162a89d91d08072443	=	0.5	20170911
04548876a8f129162a89d91d08072443	=	0.5	20170915
04548876a8f129162a89d91d08072443	=	0.5	20170925
04548876a8f129162a89d91d08072443	=	0.5	20171031
04548876a8f129162a89d91d08072443	=	0.5	20171201
04548876a8f129162a89d91d08072443	=	0.5	20171225
04548876a8f129162a89d91d08072443	=	1	20170106
04548876a8f129162a89d91d08072443	=	1	20170203
04548876a8f129162a89d91d08072443	=	1	20170227
04548876a8f129162a89d91d08072443	=	1	20170321
04548876a8f129162a89d91d08072443	=	1	20170411
04548876a8f129162a89d91d08072443	=	1	20170419
04548876a8f129162a89d91d08072443	=	1	20170427
04548876a8f129162a89d91d08072443	=	1	20170530
04548876a8f129162a89d91d08072443	=	1	20170625
04548876a8f129162a89d91d08072443	=	1	20170704
04548876a8f129162a89d91d08072443	=	1	20170705
04548876a8f129162a89d91d08072443	=	1	20170713
04548876a8f129162a89d91d08072443	=	1	20170823
04548876a8f129162a89d91d08072443	=	1	20171011
04548876a8f129162a89d91d08072443	=	1	20171107
04548876a8f129162a89d91d08072443	=	1	20171115
04548876a8f129162a89d91d08072443	=	1	20171128
04548876a8f129162a89d91d08072443	=	1	20171212
04548876a8f129162a89d91d08072443	=	1	20171227
04548876a8f129162a89d91d08072443	=	2	20170411
04548876a8f129162a89d91d08072443	=	2	20171116
04548876a8f129162a89d91d08072443	=	2	20171201
04548876a8f129162a89d91d08072443	=	4	20170901
04548876a8f129162a89d91d08072443	=	4	20171024
04548876a8f129162a89d91d08072443	>=	8	20170314
04548876a8f129162a89d91d08072443	>=	8	20170814
04aeb122f4b57db235d846db6c0b3555	<=	0.06	20170118
04aeb122f4b57db235d846db6c0b3555	<=	0.06	20170206
04aeb122f4b57db235d846db6c0b3555	<=	0.06	20170329
04aeb122f4b57db235d846db6c0b3555	<=	0.06	20170413
04aeb122f4b57db235d846db6c0b3555	<=	0.06	20170516
04aeb122f4b57db235d846db6c0b3555	<=	0.06	20170526
04aeb122f4b57db235d846db6c0b3555	<=	0.06	20170814
04aeb122f4b57db235d846db6c0b3555	<=	0.06	20170823
04aeb122f4b57db235d846db6c0b3555	<=	0.06	20170915
04aeb122f4b57db235d846db6c0b3555	<=	0.06	20171010
04aeb122f4b57db235d846db6c0b3555	<=	0.06	20171020
04aeb122f4b57db235d846db6c0b3555	<=	0.06	20171116
04aeb122f4b57db235d846db6c0b3555	<=	0.06	20171117
04aeb122f4b57db235d846db6c0b3555	<=	0.06	20171122
04aeb122f4b57db235d846db6c0b3555	<=	0.06	20171122
04aeb122f4b57db235d846db6c0b3555	<=	0.06	20171126
04aeb122f4b57db235d846db6c0b3555	<=	0.06	20171127
04aeb122f4b57db235d846db6c0b3555	<=	0.06	20171127
04aeb122f4b57db235d846db6c0b3555	<=	0.06	20171127
04aeb122f4b57db235d846db6c0b3555	<=	0.06	20171128
04aeb122f4b57db235d846db6c0b3555	<=	0.06	20171129
04aeb122f4b57db235d846db6c0b3555	<=	0.06	20171214
04aeb122f4b57db235d846db6c0b3555	<=	0.06	20171218
04aeb122f4b57db235d846db6c0b3555	=	0.12	20171120
04aeb122f4b57db235d846db6c0b3555	=	0.25	20171219
04aeb122f4b57db235d846db6c0b3555	=	0.5	20170410
04aeb122f4b57db235d846db6c0b3555	=	0.5	20170410
04aeb122f4b57db235d846db6c0b3555	=	0.5	20170410
04aeb122f4b57db235d846db6c0b3555	=	0.5	20171122
04aeb122f4b57db235d846db6c0b3555	=	0.5	20171215
04aeb122f4b57db235d846db6c0b3555	=	0.5	20171218
04aeb122f4b57db235d846db6c0b3555	=	0.5	20171230
04aeb122f4b57db235d846db6c0b3555	=	1	20170630
04aeb122f4b57db235d846db6c0b3555	=	1	20170731
04aeb122f4b57db235d846db6c0b3555	=	2	20170628
04aeb122f4b57db235d846db6c0b3555	=	2	20170831
04aeb122f4b57db235d846db6c0b3555	=	2	20171117
04c53919df9619dcd2f94fc02a748f56	=	0.008	20170131
04c53919df9619dcd2f94fc02a748f56	=	0.008	20170317
04c53919df9619dcd2f94fc02a748f56	=	0.01	20170704
04c53919df9619dcd2f94fc02a748f56	=	0.016	20170111
04c53919df9619dcd2f94fc02a748f56	=	0.016	20171006
04c53919df9619dcd2f94fc02a748f56	=	0.016	20171114
04c53919df9619dcd2f94fc02a748f56	=	0.03	20170130
04c53919df9619dcd2f94fc02a748f56	=	0.03	20170227
04c53919df9619dcd2f94fc02a748f56	=	0.03	20170302
04c53919df9619dcd2f94fc02a748f56	=	0.03	20170314
04c53919df9619dcd2f94fc02a748f56	=	0.03	20170321
04c53919df9619dcd2f94fc02a748f56	=	0.03	20170327
04c53919df9619dcd2f94fc02a748f56	=	0.03	20170407
04c53919df9619dcd2f94fc02a748f56	=	0.03	20170410
04c53919df9619dcd2f94fc02a748f56	=	0.03	20170510
04c53919df9619dcd2f94fc02a748f56	=	0.03	20170512
04c53919df9619dcd2f94fc02a748f56	=	0.03	20170522
04c53919df9619dcd2f94fc02a748f56	=	0.03	20170529
04c53919df9619dcd2f94fc02a748f56	=	0.03	20170710
04c53919df9619dcd2f94fc02a748f56	=	0.03	20170710
04c53919df9619dcd2f94fc02a748f56	=	0.03	20170711
04c53919df9619dcd2f94fc02a748f56	=	0.03	20170728
04c53919df9619dcd2f94fc02a748f56	=	0.03	20170803
04c53919df9619dcd2f94fc02a748f56	=	0.03	20170807
04c53919df9619dcd2f94fc02a748f56	=	0.03	20171215
04c53919df9619dcd2f94fc02a748f56	=	0.032	20170113
04c53919df9619dcd2f94fc02a748f56	=	0.032	20170130
04c53919df9619dcd2f94fc02a748f56	=	0.032	20170809
04c53919df9619dcd2f94fc02a748f56	=	0.032	20171107
04c53919df9619dcd2f94fc02a748f56	=	0.06	20170104
04c53919df9619dcd2f94fc02a748f56	=	0.06	20170104
04c53919df9619dcd2f94fc02a748f56	=	0.06	20170307
04c53919df9619dcd2f94fc02a748f56	=	0.06	20170313
04c53919df9619dcd2f94fc02a748f56	=	0.06	20170410
04c53919df9619dcd2f94fc02a748f56	=	0.06	20170424
04c53919df9619dcd2f94fc02a748f56	=	0.06	20170510
04c53919df9619dcd2f94fc02a748f56	=	0.06	20170516
04c53919df9619dcd2f94fc02a748f56	=	0.06	20170703
04c53919df9619dcd2f94fc02a748f56	=	0.06	20170703
04c53919df9619dcd2f94fc02a748f56	=	0.06	20170821
04c53919df9619dcd2f94fc02a748f56	=	0.06	20170829
04c53919df9619dcd2f94fc02a748f56	=	0.06	20170914
04c53919df9619dcd2f94fc02a748f56	=	0.06	20171018
04c53919df9619dcd2f94fc02a748f56	=	0.06	20171019
04c53919df9619dcd2f94fc02a748f56	=	0.06	20171201
04c53919df9619dcd2f94fc02a748f56	=	0.12	20170125
04c53919df9619dcd2f94fc02a748f56	=	0.12	20170421
04c53919df9619dcd2f94fc02a748f56	=	0.25	20170321
04c53919df9619dcd2f94fc02a748f56	=	0.25	20170410
04c53919df9619dcd2f94fc02a748f56	=	0.25	20170502
04c53919df9619dcd2f94fc02a748f56	=	0.25	20170508
04c53919df9619dcd2f94fc02a748f56	=	0.25	20170628
04c53919df9619dcd2f94fc02a748f56	=	0.25	20171003
04c53919df9619dcd2f94fc02a748f56	=	0.25	20171020
04c53919df9619dcd2f94fc02a748f56	=	0.25	20171115
04c53919df9619dcd2f94fc02a748f56	=	0.25	20171207
04c53919df9619dcd2f94fc02a748f56	=	0.25	20171212
04c53919df9619dcd2f94fc02a748f56	=	0.5	20170517
04c53919df9619dcd2f94fc02a748f56	=	0.5	20170605
04c53919df9619dcd2f94fc02a748f56	=	0.5	20170711
04c53919df9619dcd2f94fc02a748f56	=	0.5	20170801
04c53919df9619dcd2f94fc02a748f56	=	0.5	20170828
04c53919df9619dcd2f94fc02a748f56	=	0.5	20171129
04c53919df9619dcd2f94fc02a748f56	=	1	20170104
04c53919df9619dcd2f94fc02a748f56	=	1	20170116
04c53919df9619dcd2f94fc02a748f56	=	1	20170228
04c53919df9619dcd2f94fc02a748f56	=	1	20170313
04c53919df9619dcd2f94fc02a748f56	=	1	20170316
04c53919df9619dcd2f94fc02a748f56	=	1	20170403
04c53919df9619dcd2f94fc02a748f56	=	1	20170403
04c53919df9619dcd2f94fc02a748f56	=	1	20170411
04c53919df9619dcd2f94fc02a748f56	=	1	20170519
04c53919df9619dcd2f94fc02a748f56	=	1	20170519
04c53919df9619dcd2f94fc02a748f56	=	1	20170601
04c53919df9619dcd2f94fc02a748f56	=	1	20170606
04c53919df9619dcd2f94fc02a748f56	=	1	20170621
04c53919df9619dcd2f94fc02a748f56	=	1	20170724
04c53919df9619dcd2f94fc02a748f56	=	1	20171026
04c53919df9619dcd2f94fc02a748f56	=	1	20171027
04c53919df9619dcd2f94fc02a748f56	=	1	20171108
04c53919df9619dcd2f94fc02a748f56	=	2	20170404
04c53919df9619dcd2f94fc02a748f56	=	2	20170517
04c53919df9619dcd2f94fc02a748f56	=	2	20170703
04fa15a8a4d0486e0eafe7ee7398e7d6	<=	0.03	20170222
04fa15a8a4d0486e0eafe7ee7398e7d6	<=	0.03	20170518
04fa15a8a4d0486e0eafe7ee7398e7d6	<=	0.03	20170703
04fa15a8a4d0486e0eafe7ee7398e7d6	<=	0.03	20170718
04fa15a8a4d0486e0eafe7ee7398e7d6	=	0.06	20170331
04fa15a8a4d0486e0eafe7ee7398e7d6	=	0.06	20170407
04fa15a8a4d0486e0eafe7ee7398e7d6	=	0.06	20170713
04fa15a8a4d0486e0eafe7ee7398e7d6	=	0.06	20170718
04fa15a8a4d0486e0eafe7ee7398e7d6	=	0.12	20170123
04fa15a8a4d0486e0eafe7ee7398e7d6	=	0.12	20170425
04fa15a8a4d0486e0eafe7ee7398e7d6	=	1	20170607
04fa15a8a4d0486e0eafe7ee7398e7d6	=	1	20171113
04fa15a8a4d0486e0eafe7ee7398e7d6	=	2	20171210
051ee826468b0b56a196870e2dc37be5	<=	0.06	20170104
051ee826468b0b56a196870e2dc37be5	<=	0.06	20170104
051ee826468b0b56a196870e2dc37be5	<=	0.06	20170104
051ee826468b0b56a196870e2dc37be5	<=	0.06	20170130
051ee826468b0b56a196870e2dc37be5	<=	0.06	20170214
051ee826468b0b56a196870e2dc37be5	<=	0.06	20170227
051ee826468b0b56a196870e2dc37be5	<=	0.06	20170309
051ee826468b0b56a196870e2dc37be5	<=	0.06	20170315
051ee826468b0b56a196870e2dc37be5	<=	0.06	20170315
051ee826468b0b56a196870e2dc37be5	<=	0.06	20170317
051ee826468b0b56a196870e2dc37be5	<=	0.06	20170516
051ee826468b0b56a196870e2dc37be5	<=	0.06	20170602
051ee826468b0b56a196870e2dc37be5	<=	0.06	20170620
051ee826468b0b56a196870e2dc37be5	<=	0.06	20170621
051ee826468b0b56a196870e2dc37be5	<=	0.06	20170712
051ee826468b0b56a196870e2dc37be5	<=	0.06	20170807
051ee826468b0b56a196870e2dc37be5	<=	0.06	20170819
051ee826468b0b56a196870e2dc37be5	<=	0.06	20170912
051ee826468b0b56a196870e2dc37be5	<=	0.06	20170929
051ee826468b0b56a196870e2dc37be5	<=	0.06	20170930
051ee826468b0b56a196870e2dc37be5	<=	0.06	20170930
051ee826468b0b56a196870e2dc37be5	<=	0.06	20171117
051ee826468b0b56a196870e2dc37be5	<=	0.06	20171117
051ee826468b0b56a196870e2dc37be5	=	1	20170208
051ee826468b0b56a196870e2dc37be5	=	1	20170213
051ee826468b0b56a196870e2dc37be5	=	1	20170913
051ee826468b0b56a196870e2dc37be5	=	1	20171016
051ee826468b0b56a196870e2dc37be5	=	1	20171016
0521e76f09a26aa3f733630eee037872	<=	0.03	20170101
0521e76f09a26aa3f733630eee037872	<=	0.03	20170112
0521e76f09a26aa3f733630eee037872	<=	0.03	20170113
0521e76f09a26aa3f733630eee037872	<=	0.03	20170119
0521e76f09a26aa3f733630eee037872	<=	0.03	20170207
0521e76f09a26aa3f733630eee037872	<=	0.03	20170322
0521e76f09a26aa3f733630eee037872	<=	0.03	20170414
0521e76f09a26aa3f733630eee037872	<=	0.03	20170503
0521e76f09a26aa3f733630eee037872	<=	0.03	20170511
0521e76f09a26aa3f733630eee037872	<=	0.03	20170516
0521e76f09a26aa3f733630eee037872	<=	0.03	20170614
0521e76f09a26aa3f733630eee037872	<=	0.03	20170623
0521e76f09a26aa3f733630eee037872	<=	0.03	20170628
0521e76f09a26aa3f733630eee037872	<=	0.03	20170629
0521e76f09a26aa3f733630eee037872	<=	0.03	20170629
0521e76f09a26aa3f733630eee037872	<=	0.03	20170710
0521e76f09a26aa3f733630eee037872	<=	0.03	20170731
0521e76f09a26aa3f733630eee037872	<=	0.03	20170801
0521e76f09a26aa3f733630eee037872	<=	0.03	20170816
0521e76f09a26aa3f733630eee037872	<=	0.03	20170823
0521e76f09a26aa3f733630eee037872	<=	0.03	20170831
0521e76f09a26aa3f733630eee037872	<=	0.03	20170906
0521e76f09a26aa3f733630eee037872	<=	0.03	20171013
0521e76f09a26aa3f733630eee037872	<=	0.03	20171025
0521e76f09a26aa3f733630eee037872	<=	0.03	20171108
0521e76f09a26aa3f733630eee037872	<=	0.03	20171122
0521e76f09a26aa3f733630eee037872	<=	0.03	20171122
0521e76f09a26aa3f733630eee037872	<=	0.03	20171129
0521e76f09a26aa3f733630eee037872	<=	0.03	20171130
0521e76f09a26aa3f733630eee037872	<=	0.03	20171130
0521e76f09a26aa3f733630eee037872	<=	0.03	20171207
0521e76f09a26aa3f733630eee037872	<=	0.03	20171213
0521e76f09a26aa3f733630eee037872	<=	0.03	20171218
0521e76f09a26aa3f733630eee037872	<=	0.03	20171221
0521e76f09a26aa3f733630eee037872	<=	0.03	20171226
0521e76f09a26aa3f733630eee037872	=	0.06	20170116
0521e76f09a26aa3f733630eee037872	=	0.06	20170215
0521e76f09a26aa3f733630eee037872	=	0.06	20170222
0521e76f09a26aa3f733630eee037872	=	0.06	20170414
0521e76f09a26aa3f733630eee037872	=	0.06	20170502
0521e76f09a26aa3f733630eee037872	=	0.06	20170504
0521e76f09a26aa3f733630eee037872	=	0.06	20170504
0521e76f09a26aa3f733630eee037872	=	0.06	20170507
0521e76f09a26aa3f733630eee037872	=	0.06	20170508
0521e76f09a26aa3f733630eee037872	=	0.06	20170529
0521e76f09a26aa3f733630eee037872	=	0.06	20170605
0521e76f09a26aa3f733630eee037872	=	0.06	20170802
0521e76f09a26aa3f733630eee037872	=	0.06	20170914
0521e76f09a26aa3f733630eee037872	=	0.06	20171010
0521e76f09a26aa3f733630eee037872	=	0.06	20171020
0521e76f09a26aa3f733630eee037872	=	0.06	20171025
0521e76f09a26aa3f733630eee037872	=	0.12	20170111
0521e76f09a26aa3f733630eee037872	=	0.12	20170119
0521e76f09a26aa3f733630eee037872	=	0.12	20170529
0521e76f09a26aa3f733630eee037872	=	0.12	20170621
0521e76f09a26aa3f733630eee037872	=	0.12	20170817
0521e76f09a26aa3f733630eee037872	=	0.25	20171220
0521e76f09a26aa3f733630eee037872	=	0.5	20170203
0521e76f09a26aa3f733630eee037872	=	0.5	20170329
0521e76f09a26aa3f733630eee037872	=	0.5	20170504
0521e76f09a26aa3f733630eee037872	=	0.5	20170519
0521e76f09a26aa3f733630eee037872	=	0.5	20170627
0521e76f09a26aa3f733630eee037872	=	0.5	20171010
0521e76f09a26aa3f733630eee037872	=	0.5	20171025
0521e76f09a26aa3f733630eee037872	=	0.5	20171127
0521e76f09a26aa3f733630eee037872	=	0.5	20171214
0521e76f09a26aa3f733630eee037872	=	1	20170317
0521e76f09a26aa3f733630eee037872	=	1	20170328
0521e76f09a26aa3f733630eee037872	=	1	20171027
0521e76f09a26aa3f733630eee037872	=	1	20171213
0521e76f09a26aa3f733630eee037872	=	2	20170119
0521e76f09a26aa3f733630eee037872	=	2	20170220
0521e76f09a26aa3f733630eee037872	=	2	20170419
057905843045ceaaebea699e87197f4c	<=	0.03	20170301
057905843045ceaaebea699e87197f4c	<=	0.03	20170310
057905843045ceaaebea699e87197f4c	<=	0.03	20170313
057905843045ceaaebea699e87197f4c	<=	0.03	20170318
057905843045ceaaebea699e87197f4c	<=	0.03	20170318
057905843045ceaaebea699e87197f4c	<=	0.03	20170623
057905843045ceaaebea699e87197f4c	<=	0.03	20170708
057905843045ceaaebea699e87197f4c	=	0.06	20170202
057905843045ceaaebea699e87197f4c	=	0.06	20170210
057905843045ceaaebea699e87197f4c	=	0.06	20170720
057905843045ceaaebea699e87197f4c	=	0.12	20170126
057905843045ceaaebea699e87197f4c	=	0.12	20170714
057905843045ceaaebea699e87197f4c	=	0.12	20170825
057905843045ceaaebea699e87197f4c	=	0.25	20170314
057905843045ceaaebea699e87197f4c	=	0.5	20170206
057905843045ceaaebea699e87197f4c	=	0.5	20170210
057905843045ceaaebea699e87197f4c	=	0.5	20170724
057905843045ceaaebea699e87197f4c	=	1	20170330
057905843045ceaaebea699e87197f4c	=	1	20170427
057905843045ceaaebea699e87197f4c	=	1	20170629
057905843045ceaaebea699e87197f4c	=	2	20170427
05a97e7085bc41ac8aac39adbccca891	<=	0.03	20170102
05a97e7085bc41ac8aac39adbccca891	<=	0.03	20170110
05a97e7085bc41ac8aac39adbccca891	<=	0.03	20170111
05a97e7085bc41ac8aac39adbccca891	<=	0.03	20170123
05a97e7085bc41ac8aac39adbccca891	<=	0.03	20170123
05a97e7085bc41ac8aac39adbccca891	<=	0.03	20170206
05a97e7085bc41ac8aac39adbccca891	<=	0.03	20170213
05a97e7085bc41ac8aac39adbccca891	<=	0.03	20170220
05a97e7085bc41ac8aac39adbccca891	<=	0.03	20170406
05a97e7085bc41ac8aac39adbccca891	<=	0.03	20170501
05a97e7085bc41ac8aac39adbccca891	<=	0.03	20170502
05a97e7085bc41ac8aac39adbccca891	<=	0.03	20170502
05a97e7085bc41ac8aac39adbccca891	<=	0.03	20170508
05a97e7085bc41ac8aac39adbccca891	<=	0.03	20170515
05a97e7085bc41ac8aac39adbccca891	<=	0.03	20170524
05a97e7085bc41ac8aac39adbccca891	<=	0.03	20170526
05a97e7085bc41ac8aac39adbccca891	<=	0.03	20170529
05a97e7085bc41ac8aac39adbccca891	<=	0.03	20170529
05a97e7085bc41ac8aac39adbccca891	<=	0.03	20170608
05a97e7085bc41ac8aac39adbccca891	<=	0.03	20170612
05a97e7085bc41ac8aac39adbccca891	<=	0.03	20170613
05a97e7085bc41ac8aac39adbccca891	<=	0.03	20170613
05a97e7085bc41ac8aac39adbccca891	<=	0.03	20170614
05a97e7085bc41ac8aac39adbccca891	<=	0.03	20170614
05a97e7085bc41ac8aac39adbccca891	<=	0.03	20170614
05a97e7085bc41ac8aac39adbccca891	<=	0.03	20170614
05a97e7085bc41ac8aac39adbccca891	<=	0.03	20170615
05a97e7085bc41ac8aac39adbccca891	<=	0.03	20170615
05a97e7085bc41ac8aac39adbccca891	<=	0.03	20170615
05a97e7085bc41ac8aac39adbccca891	<=	0.03	20170620
05a97e7085bc41ac8aac39adbccca891	<=	0.03	20170621
05a97e7085bc41ac8aac39adbccca891	<=	0.03	20170623
05a97e7085bc41ac8aac39adbccca891	<=	0.03	20170627
05a97e7085bc41ac8aac39adbccca891	<=	0.03	20170703
05a97e7085bc41ac8aac39adbccca891	<=	0.03	20170703
05a97e7085bc41ac8aac39adbccca891	<=	0.03	20170710
05a97e7085bc41ac8aac39adbccca891	<=	0.03	20170710
05a97e7085bc41ac8aac39adbccca891	<=	0.03	20170711
05a97e7085bc41ac8aac39adbccca891	<=	0.03	20170712
05a97e7085bc41ac8aac39adbccca891	<=	0.03	20170712
05a97e7085bc41ac8aac39adbccca891	<=	0.03	20170714
05a97e7085bc41ac8aac39adbccca891	<=	0.03	20170719
05a97e7085bc41ac8aac39adbccca891	<=	0.03	20170727
05a97e7085bc41ac8aac39adbccca891	<=	0.03	20170727
05a97e7085bc41ac8aac39adbccca891	<=	0.03	20170728
05a97e7085bc41ac8aac39adbccca891	<=	0.03	20170728
05a97e7085bc41ac8aac39adbccca891	<=	0.03	20170801
05a97e7085bc41ac8aac39adbccca891	<=	0.03	20170802
05a97e7085bc41ac8aac39adbccca891	<=	0.03	20170807
05a97e7085bc41ac8aac39adbccca891	<=	0.03	20170810
05a97e7085bc41ac8aac39adbccca891	<=	0.03	20170815
05a97e7085bc41ac8aac39adbccca891	<=	0.03	20170821
05a97e7085bc41ac8aac39adbccca891	<=	0.03	20170825
05a97e7085bc41ac8aac39adbccca891	<=	0.03	20170828
05a97e7085bc41ac8aac39adbccca891	<=	0.03	20170901
05a97e7085bc41ac8aac39adbccca891	<=	0.03	20170911
05a97e7085bc41ac8aac39adbccca891	<=	0.03	20170911
05a97e7085bc41ac8aac39adbccca891	<=	0.03	20170911
05a97e7085bc41ac8aac39adbccca891	<=	0.03	20170919
05a97e7085bc41ac8aac39adbccca891	<=	0.03	20170919
05a97e7085bc41ac8aac39adbccca891	<=	0.03	20170919
05a97e7085bc41ac8aac39adbccca891	<=	0.03	20170921
05a97e7085bc41ac8aac39adbccca891	<=	0.03	20170925
05a97e7085bc41ac8aac39adbccca891	<=	0.03	20170927
05a97e7085bc41ac8aac39adbccca891	<=	0.03	20171010
05a97e7085bc41ac8aac39adbccca891	<=	0.03	20171013
05a97e7085bc41ac8aac39adbccca891	<=	0.03	20171031
05a97e7085bc41ac8aac39adbccca891	<=	0.03	20171113
05a97e7085bc41ac8aac39adbccca891	<=	0.03	20171115
05a97e7085bc41ac8aac39adbccca891	<=	0.03	20171124
05a97e7085bc41ac8aac39adbccca891	<=	0.03	20171127
05a97e7085bc41ac8aac39adbccca891	<=	0.03	20171128
05a97e7085bc41ac8aac39adbccca891	<=	0.03	20171129
05a97e7085bc41ac8aac39adbccca891	<=	0.03	20171214
05a97e7085bc41ac8aac39adbccca891	<=	0.03	20171218
05a97e7085bc41ac8aac39adbccca891	<=	0.03	20171220
05a97e7085bc41ac8aac39adbccca891	<=	0.03	20171225
05a97e7085bc41ac8aac39adbccca891	=	0.06	20170113
05a97e7085bc41ac8aac39adbccca891	=	0.06	20170119
05a97e7085bc41ac8aac39adbccca891	=	0.06	20170126
05a97e7085bc41ac8aac39adbccca891	=	0.06	20170202
05a97e7085bc41ac8aac39adbccca891	=	0.06	20170202
05a97e7085bc41ac8aac39adbccca891	=	0.06	20170206
05a97e7085bc41ac8aac39adbccca891	=	0.06	20170206
05a97e7085bc41ac8aac39adbccca891	=	0.06	20170206
05a97e7085bc41ac8aac39adbccca891	=	0.06	20170206
05a97e7085bc41ac8aac39adbccca891	=	0.06	20170209
05a97e7085bc41ac8aac39adbccca891	=	0.06	20170213
05a97e7085bc41ac8aac39adbccca891	=	0.06	20170213
05a97e7085bc41ac8aac39adbccca891	=	0.06	20170309
05a97e7085bc41ac8aac39adbccca891	=	0.06	20170321
05a97e7085bc41ac8aac39adbccca891	=	0.06	20170321
[truncated: 95,362 more rows]
