# Supplementary material for: Improved penicillin susceptibility of Streptococcus pneumoniae and increased penicillin consumption in Japan, 2013–18
Source: PLoS One. 2020 Oct 22;15(10):e0240655. doi: 10.1371/journal.pone.0240655 (PMC7580930; doi:10.1371/journal.pone.0240655)
Supplement: S1 Data — (ZIP) [file pone.0240655.s001.zip › 2018-anon.txt]

00201583924b955a3ffe5112881a39c5	<=	0.06	20180106
00201583924b955a3ffe5112881a39c5	<=	0.06	20180113
00201583924b955a3ffe5112881a39c5	<=	0.06	20180118
00201583924b955a3ffe5112881a39c5	<=	0.06	20180118
00201583924b955a3ffe5112881a39c5	<=	0.06	20180130
00201583924b955a3ffe5112881a39c5	<=	0.06	20180213
00201583924b955a3ffe5112881a39c5	<=	0.06	20180214
00201583924b955a3ffe5112881a39c5	<=	0.06	20180217
00201583924b955a3ffe5112881a39c5	<=	0.06	20180226
00201583924b955a3ffe5112881a39c5	<=	0.06	20180319
00201583924b955a3ffe5112881a39c5	<=	0.06	20180326
00201583924b955a3ffe5112881a39c5	<=	0.06	20180327
00201583924b955a3ffe5112881a39c5	<=	0.06	20180405
00201583924b955a3ffe5112881a39c5	<=	0.06	20180407
00201583924b955a3ffe5112881a39c5	<=	0.06	20180425
00201583924b955a3ffe5112881a39c5	<=	0.06	20180507
00201583924b955a3ffe5112881a39c5	<=	0.06	20180511
00201583924b955a3ffe5112881a39c5	<=	0.06	20180514
00201583924b955a3ffe5112881a39c5	<=	0.06	20180515
00201583924b955a3ffe5112881a39c5	<=	0.06	20180516
00201583924b955a3ffe5112881a39c5	<=	0.06	20180521
00201583924b955a3ffe5112881a39c5	<=	0.06	20180522
00201583924b955a3ffe5112881a39c5	<=	0.06	20180526
00201583924b955a3ffe5112881a39c5	<=	0.06	20180611
00201583924b955a3ffe5112881a39c5	<=	0.06	20180619
00201583924b955a3ffe5112881a39c5	<=	0.06	20180620
00201583924b955a3ffe5112881a39c5	<=	0.06	20180626
00201583924b955a3ffe5112881a39c5	<=	0.06	20180627
00201583924b955a3ffe5112881a39c5	<=	0.06	20180628
00201583924b955a3ffe5112881a39c5	<=	0.06	20180706
00201583924b955a3ffe5112881a39c5	<=	0.06	20180709
00201583924b955a3ffe5112881a39c5	<=	0.06	20180730
00201583924b955a3ffe5112881a39c5	<=	0.06	20180803
00201583924b955a3ffe5112881a39c5	<=	0.06	20180903
00201583924b955a3ffe5112881a39c5	<=	0.06	20180904
00201583924b955a3ffe5112881a39c5	<=	0.06	20180907
00201583924b955a3ffe5112881a39c5	<=	0.06	20180918
00201583924b955a3ffe5112881a39c5	<=	0.06	20180920
00201583924b955a3ffe5112881a39c5	<=	0.06	20180922
00201583924b955a3ffe5112881a39c5	<=	0.06	20180929
00201583924b955a3ffe5112881a39c5	<=	0.06	20181001
00201583924b955a3ffe5112881a39c5	<=	0.06	20181002
00201583924b955a3ffe5112881a39c5	<=	0.06	20181005
00201583924b955a3ffe5112881a39c5	<=	0.06	20181005
00201583924b955a3ffe5112881a39c5	<=	0.06	20181010
00201583924b955a3ffe5112881a39c5	<=	0.06	20181013
00201583924b955a3ffe5112881a39c5	<=	0.06	20181020
00201583924b955a3ffe5112881a39c5	<=	0.06	20181029
00201583924b955a3ffe5112881a39c5	<=	0.06	20181029
00201583924b955a3ffe5112881a39c5	<=	0.06	20181030
00201583924b955a3ffe5112881a39c5	<=	0.06	20181031
00201583924b955a3ffe5112881a39c5	<=	0.06	20181105
00201583924b955a3ffe5112881a39c5	<=	0.06	20181106
00201583924b955a3ffe5112881a39c5	<=	0.06	20181106
00201583924b955a3ffe5112881a39c5	<=	0.06	20181106
00201583924b955a3ffe5112881a39c5	<=	0.06	20181108
00201583924b955a3ffe5112881a39c5	<=	0.06	20181113
00201583924b955a3ffe5112881a39c5	<=	0.06	20181115
00201583924b955a3ffe5112881a39c5	<=	0.06	20181119
00201583924b955a3ffe5112881a39c5	<=	0.06	20181119
00201583924b955a3ffe5112881a39c5	<=	0.06	20181120
00201583924b955a3ffe5112881a39c5	<=	0.06	20181121
00201583924b955a3ffe5112881a39c5	<=	0.06	20181126
00201583924b955a3ffe5112881a39c5	<=	0.06	20181128
00201583924b955a3ffe5112881a39c5	<=	0.06	20181130
00201583924b955a3ffe5112881a39c5	<=	0.06	20181201
00201583924b955a3ffe5112881a39c5	<=	0.06	20181201
00201583924b955a3ffe5112881a39c5	<=	0.06	20181210
00201583924b955a3ffe5112881a39c5	<=	0.06	20181225
00201583924b955a3ffe5112881a39c5	<=	0.06	20181225
00201583924b955a3ffe5112881a39c5	<=	0.06	20181225
00201583924b955a3ffe5112881a39c5	=	0.12	20180221
00201583924b955a3ffe5112881a39c5	=	0.12	20180327
00201583924b955a3ffe5112881a39c5	=	0.12	20180402
00201583924b955a3ffe5112881a39c5	=	0.12	20180421
00201583924b955a3ffe5112881a39c5	=	0.12	20180521
00201583924b955a3ffe5112881a39c5	=	0.12	20180831
00201583924b955a3ffe5112881a39c5	=	0.12	20181003
00201583924b955a3ffe5112881a39c5	=	0.12	20181102
00201583924b955a3ffe5112881a39c5	=	0.12	20181126
00201583924b955a3ffe5112881a39c5	=	0.12	20181204
00201583924b955a3ffe5112881a39c5	=	0.5	20180104
00201583924b955a3ffe5112881a39c5	=	0.5	20180123
00201583924b955a3ffe5112881a39c5	=	0.5	20180219
00201583924b955a3ffe5112881a39c5	=	0.5	20180307
00201583924b955a3ffe5112881a39c5	=	0.5	20180308
00201583924b955a3ffe5112881a39c5	=	0.5	20180405
00201583924b955a3ffe5112881a39c5	=	0.5	20180405
00201583924b955a3ffe5112881a39c5	=	0.5	20180409
00201583924b955a3ffe5112881a39c5	=	0.5	20180416
00201583924b955a3ffe5112881a39c5	=	0.5	20180423
00201583924b955a3ffe5112881a39c5	=	0.5	20180512
00201583924b955a3ffe5112881a39c5	=	0.5	20180619
00201583924b955a3ffe5112881a39c5	=	0.5	20180628
00201583924b955a3ffe5112881a39c5	=	0.5	20180709
00201583924b955a3ffe5112881a39c5	=	0.5	20180730
00201583924b955a3ffe5112881a39c5	=	0.5	20180730
00201583924b955a3ffe5112881a39c5	=	0.5	20180731
00201583924b955a3ffe5112881a39c5	=	0.5	20180814
00201583924b955a3ffe5112881a39c5	=	0.5	20180818
00201583924b955a3ffe5112881a39c5	=	0.5	20180828
00201583924b955a3ffe5112881a39c5	=	0.5	20180831
00201583924b955a3ffe5112881a39c5	=	0.5	20180904
00201583924b955a3ffe5112881a39c5	=	0.5	20180911
00201583924b955a3ffe5112881a39c5	=	0.5	20180918
00201583924b955a3ffe5112881a39c5	=	0.5	20180926
00201583924b955a3ffe5112881a39c5	=	0.5	20181016
00201583924b955a3ffe5112881a39c5	=	0.5	20181016
00201583924b955a3ffe5112881a39c5	=	0.5	20181025
00201583924b955a3ffe5112881a39c5	=	0.5	20181110
00201583924b955a3ffe5112881a39c5	=	0.5	20181112
00201583924b955a3ffe5112881a39c5	=	0.5	20181130
00201583924b955a3ffe5112881a39c5	=	0.5	20181204
00201583924b955a3ffe5112881a39c5	=	1	20180426
00201583924b955a3ffe5112881a39c5	=	1	20180602
00201583924b955a3ffe5112881a39c5	=	1	20180808
00201583924b955a3ffe5112881a39c5	=	1	20181013
00201583924b955a3ffe5112881a39c5	=	2	20180827
00201583924b955a3ffe5112881a39c5	=	4	20180918
00664ef116c8a6d49081c713a9267d31	<=	0.06	20180107
00664ef116c8a6d49081c713a9267d31	<=	0.06	20180121
00664ef116c8a6d49081c713a9267d31	<=	0.06	20180121
00664ef116c8a6d49081c713a9267d31	<=	0.06	20180227
00664ef116c8a6d49081c713a9267d31	<=	0.06	20180228
00664ef116c8a6d49081c713a9267d31	<=	0.06	20180322
00664ef116c8a6d49081c713a9267d31	<=	0.06	20180329
00664ef116c8a6d49081c713a9267d31	<=	0.06	20180410
00664ef116c8a6d49081c713a9267d31	<=	0.06	20180505
00664ef116c8a6d49081c713a9267d31	<=	0.06	20180523
00664ef116c8a6d49081c713a9267d31	<=	0.06	20180605
00664ef116c8a6d49081c713a9267d31	<=	0.06	20180606
00664ef116c8a6d49081c713a9267d31	<=	0.06	20180730
00664ef116c8a6d49081c713a9267d31	<=	0.06	20180810
00664ef116c8a6d49081c713a9267d31	<=	0.06	20180815
00664ef116c8a6d49081c713a9267d31	<=	0.06	20180815
00664ef116c8a6d49081c713a9267d31	<=	0.06	20181016
00664ef116c8a6d49081c713a9267d31	<=	0.06	20181128
00664ef116c8a6d49081c713a9267d31	<=	0.06	20181128
00664ef116c8a6d49081c713a9267d31	=	0.12	20180116
00664ef116c8a6d49081c713a9267d31	=	0.12	20180412
00664ef116c8a6d49081c713a9267d31	=	0.12	20180607
00664ef116c8a6d49081c713a9267d31	=	0.5	20180108
00664ef116c8a6d49081c713a9267d31	=	0.5	20180318
00664ef116c8a6d49081c713a9267d31	=	0.5	20180409
00664ef116c8a6d49081c713a9267d31	=	0.5	20180513
00664ef116c8a6d49081c713a9267d31	=	0.5	20180523
00664ef116c8a6d49081c713a9267d31	=	1	20181026
00664ef116c8a6d49081c713a9267d31	=	1	20181103
00664ef116c8a6d49081c713a9267d31	=	1	20181216
00664ef116c8a6d49081c713a9267d31	=	1	20181219
00664ef116c8a6d49081c713a9267d31	=	2	20180426
00664ef116c8a6d49081c713a9267d31	>	4	20181014
0067d199c87b6b99e34c8ffa05ef350d	<=	0.03	20180102
0067d199c87b6b99e34c8ffa05ef350d	<=	0.03	20180104
0067d199c87b6b99e34c8ffa05ef350d	<=	0.03	20180105
0067d199c87b6b99e34c8ffa05ef350d	<=	0.03	20180107
0067d199c87b6b99e34c8ffa05ef350d	<=	0.03	20180107
0067d199c87b6b99e34c8ffa05ef350d	<=	0.03	20180107
0067d199c87b6b99e34c8ffa05ef350d	<=	0.03	20180107
0067d199c87b6b99e34c8ffa05ef350d	<=	0.03	20180109
0067d199c87b6b99e34c8ffa05ef350d	<=	0.03	20180109
0067d199c87b6b99e34c8ffa05ef350d	<=	0.03	20180109
0067d199c87b6b99e34c8ffa05ef350d	<=	0.03	20180110
0067d199c87b6b99e34c8ffa05ef350d	<=	0.03	20180111
0067d199c87b6b99e34c8ffa05ef350d	<=	0.03	20180112
0067d199c87b6b99e34c8ffa05ef350d	<=	0.03	20180112
0067d199c87b6b99e34c8ffa05ef350d	<=	0.03	20180115
0067d199c87b6b99e34c8ffa05ef350d	<=	0.03	20180117
0067d199c87b6b99e34c8ffa05ef350d	<=	0.03	20180122
0067d199c87b6b99e34c8ffa05ef350d	<=	0.03	20180129
0067d199c87b6b99e34c8ffa05ef350d	<=	0.03	20180130
0067d199c87b6b99e34c8ffa05ef350d	<=	0.03	20180201
0067d199c87b6b99e34c8ffa05ef350d	<=	0.03	20180205
0067d199c87b6b99e34c8ffa05ef350d	<=	0.03	20180206
0067d199c87b6b99e34c8ffa05ef350d	<=	0.03	20180207
0067d199c87b6b99e34c8ffa05ef350d	<=	0.03	20180208
0067d199c87b6b99e34c8ffa05ef350d	<=	0.03	20180209
0067d199c87b6b99e34c8ffa05ef350d	<=	0.03	20180211
0067d199c87b6b99e34c8ffa05ef350d	<=	0.03	20180215
0067d199c87b6b99e34c8ffa05ef350d	<=	0.03	20180215
0067d199c87b6b99e34c8ffa05ef350d	<=	0.03	20180219
0067d199c87b6b99e34c8ffa05ef350d	<=	0.03	20180221
0067d199c87b6b99e34c8ffa05ef350d	<=	0.03	20180221
0067d199c87b6b99e34c8ffa05ef350d	<=	0.03	20180226
0067d199c87b6b99e34c8ffa05ef350d	<=	0.03	20180227
0067d199c87b6b99e34c8ffa05ef350d	<=	0.03	20180227
0067d199c87b6b99e34c8ffa05ef350d	<=	0.03	20180303
0067d199c87b6b99e34c8ffa05ef350d	<=	0.03	20180305
0067d199c87b6b99e34c8ffa05ef350d	<=	0.03	20180305
0067d199c87b6b99e34c8ffa05ef350d	<=	0.03	20180305
0067d199c87b6b99e34c8ffa05ef350d	<=	0.03	20180308
0067d199c87b6b99e34c8ffa05ef350d	<=	0.03	20180309
0067d199c87b6b99e34c8ffa05ef350d	<=	0.03	20180312
0067d199c87b6b99e34c8ffa05ef350d	<=	0.03	20180313
0067d199c87b6b99e34c8ffa05ef350d	<=	0.03	20180313
0067d199c87b6b99e34c8ffa05ef350d	<=	0.03	20180315
0067d199c87b6b99e34c8ffa05ef350d	<=	0.03	20180315
0067d199c87b6b99e34c8ffa05ef350d	<=	0.03	20180322
0067d199c87b6b99e34c8ffa05ef350d	<=	0.03	20180326
0067d199c87b6b99e34c8ffa05ef350d	<=	0.03	20180326
0067d199c87b6b99e34c8ffa05ef350d	<=	0.03	20180326
0067d199c87b6b99e34c8ffa05ef350d	<=	0.03	20180328
0067d199c87b6b99e34c8ffa05ef350d	<=	0.03	20180329
0067d199c87b6b99e34c8ffa05ef350d	<=	0.03	20180329
0067d199c87b6b99e34c8ffa05ef350d	<=	0.03	20180402
0067d199c87b6b99e34c8ffa05ef350d	<=	0.03	20180402
0067d199c87b6b99e34c8ffa05ef350d	<=	0.03	20180402
0067d199c87b6b99e34c8ffa05ef350d	<=	0.03	20180403
0067d199c87b6b99e34c8ffa05ef350d	<=	0.03	20180404
0067d199c87b6b99e34c8ffa05ef350d	<=	0.03	20180404
0067d199c87b6b99e34c8ffa05ef350d	<=	0.03	20180409
0067d199c87b6b99e34c8ffa05ef350d	<=	0.03	20180413
0067d199c87b6b99e34c8ffa05ef350d	<=	0.03	20180413
0067d199c87b6b99e34c8ffa05ef350d	<=	0.03	20180416
0067d199c87b6b99e34c8ffa05ef350d	<=	0.03	20180416
0067d199c87b6b99e34c8ffa05ef350d	<=	0.03	20180416
0067d199c87b6b99e34c8ffa05ef350d	<=	0.03	20180419
0067d199c87b6b99e34c8ffa05ef350d	<=	0.03	20180420
0067d199c87b6b99e34c8ffa05ef350d	<=	0.03	20180423
0067d199c87b6b99e34c8ffa05ef350d	<=	0.03	20180424
0067d199c87b6b99e34c8ffa05ef350d	<=	0.03	20180426
0067d199c87b6b99e34c8ffa05ef350d	<=	0.03	20180427
0067d199c87b6b99e34c8ffa05ef350d	<=	0.03	20180430
0067d199c87b6b99e34c8ffa05ef350d	<=	0.03	20180506
0067d199c87b6b99e34c8ffa05ef350d	<=	0.03	20180506
0067d199c87b6b99e34c8ffa05ef350d	<=	0.03	20180506
0067d199c87b6b99e34c8ffa05ef350d	<=	0.03	20180506
0067d199c87b6b99e34c8ffa05ef350d	<=	0.03	20180507
0067d199c87b6b99e34c8ffa05ef350d	<=	0.03	20180507
0067d199c87b6b99e34c8ffa05ef350d	<=	0.03	20180507
0067d199c87b6b99e34c8ffa05ef350d	<=	0.03	20180510
0067d199c87b6b99e34c8ffa05ef350d	<=	0.03	20180511
0067d199c87b6b99e34c8ffa05ef350d	<=	0.03	20180514
0067d199c87b6b99e34c8ffa05ef350d	<=	0.03	20180514
0067d199c87b6b99e34c8ffa05ef350d	<=	0.03	20180515
0067d199c87b6b99e34c8ffa05ef350d	<=	0.03	20180518
0067d199c87b6b99e34c8ffa05ef350d	<=	0.03	20180521
0067d199c87b6b99e34c8ffa05ef350d	<=	0.03	20180523
0067d199c87b6b99e34c8ffa05ef350d	<=	0.03	20180528
0067d199c87b6b99e34c8ffa05ef350d	<=	0.03	20180604
0067d199c87b6b99e34c8ffa05ef350d	<=	0.03	20180605
0067d199c87b6b99e34c8ffa05ef350d	<=	0.03	20180608
0067d199c87b6b99e34c8ffa05ef350d	<=	0.03	20180611
0067d199c87b6b99e34c8ffa05ef350d	<=	0.03	20180612
0067d199c87b6b99e34c8ffa05ef350d	<=	0.03	20180614
0067d199c87b6b99e34c8ffa05ef350d	<=	0.03	20180618
0067d199c87b6b99e34c8ffa05ef350d	<=	0.03	20180619
0067d199c87b6b99e34c8ffa05ef350d	<=	0.03	20180620
0067d199c87b6b99e34c8ffa05ef350d	<=	0.03	20180621
0067d199c87b6b99e34c8ffa05ef350d	<=	0.03	20180625
0067d199c87b6b99e34c8ffa05ef350d	<=	0.03	20180625
0067d199c87b6b99e34c8ffa05ef350d	<=	0.03	20180626
0067d199c87b6b99e34c8ffa05ef350d	<=	0.03	20180626
0067d199c87b6b99e34c8ffa05ef350d	<=	0.03	20180626
0067d199c87b6b99e34c8ffa05ef350d	<=	0.03	20180628
0067d199c87b6b99e34c8ffa05ef350d	<=	0.03	20180629
0067d199c87b6b99e34c8ffa05ef350d	<=	0.03	20180702
0067d199c87b6b99e34c8ffa05ef350d	<=	0.03	20180709
0067d199c87b6b99e34c8ffa05ef350d	<=	0.03	20180709
0067d199c87b6b99e34c8ffa05ef350d	<=	0.03	20180709
0067d199c87b6b99e34c8ffa05ef350d	<=	0.03	20180710
0067d199c87b6b99e34c8ffa05ef350d	<=	0.03	20180712
0067d199c87b6b99e34c8ffa05ef350d	<=	0.03	20180716
0067d199c87b6b99e34c8ffa05ef350d	<=	0.03	20180716
0067d199c87b6b99e34c8ffa05ef350d	<=	0.03	20180716
0067d199c87b6b99e34c8ffa05ef350d	<=	0.03	20180717
0067d199c87b6b99e34c8ffa05ef350d	<=	0.03	20180717
0067d199c87b6b99e34c8ffa05ef350d	<=	0.03	20180718
0067d199c87b6b99e34c8ffa05ef350d	<=	0.03	20180718
0067d199c87b6b99e34c8ffa05ef350d	<=	0.03	20180719
0067d199c87b6b99e34c8ffa05ef350d	<=	0.03	20180723
0067d199c87b6b99e34c8ffa05ef350d	<=	0.03	20180724
0067d199c87b6b99e34c8ffa05ef350d	<=	0.03	20180725
0067d199c87b6b99e34c8ffa05ef350d	<=	0.03	20180725
0067d199c87b6b99e34c8ffa05ef350d	<=	0.03	20180730
0067d199c87b6b99e34c8ffa05ef350d	<=	0.03	20180730
0067d199c87b6b99e34c8ffa05ef350d	<=	0.03	20180801
0067d199c87b6b99e34c8ffa05ef350d	<=	0.03	20180808
0067d199c87b6b99e34c8ffa05ef350d	<=	0.03	20180813
0067d199c87b6b99e34c8ffa05ef350d	<=	0.03	20180813
0067d199c87b6b99e34c8ffa05ef350d	<=	0.03	20180814
0067d199c87b6b99e34c8ffa05ef350d	<=	0.03	20180815
0067d199c87b6b99e34c8ffa05ef350d	<=	0.03	20180820
0067d199c87b6b99e34c8ffa05ef350d	<=	0.03	20180821
0067d199c87b6b99e34c8ffa05ef350d	<=	0.03	20180821
0067d199c87b6b99e34c8ffa05ef350d	<=	0.03	20180824
0067d199c87b6b99e34c8ffa05ef350d	<=	0.03	20180824
0067d199c87b6b99e34c8ffa05ef350d	<=	0.03	20180827
0067d199c87b6b99e34c8ffa05ef350d	<=	0.03	20180828
0067d199c87b6b99e34c8ffa05ef350d	<=	0.03	20180830
0067d199c87b6b99e34c8ffa05ef350d	<=	0.03	20180903
0067d199c87b6b99e34c8ffa05ef350d	<=	0.03	20180903
0067d199c87b6b99e34c8ffa05ef350d	<=	0.03	20180904
0067d199c87b6b99e34c8ffa05ef350d	<=	0.03	20180910
0067d199c87b6b99e34c8ffa05ef350d	<=	0.03	20180911
0067d199c87b6b99e34c8ffa05ef350d	<=	0.03	20180912
0067d199c87b6b99e34c8ffa05ef350d	<=	0.03	20180918
0067d199c87b6b99e34c8ffa05ef350d	<=	0.03	20180918
0067d199c87b6b99e34c8ffa05ef350d	<=	0.03	20180918
0067d199c87b6b99e34c8ffa05ef350d	<=	0.03	20180919
0067d199c87b6b99e34c8ffa05ef350d	<=	0.03	20180919
0067d199c87b6b99e34c8ffa05ef350d	<=	0.03	20180920
0067d199c87b6b99e34c8ffa05ef350d	<=	0.03	20180921
0067d199c87b6b99e34c8ffa05ef350d	<=	0.03	20180925
0067d199c87b6b99e34c8ffa05ef350d	<=	0.03	20180928
0067d199c87b6b99e34c8ffa05ef350d	<=	0.03	20181001
0067d199c87b6b99e34c8ffa05ef350d	<=	0.03	20181001
0067d199c87b6b99e34c8ffa05ef350d	<=	0.03	20181005
0067d199c87b6b99e34c8ffa05ef350d	<=	0.03	20181009
0067d199c87b6b99e34c8ffa05ef350d	<=	0.03	20181025
0067d199c87b6b99e34c8ffa05ef350d	<=	0.03	20181025
0067d199c87b6b99e34c8ffa05ef350d	<=	0.03	20181112
0067d199c87b6b99e34c8ffa05ef350d	<=	0.03	20181112
0067d199c87b6b99e34c8ffa05ef350d	<=	0.03	20181115
0067d199c87b6b99e34c8ffa05ef350d	<=	0.03	20181125
0067d199c87b6b99e34c8ffa05ef350d	<=	0.03	20181126
0067d199c87b6b99e34c8ffa05ef350d	<=	0.03	20181130
0067d199c87b6b99e34c8ffa05ef350d	<=	0.03	20181130
0067d199c87b6b99e34c8ffa05ef350d	<=	0.03	20181217
0067d199c87b6b99e34c8ffa05ef350d	<=	0.03	20181219
0067d199c87b6b99e34c8ffa05ef350d	<=	0.03	20181225
0067d199c87b6b99e34c8ffa05ef350d	<=	0.03	20181225
0067d199c87b6b99e34c8ffa05ef350d	<=	0.03	20181228
0067d199c87b6b99e34c8ffa05ef350d	=	0.06	20180115
0067d199c87b6b99e34c8ffa05ef350d	=	0.06	20180115
0067d199c87b6b99e34c8ffa05ef350d	=	0.06	20180126
0067d199c87b6b99e34c8ffa05ef350d	=	0.06	20180205
0067d199c87b6b99e34c8ffa05ef350d	=	0.06	20180307
0067d199c87b6b99e34c8ffa05ef350d	=	0.06	20180307
0067d199c87b6b99e34c8ffa05ef350d	=	0.06	20180312
0067d199c87b6b99e34c8ffa05ef350d	=	0.06	20180312
0067d199c87b6b99e34c8ffa05ef350d	=	0.06	20180319
0067d199c87b6b99e34c8ffa05ef350d	=	0.06	20180319
0067d199c87b6b99e34c8ffa05ef350d	=	0.06	20180319
0067d199c87b6b99e34c8ffa05ef350d	=	0.06	20180323
0067d199c87b6b99e34c8ffa05ef350d	=	0.06	20180411
0067d199c87b6b99e34c8ffa05ef350d	=	0.06	20180420
0067d199c87b6b99e34c8ffa05ef350d	=	0.06	20180506
0067d199c87b6b99e34c8ffa05ef350d	=	0.06	20180506
0067d199c87b6b99e34c8ffa05ef350d	=	0.06	20180514
0067d199c87b6b99e34c8ffa05ef350d	=	0.06	20180515
0067d199c87b6b99e34c8ffa05ef350d	=	0.06	20180521
0067d199c87b6b99e34c8ffa05ef350d	=	0.06	20180521
0067d199c87b6b99e34c8ffa05ef350d	=	0.06	20180523
0067d199c87b6b99e34c8ffa05ef350d	=	0.06	20180528
0067d199c87b6b99e34c8ffa05ef350d	=	0.06	20180604
0067d199c87b6b99e34c8ffa05ef350d	=	0.06	20180604
0067d199c87b6b99e34c8ffa05ef350d	=	0.06	20180611
0067d199c87b6b99e34c8ffa05ef350d	=	0.06	20180619
0067d199c87b6b99e34c8ffa05ef350d	=	0.06	20180621
0067d199c87b6b99e34c8ffa05ef350d	=	0.06	20180622
0067d199c87b6b99e34c8ffa05ef350d	=	0.06	20180625
0067d199c87b6b99e34c8ffa05ef350d	=	0.06	20180625
0067d199c87b6b99e34c8ffa05ef350d	=	0.06	20180627
0067d199c87b6b99e34c8ffa05ef350d	=	0.06	20180627
0067d199c87b6b99e34c8ffa05ef350d	=	0.06	20180702
0067d199c87b6b99e34c8ffa05ef350d	=	0.06	20180723
0067d199c87b6b99e34c8ffa05ef350d	=	0.06	20180731
0067d199c87b6b99e34c8ffa05ef350d	=	0.06	20180731
0067d199c87b6b99e34c8ffa05ef350d	=	0.06	20180803
0067d199c87b6b99e34c8ffa05ef350d	=	0.06	20180807
0067d199c87b6b99e34c8ffa05ef350d	=	0.06	20180807
0067d199c87b6b99e34c8ffa05ef350d	=	0.06	20180810
0067d199c87b6b99e34c8ffa05ef350d	=	0.06	20180810
0067d199c87b6b99e34c8ffa05ef350d	=	0.06	20180813
0067d199c87b6b99e34c8ffa05ef350d	=	0.06	20180813
0067d199c87b6b99e34c8ffa05ef350d	=	0.06	20180813
0067d199c87b6b99e34c8ffa05ef350d	=	0.06	20180814
0067d199c87b6b99e34c8ffa05ef350d	=	0.06	20180820
0067d199c87b6b99e34c8ffa05ef350d	=	0.06	20180821
0067d199c87b6b99e34c8ffa05ef350d	=	0.06	20180827
0067d199c87b6b99e34c8ffa05ef350d	=	0.06	20180903
0067d199c87b6b99e34c8ffa05ef350d	=	0.06	20180903
0067d199c87b6b99e34c8ffa05ef350d	=	0.06	20180903
0067d199c87b6b99e34c8ffa05ef350d	=	0.06	20180910
0067d199c87b6b99e34c8ffa05ef350d	=	0.06	20180910
0067d199c87b6b99e34c8ffa05ef350d	=	0.06	20180918
0067d199c87b6b99e34c8ffa05ef350d	=	0.06	20180918
0067d199c87b6b99e34c8ffa05ef350d	=	0.06	20180918
0067d199c87b6b99e34c8ffa05ef350d	=	0.06	20180921
0067d199c87b6b99e34c8ffa05ef350d	=	0.06	20180926
0067d199c87b6b99e34c8ffa05ef350d	=	0.06	20181008
0067d199c87b6b99e34c8ffa05ef350d	=	0.06	20181010
0067d199c87b6b99e34c8ffa05ef350d	=	0.06	20181102
0067d199c87b6b99e34c8ffa05ef350d	=	0.06	20181102
0067d199c87b6b99e34c8ffa05ef350d	=	0.06	20181106
0067d199c87b6b99e34c8ffa05ef350d	=	0.06	20181116
0067d199c87b6b99e34c8ffa05ef350d	=	0.06	20181121
0067d199c87b6b99e34c8ffa05ef350d	=	0.06	20181203
0067d199c87b6b99e34c8ffa05ef350d	=	0.06	20181212
0067d199c87b6b99e34c8ffa05ef350d	=	0.06	20181212
0067d199c87b6b99e34c8ffa05ef350d	=	0.06	20181213
0067d199c87b6b99e34c8ffa05ef350d	=	0.06	20181217
0067d199c87b6b99e34c8ffa05ef350d	=	0.06	20181220
0067d199c87b6b99e34c8ffa05ef350d	=	0.12	20180105
0067d199c87b6b99e34c8ffa05ef350d	=	0.12	20180226
0067d199c87b6b99e34c8ffa05ef350d	=	0.12	20180316
0067d199c87b6b99e34c8ffa05ef350d	=	0.12	20180328
0067d199c87b6b99e34c8ffa05ef350d	=	0.12	20180423
0067d199c87b6b99e34c8ffa05ef350d	=	0.12	20180508
0067d199c87b6b99e34c8ffa05ef350d	=	0.12	20180522
0067d199c87b6b99e34c8ffa05ef350d	=	0.12	20180607
0067d199c87b6b99e34c8ffa05ef350d	=	0.12	20180612
0067d199c87b6b99e34c8ffa05ef350d	=	0.12	20180629
0067d199c87b6b99e34c8ffa05ef350d	=	0.12	20180709
0067d199c87b6b99e34c8ffa05ef350d	=	0.12	20180820
0067d199c87b6b99e34c8ffa05ef350d	=	0.12	20180820
0067d199c87b6b99e34c8ffa05ef350d	=	0.25	20180102
0067d199c87b6b99e34c8ffa05ef350d	=	0.25	20180104
0067d199c87b6b99e34c8ffa05ef350d	=	0.25	20180122
0067d199c87b6b99e34c8ffa05ef350d	=	0.25	20180129
0067d199c87b6b99e34c8ffa05ef350d	=	0.25	20180205
0067d199c87b6b99e34c8ffa05ef350d	=	0.25	20180301
0067d199c87b6b99e34c8ffa05ef350d	=	0.25	20180305
0067d199c87b6b99e34c8ffa05ef350d	=	0.25	20180313
0067d199c87b6b99e34c8ffa05ef350d	=	0.25	20180330
0067d199c87b6b99e34c8ffa05ef350d	=	0.25	20180402
0067d199c87b6b99e34c8ffa05ef350d	=	0.25	20180430
0067d199c87b6b99e34c8ffa05ef350d	=	0.25	20180501
0067d199c87b6b99e34c8ffa05ef350d	=	0.25	20180507
0067d199c87b6b99e34c8ffa05ef350d	=	0.25	20180521
0067d199c87b6b99e34c8ffa05ef350d	=	0.25	20180528
0067d199c87b6b99e34c8ffa05ef350d	=	0.25	20180615
0067d199c87b6b99e34c8ffa05ef350d	=	0.25	20180619
0067d199c87b6b99e34c8ffa05ef350d	=	0.25	20180625
0067d199c87b6b99e34c8ffa05ef350d	=	0.25	20180730
0067d199c87b6b99e34c8ffa05ef350d	=	0.25	20180731
0067d199c87b6b99e34c8ffa05ef350d	=	0.25	20180803
0067d199c87b6b99e34c8ffa05ef350d	=	0.25	20180810
0067d199c87b6b99e34c8ffa05ef350d	=	0.25	20180824
0067d199c87b6b99e34c8ffa05ef350d	=	0.25	20180831
0067d199c87b6b99e34c8ffa05ef350d	=	0.25	20180911
0067d199c87b6b99e34c8ffa05ef350d	=	0.25	20180913
0067d199c87b6b99e34c8ffa05ef350d	=	0.25	20181009
0067d199c87b6b99e34c8ffa05ef350d	=	0.25	20181127
0067d199c87b6b99e34c8ffa05ef350d	=	0.25	20181207
0067d199c87b6b99e34c8ffa05ef350d	=	0.25	20181212
0067d199c87b6b99e34c8ffa05ef350d	=	0.25	20181213
0067d199c87b6b99e34c8ffa05ef350d	=	0.5	20180104
0067d199c87b6b99e34c8ffa05ef350d	=	0.5	20180104
0067d199c87b6b99e34c8ffa05ef350d	=	0.5	20180107
0067d199c87b6b99e34c8ffa05ef350d	=	0.5	20180320
0067d199c87b6b99e34c8ffa05ef350d	=	0.5	20180409
0067d199c87b6b99e34c8ffa05ef350d	=	0.5	20180528
0067d199c87b6b99e34c8ffa05ef350d	=	0.5	20180604
0067d199c87b6b99e34c8ffa05ef350d	=	0.5	20180611
0067d199c87b6b99e34c8ffa05ef350d	=	0.5	20180702
0067d199c87b6b99e34c8ffa05ef350d	=	0.5	20180718
0067d199c87b6b99e34c8ffa05ef350d	=	0.5	20180803
0067d199c87b6b99e34c8ffa05ef350d	=	0.5	20180827
0067d199c87b6b99e34c8ffa05ef350d	=	0.5	20181122
0067d199c87b6b99e34c8ffa05ef350d	=	1	20180107
0067d199c87b6b99e34c8ffa05ef350d	=	1	20180115
0067d199c87b6b99e34c8ffa05ef350d	=	1	20180118
0067d199c87b6b99e34c8ffa05ef350d	=	1	20180130
0067d199c87b6b99e34c8ffa05ef350d	=	1	20180302
0067d199c87b6b99e34c8ffa05ef350d	=	1	20180302
0067d199c87b6b99e34c8ffa05ef350d	=	1	20180305
0067d199c87b6b99e34c8ffa05ef350d	=	1	20180305
0067d199c87b6b99e34c8ffa05ef350d	=	1	20180319
0067d199c87b6b99e34c8ffa05ef350d	=	1	20180323
0067d199c87b6b99e34c8ffa05ef350d	=	1	20180329
0067d199c87b6b99e34c8ffa05ef350d	=	1	20180330
0067d199c87b6b99e34c8ffa05ef350d	=	1	20180406
0067d199c87b6b99e34c8ffa05ef350d	=	1	20180419
0067d199c87b6b99e34c8ffa05ef350d	=	1	20180424
0067d199c87b6b99e34c8ffa05ef350d	=	1	20180430
0067d199c87b6b99e34c8ffa05ef350d	=	1	20180508
0067d199c87b6b99e34c8ffa05ef350d	=	1	20180525
0067d199c87b6b99e34c8ffa05ef350d	=	1	20180604
0067d199c87b6b99e34c8ffa05ef350d	=	1	20180618
0067d199c87b6b99e34c8ffa05ef350d	=	1	20180628
0067d199c87b6b99e34c8ffa05ef350d	=	1	20180628
0067d199c87b6b99e34c8ffa05ef350d	=	1	20180702
0067d199c87b6b99e34c8ffa05ef350d	=	1	20180709
0067d199c87b6b99e34c8ffa05ef350d	=	1	20180723
0067d199c87b6b99e34c8ffa05ef350d	=	1	20180813
0067d199c87b6b99e34c8ffa05ef350d	=	1	20180824
0067d199c87b6b99e34c8ffa05ef350d	=	1	20180828
0067d199c87b6b99e34c8ffa05ef350d	=	1	20180829
0067d199c87b6b99e34c8ffa05ef350d	=	1	20180830
0067d199c87b6b99e34c8ffa05ef350d	=	1	20180903
0067d199c87b6b99e34c8ffa05ef350d	=	1	20180907
0067d199c87b6b99e34c8ffa05ef350d	=	1	20180918
0067d199c87b6b99e34c8ffa05ef350d	=	1	20180928
0067d199c87b6b99e34c8ffa05ef350d	=	1	20181002
0067d199c87b6b99e34c8ffa05ef350d	=	1	20181015
0067d199c87b6b99e34c8ffa05ef350d	=	1	20181019
0067d199c87b6b99e34c8ffa05ef350d	=	1	20181019
0067d199c87b6b99e34c8ffa05ef350d	=	1	20181029
0067d199c87b6b99e34c8ffa05ef350d	=	1	20181112
0067d199c87b6b99e34c8ffa05ef350d	=	1	20181119
0067d199c87b6b99e34c8ffa05ef350d	=	1	20181126
0067d199c87b6b99e34c8ffa05ef350d	=	1	20181205
0067d199c87b6b99e34c8ffa05ef350d	=	1	20181207
0067d199c87b6b99e34c8ffa05ef350d	=	1	20181212
0067d199c87b6b99e34c8ffa05ef350d	=	1	20181214
0067d199c87b6b99e34c8ffa05ef350d	=	2	20180122
0067d199c87b6b99e34c8ffa05ef350d	=	2	20180228
0067d199c87b6b99e34c8ffa05ef350d	=	2	20180228
0067d199c87b6b99e34c8ffa05ef350d	=	2	20180305
0067d199c87b6b99e34c8ffa05ef350d	=	2	20180320
0067d199c87b6b99e34c8ffa05ef350d	=	2	20180322
0067d199c87b6b99e34c8ffa05ef350d	=	2	20180423
0067d199c87b6b99e34c8ffa05ef350d	=	2	20180501
0067d199c87b6b99e34c8ffa05ef350d	=	2	20180515
0067d199c87b6b99e34c8ffa05ef350d	=	2	20180605
0067d199c87b6b99e34c8ffa05ef350d	=	2	20180625
0067d199c87b6b99e34c8ffa05ef350d	=	2	20180702
0067d199c87b6b99e34c8ffa05ef350d	=	2	20180709
0067d199c87b6b99e34c8ffa05ef350d	=	2	20180713
0067d199c87b6b99e34c8ffa05ef350d	=	2	20180716
0067d199c87b6b99e34c8ffa05ef350d	=	2	20180727
0067d199c87b6b99e34c8ffa05ef350d	=	2	20180727
0067d199c87b6b99e34c8ffa05ef350d	=	2	20180802
0067d199c87b6b99e34c8ffa05ef350d	=	2	20180808
0067d199c87b6b99e34c8ffa05ef350d	=	2	20180810
0067d199c87b6b99e34c8ffa05ef350d	=	2	20180813
0067d199c87b6b99e34c8ffa05ef350d	=	2	20180815
0067d199c87b6b99e34c8ffa05ef350d	=	2	20180827
0067d199c87b6b99e34c8ffa05ef350d	=	2	20180903
0067d199c87b6b99e34c8ffa05ef350d	=	2	20180905
0067d199c87b6b99e34c8ffa05ef350d	=	2	20180920
0067d199c87b6b99e34c8ffa05ef350d	=	2	20181005
0067d199c87b6b99e34c8ffa05ef350d	=	4	20180726
00740418e16fbcffdfe4f1eaa39dcfd4	<=	0.06	20180117
00740418e16fbcffdfe4f1eaa39dcfd4	<=	0.06	20180206
00740418e16fbcffdfe4f1eaa39dcfd4	<=	0.06	20180208
00740418e16fbcffdfe4f1eaa39dcfd4	<=	0.06	20180221
00740418e16fbcffdfe4f1eaa39dcfd4	<=	0.06	20180221
00740418e16fbcffdfe4f1eaa39dcfd4	<=	0.06	20180223
00740418e16fbcffdfe4f1eaa39dcfd4	<=	0.06	20180309
00740418e16fbcffdfe4f1eaa39dcfd4	<=	0.06	20180315
00740418e16fbcffdfe4f1eaa39dcfd4	<=	0.06	20180405
00740418e16fbcffdfe4f1eaa39dcfd4	<=	0.06	20180423
00740418e16fbcffdfe4f1eaa39dcfd4	<=	0.06	20180426
00740418e16fbcffdfe4f1eaa39dcfd4	<=	0.06	20180507
00740418e16fbcffdfe4f1eaa39dcfd4	<=	0.06	20180519
00740418e16fbcffdfe4f1eaa39dcfd4	<=	0.06	20180626
00740418e16fbcffdfe4f1eaa39dcfd4	<=	0.06	20180707
00740418e16fbcffdfe4f1eaa39dcfd4	<=	0.06	20180804
00740418e16fbcffdfe4f1eaa39dcfd4	<=	0.06	20181004
00740418e16fbcffdfe4f1eaa39dcfd4	<=	0.06	20181004
00740418e16fbcffdfe4f1eaa39dcfd4	<=	0.06	20181005
00740418e16fbcffdfe4f1eaa39dcfd4	<=	0.06	20181029
00740418e16fbcffdfe4f1eaa39dcfd4	<=	0.06	20181029
00740418e16fbcffdfe4f1eaa39dcfd4	<=	0.06	20181107
00740418e16fbcffdfe4f1eaa39dcfd4	<=	0.06	20181108
00740418e16fbcffdfe4f1eaa39dcfd4	<=	0.06	20181112
00740418e16fbcffdfe4f1eaa39dcfd4	=	0.12	20180709
00740418e16fbcffdfe4f1eaa39dcfd4	=	0.12	20181010
00740418e16fbcffdfe4f1eaa39dcfd4	=	0.5	20180226
00740418e16fbcffdfe4f1eaa39dcfd4	=	0.5	20180305
00740418e16fbcffdfe4f1eaa39dcfd4	=	0.5	20180312
00740418e16fbcffdfe4f1eaa39dcfd4	=	0.5	20180312
00740418e16fbcffdfe4f1eaa39dcfd4	=	0.5	20180315
00740418e16fbcffdfe4f1eaa39dcfd4	=	0.5	20180319
00740418e16fbcffdfe4f1eaa39dcfd4	=	0.5	20180329
00740418e16fbcffdfe4f1eaa39dcfd4	=	0.5	20180402
00740418e16fbcffdfe4f1eaa39dcfd4	=	0.5	20180407
00740418e16fbcffdfe4f1eaa39dcfd4	=	0.5	20180501
00740418e16fbcffdfe4f1eaa39dcfd4	=	0.5	20180518
00740418e16fbcffdfe4f1eaa39dcfd4	=	0.5	20180620
00740418e16fbcffdfe4f1eaa39dcfd4	=	0.5	20180629
00740418e16fbcffdfe4f1eaa39dcfd4	=	0.5	20180706
00740418e16fbcffdfe4f1eaa39dcfd4	=	0.5	20180723
00740418e16fbcffdfe4f1eaa39dcfd4	=	0.5	20181017
00740418e16fbcffdfe4f1eaa39dcfd4	=	0.5	20181107
00740418e16fbcffdfe4f1eaa39dcfd4	=	0.5	20181109
00740418e16fbcffdfe4f1eaa39dcfd4	=	0.5	20181226
00740418e16fbcffdfe4f1eaa39dcfd4	=	1	20180109
00740418e16fbcffdfe4f1eaa39dcfd4	=	1	20180816
00740418e16fbcffdfe4f1eaa39dcfd4	=	1	20181003
00740418e16fbcffdfe4f1eaa39dcfd4	=	1	20181003
008cbabe4182f68f9668cddd0c9ee58b	<=	0.06	20180213
008cbabe4182f68f9668cddd0c9ee58b	<=	0.06	20180301
008cbabe4182f68f9668cddd0c9ee58b	<=	0.06	20180314
008cbabe4182f68f9668cddd0c9ee58b	<=	0.06	20180501
008cbabe4182f68f9668cddd0c9ee58b	<=	0.06	20180704
008cbabe4182f68f9668cddd0c9ee58b	<=	0.06	20181009
008cbabe4182f68f9668cddd0c9ee58b	<=	0.06	20181109
008cbabe4182f68f9668cddd0c9ee58b	<=	0.06	20181114
008cbabe4182f68f9668cddd0c9ee58b	<=	0.06	20181207
008cbabe4182f68f9668cddd0c9ee58b	<=	0.06	20181212
008cbabe4182f68f9668cddd0c9ee58b	<=	0.06	20181217
008cbabe4182f68f9668cddd0c9ee58b	=	0.12	20180730
008cbabe4182f68f9668cddd0c9ee58b	=	0.12	20181015
008cbabe4182f68f9668cddd0c9ee58b	=	0.25	20181204
008cbabe4182f68f9668cddd0c9ee58b	=	0.25	20181227
008cbabe4182f68f9668cddd0c9ee58b	=	0.5	20180521
008cbabe4182f68f9668cddd0c9ee58b	=	0.5	20181107
008cbabe4182f68f9668cddd0c9ee58b	=	0.5	20181210
008cbabe4182f68f9668cddd0c9ee58b	=	1	20180115
013c676e8f4fd4f7fee58af279178b07	<=	0.03	20180105
013c676e8f4fd4f7fee58af279178b07	<=	0.03	20180106
013c676e8f4fd4f7fee58af279178b07	<=	0.03	20180202
013c676e8f4fd4f7fee58af279178b07	<=	0.03	20180204
013c676e8f4fd4f7fee58af279178b07	<=	0.03	20180205
013c676e8f4fd4f7fee58af279178b07	<=	0.03	20180211
013c676e8f4fd4f7fee58af279178b07	<=	0.03	20180212
013c676e8f4fd4f7fee58af279178b07	<=	0.03	20180215
013c676e8f4fd4f7fee58af279178b07	<=	0.03	20180216
013c676e8f4fd4f7fee58af279178b07	<=	0.03	20180315
013c676e8f4fd4f7fee58af279178b07	<=	0.03	20180420
013c676e8f4fd4f7fee58af279178b07	<=	0.03	20180612
013c676e8f4fd4f7fee58af279178b07	<=	0.03	20180706
013c676e8f4fd4f7fee58af279178b07	<=	0.03	20180710
013c676e8f4fd4f7fee58af279178b07	<=	0.03	20180827
013c676e8f4fd4f7fee58af279178b07	<=	0.03	20180910
013c676e8f4fd4f7fee58af279178b07	<=	0.03	20180910
013c676e8f4fd4f7fee58af279178b07	<=	0.03	20180913
013c676e8f4fd4f7fee58af279178b07	<=	0.03	20181005
013c676e8f4fd4f7fee58af279178b07	<=	0.03	20181016
013c676e8f4fd4f7fee58af279178b07	<=	0.03	20181029
013c676e8f4fd4f7fee58af279178b07	<=	0.03	20181113
013c676e8f4fd4f7fee58af279178b07	<=	0.03	20181113
013c676e8f4fd4f7fee58af279178b07	<=	0.03	20181126
013c676e8f4fd4f7fee58af279178b07	<=	0.03	20181130
013c676e8f4fd4f7fee58af279178b07	<=	0.03	20181202
013c676e8f4fd4f7fee58af279178b07	<=	0.03	20181206
013c676e8f4fd4f7fee58af279178b07	<=	0.03	20181207
013c676e8f4fd4f7fee58af279178b07	<=	0.03	20181211
013c676e8f4fd4f7fee58af279178b07	=	0.06	20180107
013c676e8f4fd4f7fee58af279178b07	=	0.06	20180111
013c676e8f4fd4f7fee58af279178b07	=	0.06	20180213
013c676e8f4fd4f7fee58af279178b07	=	0.06	20180222
013c676e8f4fd4f7fee58af279178b07	=	0.06	20180419
013c676e8f4fd4f7fee58af279178b07	=	0.06	20180424
013c676e8f4fd4f7fee58af279178b07	=	0.06	20180425
013c676e8f4fd4f7fee58af279178b07	=	0.06	20180506
013c676e8f4fd4f7fee58af279178b07	=	0.06	20180620
013c676e8f4fd4f7fee58af279178b07	=	0.06	20180623
013c676e8f4fd4f7fee58af279178b07	=	0.06	20180723
013c676e8f4fd4f7fee58af279178b07	=	0.06	20180812
013c676e8f4fd4f7fee58af279178b07	=	0.06	20180823
013c676e8f4fd4f7fee58af279178b07	=	0.06	20180828
013c676e8f4fd4f7fee58af279178b07	=	0.06	20180903
013c676e8f4fd4f7fee58af279178b07	=	0.06	20180926
013c676e8f4fd4f7fee58af279178b07	=	0.06	20181012
013c676e8f4fd4f7fee58af279178b07	=	0.06	20181114
013c676e8f4fd4f7fee58af279178b07	=	0.06	20181201
013c676e8f4fd4f7fee58af279178b07	=	0.12	20180203
013c676e8f4fd4f7fee58af279178b07	=	0.12	20180509
013c676e8f4fd4f7fee58af279178b07	=	0.25	20180101
013c676e8f4fd4f7fee58af279178b07	=	0.25	20180306
013c676e8f4fd4f7fee58af279178b07	=	0.25	20180503
013c676e8f4fd4f7fee58af279178b07	=	0.25	20180607
013c676e8f4fd4f7fee58af279178b07	=	0.25	20180702
013c676e8f4fd4f7fee58af279178b07	=	0.25	20181023
013c676e8f4fd4f7fee58af279178b07	=	0.5	20180122
013c676e8f4fd4f7fee58af279178b07	=	0.5	20180130
013c676e8f4fd4f7fee58af279178b07	=	0.5	20180211
013c676e8f4fd4f7fee58af279178b07	=	0.5	20180406
013c676e8f4fd4f7fee58af279178b07	=	0.5	20180418
013c676e8f4fd4f7fee58af279178b07	=	0.5	20180508
013c676e8f4fd4f7fee58af279178b07	=	0.5	20181205
013c676e8f4fd4f7fee58af279178b07	=	1	20180104
013c676e8f4fd4f7fee58af279178b07	=	1	20180418
013c676e8f4fd4f7fee58af279178b07	=	1	20180420
013c676e8f4fd4f7fee58af279178b07	=	1	20180424
013c676e8f4fd4f7fee58af279178b07	=	1	20180515
013c676e8f4fd4f7fee58af279178b07	=	2	20180317
013c676e8f4fd4f7fee58af279178b07	=	2	20180403
013c676e8f4fd4f7fee58af279178b07	=	2	20180418
013c676e8f4fd4f7fee58af279178b07	=	2	20180802
013c676e8f4fd4f7fee58af279178b07	=	2	20180925
013c676e8f4fd4f7fee58af279178b07	=	2	20181015
013c676e8f4fd4f7fee58af279178b07	=	2	20181017
013c676e8f4fd4f7fee58af279178b07	=	2	20181225
013c676e8f4fd4f7fee58af279178b07	=	4	20180528
013c676e8f4fd4f7fee58af279178b07	=	4	20180829
013f0b32939c53992e9f5e927d9986a4	<=	0.06	20180204
013f0b32939c53992e9f5e927d9986a4	<=	0.06	20180301
013f0b32939c53992e9f5e927d9986a4	<=	0.06	20180315
013f0b32939c53992e9f5e927d9986a4	<=	0.06	20180406
013f0b32939c53992e9f5e927d9986a4	<=	0.06	20180417
013f0b32939c53992e9f5e927d9986a4	<=	0.06	20180425
013f0b32939c53992e9f5e927d9986a4	<=	0.06	20180502
013f0b32939c53992e9f5e927d9986a4	<=	0.06	20180726
013f0b32939c53992e9f5e927d9986a4	<=	0.06	20180801
013f0b32939c53992e9f5e927d9986a4	<=	0.06	20180907
013f0b32939c53992e9f5e927d9986a4	<=	0.06	20181102
013f0b32939c53992e9f5e927d9986a4	<=	0.06	20181125
013f0b32939c53992e9f5e927d9986a4	<=	0.06	20181211
013f0b32939c53992e9f5e927d9986a4	<=	0.06	20181217
013f0b32939c53992e9f5e927d9986a4	<=	0.06	20181229
013f0b32939c53992e9f5e927d9986a4	=	0.12	20180110
013f0b32939c53992e9f5e927d9986a4	=	0.12	20180717
013f0b32939c53992e9f5e927d9986a4	=	0.12	20180813
013f0b32939c53992e9f5e927d9986a4	=	0.12	20180903
013f0b32939c53992e9f5e927d9986a4	=	0.12	20181217
013f0b32939c53992e9f5e927d9986a4	=	0.5	20180101
013f0b32939c53992e9f5e927d9986a4	=	0.5	20180115
013f0b32939c53992e9f5e927d9986a4	=	0.5	20180324
013f0b32939c53992e9f5e927d9986a4	=	0.5	20180806
013f0b32939c53992e9f5e927d9986a4	=	0.5	20180911
013f0b32939c53992e9f5e927d9986a4	=	0.5	20180919
013f0b32939c53992e9f5e927d9986a4	=	0.5	20181012
013f0b32939c53992e9f5e927d9986a4	=	1	20180315
013f0b32939c53992e9f5e927d9986a4	=	1	20180516
013f0b32939c53992e9f5e927d9986a4	=	1	20180614
013f0b32939c53992e9f5e927d9986a4	=	1	20180810
013f0b32939c53992e9f5e927d9986a4	=	1	20180907
013f0b32939c53992e9f5e927d9986a4	=	1	20180911
013f0b32939c53992e9f5e927d9986a4	=	2	20180104
013f0b32939c53992e9f5e927d9986a4	=	2	20180223
013f0b32939c53992e9f5e927d9986a4	=	4	20180105
018e65871e32d41fa8992f3a955c6da1	<	0.03	20180112
018e65871e32d41fa8992f3a955c6da1	<	0.03	20180122
018e65871e32d41fa8992f3a955c6da1	<	0.03	20180205
018e65871e32d41fa8992f3a955c6da1	<	0.03	20180216
018e65871e32d41fa8992f3a955c6da1	<	0.03	20180220
018e65871e32d41fa8992f3a955c6da1	<	0.03	20180221
018e65871e32d41fa8992f3a955c6da1	<	0.03	20180223
018e65871e32d41fa8992f3a955c6da1	<	0.03	20180307
018e65871e32d41fa8992f3a955c6da1	<	0.03	20180308
018e65871e32d41fa8992f3a955c6da1	<	0.03	20180309
018e65871e32d41fa8992f3a955c6da1	<	0.03	20180319
018e65871e32d41fa8992f3a955c6da1	<	0.03	20180326
018e65871e32d41fa8992f3a955c6da1	<	0.03	20180327
018e65871e32d41fa8992f3a955c6da1	<	0.03	20180425
018e65871e32d41fa8992f3a955c6da1	<	0.03	20180507
018e65871e32d41fa8992f3a955c6da1	<	0.03	20180507
018e65871e32d41fa8992f3a955c6da1	<	0.03	20180518
018e65871e32d41fa8992f3a955c6da1	<	0.03	20180619
018e65871e32d41fa8992f3a955c6da1	<	0.03	20180702
018e65871e32d41fa8992f3a955c6da1	<	0.03	20180703
018e65871e32d41fa8992f3a955c6da1	<	0.03	20180817
018e65871e32d41fa8992f3a955c6da1	<	0.03	20181115
018e65871e32d41fa8992f3a955c6da1	<	0.03	20181119
018e65871e32d41fa8992f3a955c6da1	<	0.03	20181126
018e65871e32d41fa8992f3a955c6da1	<	0.03	20181210
018e65871e32d41fa8992f3a955c6da1	<	0.03	20181210
018e65871e32d41fa8992f3a955c6da1	<	0.03	20181225
018e65871e32d41fa8992f3a955c6da1	=	0.06	20180122
018e65871e32d41fa8992f3a955c6da1	=	0.06	20180123
018e65871e32d41fa8992f3a955c6da1	=	0.06	20180301
018e65871e32d41fa8992f3a955c6da1	=	0.06	20180313
018e65871e32d41fa8992f3a955c6da1	=	0.06	20180411
018e65871e32d41fa8992f3a955c6da1	=	0.06	20180411
018e65871e32d41fa8992f3a955c6da1	=	0.06	20180418
018e65871e32d41fa8992f3a955c6da1	=	0.06	20180507
018e65871e32d41fa8992f3a955c6da1	=	0.06	20180509
018e65871e32d41fa8992f3a955c6da1	=	0.06	20180510
018e65871e32d41fa8992f3a955c6da1	=	0.06	20180531
018e65871e32d41fa8992f3a955c6da1	=	0.06	20180702
018e65871e32d41fa8992f3a955c6da1	=	0.06	20180717
018e65871e32d41fa8992f3a955c6da1	=	0.06	20180726
018e65871e32d41fa8992f3a955c6da1	=	0.06	20180806
018e65871e32d41fa8992f3a955c6da1	=	0.06	20181119
018e65871e32d41fa8992f3a955c6da1	=	0.06	20181119
018e65871e32d41fa8992f3a955c6da1	=	0.12	20180416
018e65871e32d41fa8992f3a955c6da1	=	0.12	20180823
018e65871e32d41fa8992f3a955c6da1	=	0.12	20180827
018e65871e32d41fa8992f3a955c6da1	=	0.12	20180831
018e65871e32d41fa8992f3a955c6da1	=	0.25	20180323
018e65871e32d41fa8992f3a955c6da1	=	0.25	20180814
018e65871e32d41fa8992f3a955c6da1	=	0.25	20181210
018e65871e32d41fa8992f3a955c6da1	=	0.5	20180315
018e65871e32d41fa8992f3a955c6da1	=	0.5	20180412
018e65871e32d41fa8992f3a955c6da1	=	0.5	20181003
018e65871e32d41fa8992f3a955c6da1	=	0.5	20181207
018e65871e32d41fa8992f3a955c6da1	=	1	20180118
018e65871e32d41fa8992f3a955c6da1	=	1	20180219
018e65871e32d41fa8992f3a955c6da1	=	1	20180425
018e65871e32d41fa8992f3a955c6da1	=	1	20180529
018e65871e32d41fa8992f3a955c6da1	=	1	20181108
018e65871e32d41fa8992f3a955c6da1	=	2	20180601
018e65871e32d41fa8992f3a955c6da1	=	2	20180723
018e65871e32d41fa8992f3a955c6da1	=	2	20180827
018e65871e32d41fa8992f3a955c6da1	=	2	20180925
018e65871e32d41fa8992f3a955c6da1	=	2	20181012
018e65871e32d41fa8992f3a955c6da1	=	2	20181101
018e65871e32d41fa8992f3a955c6da1	=	2	20181105
018e65871e32d41fa8992f3a955c6da1	=	2	20181130
018e65871e32d41fa8992f3a955c6da1	=	2	20181219
0197c65828bb1901aa6913ea51fa52ad	=	1	20180729
0197c65828bb1901aa6913ea51fa52ad	=	2	20180514
0197c65828bb1901aa6913ea51fa52ad	=	2	20180705
0197c65828bb1901aa6913ea51fa52ad	=	2	20181016
01a6da77b79f2635000040705c1fc465	<=	2	20180214
01a6da77b79f2635000040705c1fc465	<=	2	20180217
01a6da77b79f2635000040705c1fc465	<=	2	20180402
01a6da77b79f2635000040705c1fc465	<=	2	20180411
01a6da77b79f2635000040705c1fc465	<=	2	20181205
01a6da77b79f2635000040705c1fc465	<=	2	20181219
01a6da77b79f2635000040705c1fc465	<=	2	20181225
01eb739dfa8af7d173898334342e85c6	<=	0.03	20180211
01eb739dfa8af7d173898334342e85c6	<=	0.03	20180219
01eb739dfa8af7d173898334342e85c6	<=	0.03	20180312
01eb739dfa8af7d173898334342e85c6	<=	0.03	20180405
01eb739dfa8af7d173898334342e85c6	<=	0.03	20180406
01eb739dfa8af7d173898334342e85c6	<=	0.03	20180406
01eb739dfa8af7d173898334342e85c6	<=	0.03	20180409
01eb739dfa8af7d173898334342e85c6	<=	0.03	20180412
01eb739dfa8af7d173898334342e85c6	<=	0.03	20180511
01eb739dfa8af7d173898334342e85c6	<=	0.03	20180524
01eb739dfa8af7d173898334342e85c6	<=	0.03	20180605
01eb739dfa8af7d173898334342e85c6	<=	0.03	20180613
01eb739dfa8af7d173898334342e85c6	<=	0.03	20180627
01eb739dfa8af7d173898334342e85c6	<=	0.03	20180702
01eb739dfa8af7d173898334342e85c6	<=	0.03	20180704
01eb739dfa8af7d173898334342e85c6	<=	0.03	20180730
01eb739dfa8af7d173898334342e85c6	<=	0.03	20180802
01eb739dfa8af7d173898334342e85c6	<=	0.03	20180814
01eb739dfa8af7d173898334342e85c6	<=	0.03	20180925
01eb739dfa8af7d173898334342e85c6	<=	0.03	20180926
01eb739dfa8af7d173898334342e85c6	<=	0.03	20181003
01eb739dfa8af7d173898334342e85c6	<=	0.03	20181021
01eb739dfa8af7d173898334342e85c6	<=	0.03	20181106
01eb739dfa8af7d173898334342e85c6	<=	0.03	20181110
01eb739dfa8af7d173898334342e85c6	<=	0.03	20181116
01eb739dfa8af7d173898334342e85c6	<=	0.03	20181122
01eb739dfa8af7d173898334342e85c6	<=	0.03	20181128
01eb739dfa8af7d173898334342e85c6	<=	0.03	20181206
01eb739dfa8af7d173898334342e85c6	<=	0.03	20181210
01eb739dfa8af7d173898334342e85c6	<=	0.03	20181214
01eb739dfa8af7d173898334342e85c6	<=	0.03	20181224
01eb739dfa8af7d173898334342e85c6	<=	0.03	20181231
01eb739dfa8af7d173898334342e85c6	=	0.03	20180410
01eb739dfa8af7d173898334342e85c6	=	0.06	20180122
01eb739dfa8af7d173898334342e85c6	=	0.06	20180427
01eb739dfa8af7d173898334342e85c6	=	0.06	20180511
01eb739dfa8af7d173898334342e85c6	=	0.06	20180515
01eb739dfa8af7d173898334342e85c6	=	0.06	20180515
01eb739dfa8af7d173898334342e85c6	=	0.12	20180111
01eb739dfa8af7d173898334342e85c6	=	0.12	20180726
01eb739dfa8af7d173898334342e85c6	=	0.12	20181126
01eb739dfa8af7d173898334342e85c6	=	0.25	20180622
01eb739dfa8af7d173898334342e85c6	=	0.25	20180703
01eb739dfa8af7d173898334342e85c6	=	0.25	20180815
01eb739dfa8af7d173898334342e85c6	=	0.25	20181023
01eb739dfa8af7d173898334342e85c6	=	0.25	20181031
01eb739dfa8af7d173898334342e85c6	=	0.5	20180226
01eb739dfa8af7d173898334342e85c6	=	0.5	20180731
01eb739dfa8af7d173898334342e85c6	=	0.5	20180805
01eb739dfa8af7d173898334342e85c6	=	0.5	20180815
01eb739dfa8af7d173898334342e85c6	=	0.5	20181219
01eb739dfa8af7d173898334342e85c6	=	0.5	20181219
01eb739dfa8af7d173898334342e85c6	=	1	20180110
01eb739dfa8af7d173898334342e85c6	=	1	20180418
01eb739dfa8af7d173898334342e85c6	=	1	20180426
01eb739dfa8af7d173898334342e85c6	=	1	20180610
01eb739dfa8af7d173898334342e85c6	=	1	20180628
01eb739dfa8af7d173898334342e85c6	=	1	20180717
01eb739dfa8af7d173898334342e85c6	=	1	20181017
01eb739dfa8af7d173898334342e85c6	=	1	20181023
01eb739dfa8af7d173898334342e85c6	=	1	20181115
01eb739dfa8af7d173898334342e85c6	=	1	20181119
01eb739dfa8af7d173898334342e85c6	=	1	20181119
01eb739dfa8af7d173898334342e85c6	=	2	20180130
01eb739dfa8af7d173898334342e85c6	=	2	20180809
020dd37234d4baa028694511f66b406b	<=	0.06	20180103
020dd37234d4baa028694511f66b406b	<=	0.06	20180103
020dd37234d4baa028694511f66b406b	<=	0.06	20180109
020dd37234d4baa028694511f66b406b	<=	0.06	20180119
020dd37234d4baa028694511f66b406b	<=	0.06	20180126
020dd37234d4baa028694511f66b406b	<=	0.06	20180129
020dd37234d4baa028694511f66b406b	<=	0.06	20180207
020dd37234d4baa028694511f66b406b	<=	0.06	20180303
020dd37234d4baa028694511f66b406b	<=	0.06	20180315
020dd37234d4baa028694511f66b406b	<=	0.06	20180325
020dd37234d4baa028694511f66b406b	<=	0.06	20180326
020dd37234d4baa028694511f66b406b	<=	0.06	20180523
020dd37234d4baa028694511f66b406b	<=	0.06	20180525
020dd37234d4baa028694511f66b406b	<=	0.06	20180611
020dd37234d4baa028694511f66b406b	<=	0.06	20180720
020dd37234d4baa028694511f66b406b	<=	0.06	20180721
020dd37234d4baa028694511f66b406b	<=	0.06	20180801
020dd37234d4baa028694511f66b406b	<=	0.06	20181003
020dd37234d4baa028694511f66b406b	<=	0.06	20181022
020dd37234d4baa028694511f66b406b	<=	0.06	20181031
020dd37234d4baa028694511f66b406b	<=	0.06	20181129
020dd37234d4baa028694511f66b406b	<=	0.06	20181129
020dd37234d4baa028694511f66b406b	=	0.12	20180208
020dd37234d4baa028694511f66b406b	=	0.25	20180710
020dd37234d4baa028694511f66b406b	=	0.25	20181210
020dd37234d4baa028694511f66b406b	=	0.5	20180729
020dd37234d4baa028694511f66b406b	=	0.5	20181013
020dd37234d4baa028694511f66b406b	=	0.5	20181128
020dd37234d4baa028694511f66b406b	=	0.5	20181222
020dd37234d4baa028694511f66b406b	=	1	20180227
020dd37234d4baa028694511f66b406b	=	1	20180324
020dd37234d4baa028694511f66b406b	=	1	20180424
020dd37234d4baa028694511f66b406b	=	1	20180524
020dd37234d4baa028694511f66b406b	=	1	20180711
020dd37234d4baa028694511f66b406b	=	1	20180907
020dd37234d4baa028694511f66b406b	=	2	20180118
025693085cd3b8a5af978e9b205ac776	<=	0.03	20180108
025693085cd3b8a5af978e9b205ac776	<=	0.03	20180117
025693085cd3b8a5af978e9b205ac776	<=	0.03	20180406
025693085cd3b8a5af978e9b205ac776	<=	0.03	20181011
025693085cd3b8a5af978e9b205ac776	<=	0.03	20181119
025693085cd3b8a5af978e9b205ac776	=	0.06	20180418
025693085cd3b8a5af978e9b205ac776	=	0.06	20180419
025693085cd3b8a5af978e9b205ac776	=	0.06	20180918
025693085cd3b8a5af978e9b205ac776	=	0.5	20180702
025693085cd3b8a5af978e9b205ac776	=	0.5	20180802
025693085cd3b8a5af978e9b205ac776	=	2	20180205
025693085cd3b8a5af978e9b205ac776	=	4	20181025
02cfd6153cd00390d8ecde994b12b938	<=	0.06	20180228
02cfd6153cd00390d8ecde994b12b938	<=	0.06	20180322
02cfd6153cd00390d8ecde994b12b938	<=	0.06	20180323
02cfd6153cd00390d8ecde994b12b938	<=	0.06	20180419
02cfd6153cd00390d8ecde994b12b938	<=	0.06	20180622
02cfd6153cd00390d8ecde994b12b938	<=	0.06	20180709
02cfd6153cd00390d8ecde994b12b938	<=	0.06	20180920
02cfd6153cd00390d8ecde994b12b938	=	1	20181105
02f2e54e3beffebcb32a4d8460bc8315	<=	0.03	20181102
02f2e54e3beffebcb32a4d8460bc8315	=	0.06	20180914
02f2e54e3beffebcb32a4d8460bc8315	=	0.06	20180928
02f2e54e3beffebcb32a4d8460bc8315	=	0.06	20181011
02f2e54e3beffebcb32a4d8460bc8315	=	0.12	20180327
02f2e54e3beffebcb32a4d8460bc8315	=	1	20180509
02f2e54e3beffebcb32a4d8460bc8315	=	1	20180730
02f2e54e3beffebcb32a4d8460bc8315	=	1	20181211
02f2e54e3beffebcb32a4d8460bc8315	=	2	20180125
02fcb4041b376fcba44e3c8171ee7677	<=	0.03	20180101
02fcb4041b376fcba44e3c8171ee7677	<=	0.03	20180109
02fcb4041b376fcba44e3c8171ee7677	<=	0.03	20180112
02fcb4041b376fcba44e3c8171ee7677	<=	0.03	20180118
02fcb4041b376fcba44e3c8171ee7677	<=	0.03	20180118
02fcb4041b376fcba44e3c8171ee7677	<=	0.03	20180123
02fcb4041b376fcba44e3c8171ee7677	<=	0.03	20180125
02fcb4041b376fcba44e3c8171ee7677	<=	0.03	20180127
02fcb4041b376fcba44e3c8171ee7677	<=	0.03	20180201
02fcb4041b376fcba44e3c8171ee7677	<=	0.03	20180208
02fcb4041b376fcba44e3c8171ee7677	<=	0.03	20180213
02fcb4041b376fcba44e3c8171ee7677	<=	0.03	20180214
02fcb4041b376fcba44e3c8171ee7677	<=	0.03	20180217
02fcb4041b376fcba44e3c8171ee7677	<=	0.03	20180301
02fcb4041b376fcba44e3c8171ee7677	<=	0.03	20180301
02fcb4041b376fcba44e3c8171ee7677	<=	0.03	20180301
02fcb4041b376fcba44e3c8171ee7677	<=	0.03	20180302
02fcb4041b376fcba44e3c8171ee7677	<=	0.03	20180307
02fcb4041b376fcba44e3c8171ee7677	<=	0.03	20180309
02fcb4041b376fcba44e3c8171ee7677	<=	0.03	20180315
02fcb4041b376fcba44e3c8171ee7677	<=	0.03	20180315
02fcb4041b376fcba44e3c8171ee7677	<=	0.03	20180318
02fcb4041b376fcba44e3c8171ee7677	<=	0.03	20180321
02fcb4041b376fcba44e3c8171ee7677	<=	0.03	20180403
02fcb4041b376fcba44e3c8171ee7677	<=	0.03	20180407
02fcb4041b376fcba44e3c8171ee7677	<=	0.03	20180410
02fcb4041b376fcba44e3c8171ee7677	<=	0.03	20180411
02fcb4041b376fcba44e3c8171ee7677	<=	0.03	20180420
02fcb4041b376fcba44e3c8171ee7677	<=	0.03	20180421
02fcb4041b376fcba44e3c8171ee7677	<=	0.03	20180425
02fcb4041b376fcba44e3c8171ee7677	<=	0.03	20180426
02fcb4041b376fcba44e3c8171ee7677	<=	0.03	20180509
02fcb4041b376fcba44e3c8171ee7677	<=	0.03	20180514
02fcb4041b376fcba44e3c8171ee7677	<=	0.03	20180515
02fcb4041b376fcba44e3c8171ee7677	<=	0.03	20180515
02fcb4041b376fcba44e3c8171ee7677	<=	0.03	20180530
02fcb4041b376fcba44e3c8171ee7677	<=	0.03	20180531
02fcb4041b376fcba44e3c8171ee7677	<=	0.03	20180601
02fcb4041b376fcba44e3c8171ee7677	<=	0.03	20180602
02fcb4041b376fcba44e3c8171ee7677	<=	0.03	20180607
02fcb4041b376fcba44e3c8171ee7677	<=	0.03	20180614
02fcb4041b376fcba44e3c8171ee7677	<=	0.03	20180630
02fcb4041b376fcba44e3c8171ee7677	<=	0.03	20180708
02fcb4041b376fcba44e3c8171ee7677	<=	0.03	20180710
02fcb4041b376fcba44e3c8171ee7677	<=	0.03	20180720
02fcb4041b376fcba44e3c8171ee7677	<=	0.03	20180725
02fcb4041b376fcba44e3c8171ee7677	<=	0.03	20180801
02fcb4041b376fcba44e3c8171ee7677	<=	0.03	20180816
02fcb4041b376fcba44e3c8171ee7677	<=	0.03	20180822
02fcb4041b376fcba44e3c8171ee7677	<=	0.03	20180906
02fcb4041b376fcba44e3c8171ee7677	<=	0.03	20180909
02fcb4041b376fcba44e3c8171ee7677	<=	0.03	20180914
02fcb4041b376fcba44e3c8171ee7677	<=	0.03	20180916
02fcb4041b376fcba44e3c8171ee7677	<=	0.03	20180919
02fcb4041b376fcba44e3c8171ee7677	<=	0.03	20180926
02fcb4041b376fcba44e3c8171ee7677	<=	0.03	20181001
02fcb4041b376fcba44e3c8171ee7677	<=	0.03	20181002
02fcb4041b376fcba44e3c8171ee7677	<=	0.03	20181003
02fcb4041b376fcba44e3c8171ee7677	<=	0.03	20181019
02fcb4041b376fcba44e3c8171ee7677	<=	0.03	20181024
02fcb4041b376fcba44e3c8171ee7677	<=	0.03	20181107
02fcb4041b376fcba44e3c8171ee7677	<=	0.03	20181113
02fcb4041b376fcba44e3c8171ee7677	<=	0.03	20181114
02fcb4041b376fcba44e3c8171ee7677	<=	0.03	20181119
02fcb4041b376fcba44e3c8171ee7677	<=	0.03	20181127
02fcb4041b376fcba44e3c8171ee7677	<=	0.03	20181201
02fcb4041b376fcba44e3c8171ee7677	<=	0.03	20181201
02fcb4041b376fcba44e3c8171ee7677	<=	0.03	20181211
02fcb4041b376fcba44e3c8171ee7677	<=	0.03	20181217
02fcb4041b376fcba44e3c8171ee7677	<=	0.03	20181219
02fcb4041b376fcba44e3c8171ee7677	<=	0.03	20181220
02fcb4041b376fcba44e3c8171ee7677	<=	0.03	20181221
02fcb4041b376fcba44e3c8171ee7677	<=	0.03	20181222
02fcb4041b376fcba44e3c8171ee7677	<=	0.03	20181228
02fcb4041b376fcba44e3c8171ee7677	=	0.06	20180123
02fcb4041b376fcba44e3c8171ee7677	=	0.06	20180317
02fcb4041b376fcba44e3c8171ee7677	=	0.06	20180322
02fcb4041b376fcba44e3c8171ee7677	=	0.06	20180331
02fcb4041b376fcba44e3c8171ee7677	=	0.06	20180412
02fcb4041b376fcba44e3c8171ee7677	=	0.06	20180416
02fcb4041b376fcba44e3c8171ee7677	=	0.06	20180604
02fcb4041b376fcba44e3c8171ee7677	=	0.06	20180605
02fcb4041b376fcba44e3c8171ee7677	=	0.06	20180619
02fcb4041b376fcba44e3c8171ee7677	=	0.06	20180623
02fcb4041b376fcba44e3c8171ee7677	=	0.06	20180710
02fcb4041b376fcba44e3c8171ee7677	=	0.06	20180716
02fcb4041b376fcba44e3c8171ee7677	=	0.06	20180801
02fcb4041b376fcba44e3c8171ee7677	=	0.06	20180801
02fcb4041b376fcba44e3c8171ee7677	=	0.06	20180814
02fcb4041b376fcba44e3c8171ee7677	=	0.06	20180814
02fcb4041b376fcba44e3c8171ee7677	=	0.06	20180815
02fcb4041b376fcba44e3c8171ee7677	=	0.06	20180902
02fcb4041b376fcba44e3c8171ee7677	=	0.06	20181002
02fcb4041b376fcba44e3c8171ee7677	=	0.06	20181016
02fcb4041b376fcba44e3c8171ee7677	=	0.06	20181024
02fcb4041b376fcba44e3c8171ee7677	=	0.06	20181025
02fcb4041b376fcba44e3c8171ee7677	=	0.06	20181101
02fcb4041b376fcba44e3c8171ee7677	=	0.06	20181123
02fcb4041b376fcba44e3c8171ee7677	=	0.12	20180319
02fcb4041b376fcba44e3c8171ee7677	=	0.12	20180417
02fcb4041b376fcba44e3c8171ee7677	=	0.12	20180506
02fcb4041b376fcba44e3c8171ee7677	=	0.12	20180706
02fcb4041b376fcba44e3c8171ee7677	=	0.12	20180727
02fcb4041b376fcba44e3c8171ee7677	=	0.12	20181021
02fcb4041b376fcba44e3c8171ee7677	=	0.25	20180124
02fcb4041b376fcba44e3c8171ee7677	=	0.25	20180329
02fcb4041b376fcba44e3c8171ee7677	=	0.25	20180516
02fcb4041b376fcba44e3c8171ee7677	=	0.25	20180521
02fcb4041b376fcba44e3c8171ee7677	=	0.25	20180705
02fcb4041b376fcba44e3c8171ee7677	=	0.25	20180910
02fcb4041b376fcba44e3c8171ee7677	=	0.25	20181217
02fcb4041b376fcba44e3c8171ee7677	=	0.25	20181217
02fcb4041b376fcba44e3c8171ee7677	=	0.25	20181225
02fcb4041b376fcba44e3c8171ee7677	=	0.5	20180228
02fcb4041b376fcba44e3c8171ee7677	=	0.5	20180307
02fcb4041b376fcba44e3c8171ee7677	=	0.5	20180308
02fcb4041b376fcba44e3c8171ee7677	=	0.5	20180406
02fcb4041b376fcba44e3c8171ee7677	=	0.5	20180407
02fcb4041b376fcba44e3c8171ee7677	=	0.5	20180510
02fcb4041b376fcba44e3c8171ee7677	=	0.5	20180528
02fcb4041b376fcba44e3c8171ee7677	=	0.5	20180622
02fcb4041b376fcba44e3c8171ee7677	=	0.5	20180720
02fcb4041b376fcba44e3c8171ee7677	=	0.5	20180729
02fcb4041b376fcba44e3c8171ee7677	=	0.5	20180906
02fcb4041b376fcba44e3c8171ee7677	=	0.5	20180928
02fcb4041b376fcba44e3c8171ee7677	=	0.5	20181023
02fcb4041b376fcba44e3c8171ee7677	=	1	20180208
02fcb4041b376fcba44e3c8171ee7677	=	1	20180213
02fcb4041b376fcba44e3c8171ee7677	=	1	20180215
02fcb4041b376fcba44e3c8171ee7677	=	1	20180222
02fcb4041b376fcba44e3c8171ee7677	=	1	20180504
02fcb4041b376fcba44e3c8171ee7677	=	1	20180510
02fcb4041b376fcba44e3c8171ee7677	=	1	20180521
02fcb4041b376fcba44e3c8171ee7677	=	1	20180529
02fcb4041b376fcba44e3c8171ee7677	=	1	20180601
02fcb4041b376fcba44e3c8171ee7677	=	1	20180611
02fcb4041b376fcba44e3c8171ee7677	=	1	20180704
02fcb4041b376fcba44e3c8171ee7677	=	1	20180712
02fcb4041b376fcba44e3c8171ee7677	=	1	20180730
02fcb4041b376fcba44e3c8171ee7677	=	1	20180731
02fcb4041b376fcba44e3c8171ee7677	=	1	20180807
02fcb4041b376fcba44e3c8171ee7677	=	1	20180813
02fcb4041b376fcba44e3c8171ee7677	=	1	20180916
02fcb4041b376fcba44e3c8171ee7677	=	1	20181006
02fcb4041b376fcba44e3c8171ee7677	=	1	20181011
02fcb4041b376fcba44e3c8171ee7677	=	1	20181014
02fcb4041b376fcba44e3c8171ee7677	=	1	20181204
02fcb4041b376fcba44e3c8171ee7677	=	2	20180319
02fcb4041b376fcba44e3c8171ee7677	=	2	20180328
02fcb4041b376fcba44e3c8171ee7677	=	2	20180510
02fcb4041b376fcba44e3c8171ee7677	=	2	20180527
02fcb4041b376fcba44e3c8171ee7677	=	2	20180604
02fcb4041b376fcba44e3c8171ee7677	=	2	20180717
02fcb4041b376fcba44e3c8171ee7677	=	2	20180825
02fcb4041b376fcba44e3c8171ee7677	=	2	20181023
02fcb4041b376fcba44e3c8171ee7677	=	2	20181130
02fcb4041b376fcba44e3c8171ee7677	=	2	20181221
02fcb4041b376fcba44e3c8171ee7677	=	2	20181229
02fdfa718b6507aa9f1704ba6464b1ef	<=	0.03	20180104
02fdfa718b6507aa9f1704ba6464b1ef	<=	0.03	20180112
02fdfa718b6507aa9f1704ba6464b1ef	<=	0.03	20180115
02fdfa718b6507aa9f1704ba6464b1ef	<=	0.03	20180125
02fdfa718b6507aa9f1704ba6464b1ef	<=	0.03	20180305
02fdfa718b6507aa9f1704ba6464b1ef	<=	0.03	20180320
02fdfa718b6507aa9f1704ba6464b1ef	<=	0.03	20180323
02fdfa718b6507aa9f1704ba6464b1ef	<=	0.03	20180326
02fdfa718b6507aa9f1704ba6464b1ef	<=	0.03	20180326
02fdfa718b6507aa9f1704ba6464b1ef	<=	0.03	20180404
02fdfa718b6507aa9f1704ba6464b1ef	<=	0.03	20180410
02fdfa718b6507aa9f1704ba6464b1ef	<=	0.03	20180418
02fdfa718b6507aa9f1704ba6464b1ef	<=	0.03	20180509
02fdfa718b6507aa9f1704ba6464b1ef	<=	0.03	20180703
02fdfa718b6507aa9f1704ba6464b1ef	<=	0.03	20180814
02fdfa718b6507aa9f1704ba6464b1ef	<=	0.03	20180822
02fdfa718b6507aa9f1704ba6464b1ef	<=	0.03	20181002
02fdfa718b6507aa9f1704ba6464b1ef	<=	0.03	20181105
02fdfa718b6507aa9f1704ba6464b1ef	<=	0.03	20181226
02fdfa718b6507aa9f1704ba6464b1ef	<=	0.03	20181227
02fdfa718b6507aa9f1704ba6464b1ef	=	0.06	20181009
02fdfa718b6507aa9f1704ba6464b1ef	=	0.12	20180622
02fdfa718b6507aa9f1704ba6464b1ef	=	0.12	20180816
02fdfa718b6507aa9f1704ba6464b1ef	=	0.12	20181101
02fdfa718b6507aa9f1704ba6464b1ef	=	0.5	20180306
02fdfa718b6507aa9f1704ba6464b1ef	=	1	20180418
02fdfa718b6507aa9f1704ba6464b1ef	=	1	20181217
02fdfa718b6507aa9f1704ba6464b1ef	=	2	20180614
02fdfa718b6507aa9f1704ba6464b1ef	=	2	20181126
02fdfa718b6507aa9f1704ba6464b1ef	=	4	20180628
02fdfa718b6507aa9f1704ba6464b1ef	=	4	20181026
032245d5885ed9cfec915a13b8a4b51c	<=	0.063	20180105
032245d5885ed9cfec915a13b8a4b51c	<=	0.063	20180115
032245d5885ed9cfec915a13b8a4b51c	<=	0.063	20180214
032245d5885ed9cfec915a13b8a4b51c	<=	0.063	20180219
032245d5885ed9cfec915a13b8a4b51c	<=	0.063	20180306
032245d5885ed9cfec915a13b8a4b51c	<=	0.063	20180318
032245d5885ed9cfec915a13b8a4b51c	<=	0.063	20180318
032245d5885ed9cfec915a13b8a4b51c	<=	0.063	20180421
032245d5885ed9cfec915a13b8a4b51c	<=	0.063	20180501
032245d5885ed9cfec915a13b8a4b51c	<=	0.063	20180501
032245d5885ed9cfec915a13b8a4b51c	<=	0.063	20180507
032245d5885ed9cfec915a13b8a4b51c	<=	0.063	20180508
032245d5885ed9cfec915a13b8a4b51c	<=	0.063	20180521
032245d5885ed9cfec915a13b8a4b51c	<=	0.063	20180523
032245d5885ed9cfec915a13b8a4b51c	<=	0.063	20180628
032245d5885ed9cfec915a13b8a4b51c	<=	0.063	20180704
032245d5885ed9cfec915a13b8a4b51c	<=	0.063	20180720
032245d5885ed9cfec915a13b8a4b51c	<=	0.063	20180728
032245d5885ed9cfec915a13b8a4b51c	<=	0.063	20180813
032245d5885ed9cfec915a13b8a4b51c	<=	0.063	20180818
032245d5885ed9cfec915a13b8a4b51c	<=	0.063	20180905
032245d5885ed9cfec915a13b8a4b51c	<=	0.063	20180905
032245d5885ed9cfec915a13b8a4b51c	<=	0.063	20181005
032245d5885ed9cfec915a13b8a4b51c	<=	0.063	20181007
032245d5885ed9cfec915a13b8a4b51c	<=	0.063	20181016
032245d5885ed9cfec915a13b8a4b51c	<=	0.063	20181020
032245d5885ed9cfec915a13b8a4b51c	<=	0.063	20181022
032245d5885ed9cfec915a13b8a4b51c	<=	0.063	20181030
032245d5885ed9cfec915a13b8a4b51c	<=	0.063	20181107
032245d5885ed9cfec915a13b8a4b51c	<=	0.063	20181108
032245d5885ed9cfec915a13b8a4b51c	<=	0.063	20181110
032245d5885ed9cfec915a13b8a4b51c	<=	0.063	20181126
032245d5885ed9cfec915a13b8a4b51c	<=	0.063	20181126
032245d5885ed9cfec915a13b8a4b51c	<=	0.063	20181127
032245d5885ed9cfec915a13b8a4b51c	<=	0.063	20181128
032245d5885ed9cfec915a13b8a4b51c	<=	0.063	20181204
032245d5885ed9cfec915a13b8a4b51c	<=	0.063	20181222
032245d5885ed9cfec915a13b8a4b51c	=	0.125	20180504
032245d5885ed9cfec915a13b8a4b51c	=	0.125	20180719
032245d5885ed9cfec915a13b8a4b51c	=	0.125	20181225
032245d5885ed9cfec915a13b8a4b51c	=	0.125	20181228
032245d5885ed9cfec915a13b8a4b51c	=	0.25	20180203
032245d5885ed9cfec915a13b8a4b51c	=	0.25	20180301
032245d5885ed9cfec915a13b8a4b51c	=	0.25	20180905
032245d5885ed9cfec915a13b8a4b51c	=	0.25	20181115
032245d5885ed9cfec915a13b8a4b51c	=	0.25	20181214
032245d5885ed9cfec915a13b8a4b51c	=	0.25	20181217
032245d5885ed9cfec915a13b8a4b51c	=	0.5	20180105
032245d5885ed9cfec915a13b8a4b51c	=	0.5	20180226
032245d5885ed9cfec915a13b8a4b51c	=	0.5	20180723
032245d5885ed9cfec915a13b8a4b51c	=	0.5	20180731
032245d5885ed9cfec915a13b8a4b51c	=	0.5	20181020
032245d5885ed9cfec915a13b8a4b51c	=	1	20180125
032245d5885ed9cfec915a13b8a4b51c	=	1	20180310
032245d5885ed9cfec915a13b8a4b51c	=	1	20180402
032245d5885ed9cfec915a13b8a4b51c	=	1	20180526
032245d5885ed9cfec915a13b8a4b51c	=	1	20180802
032245d5885ed9cfec915a13b8a4b51c	=	1	20181013
032245d5885ed9cfec915a13b8a4b51c	=	1	20181025
032245d5885ed9cfec915a13b8a4b51c	=	1	20181107
032245d5885ed9cfec915a13b8a4b51c	=	2	20180101
032245d5885ed9cfec915a13b8a4b51c	=	2	20180119
032245d5885ed9cfec915a13b8a4b51c	=	2	20180428
032245d5885ed9cfec915a13b8a4b51c	=	2	20180501
032245d5885ed9cfec915a13b8a4b51c	=	2	20180614
032245d5885ed9cfec915a13b8a4b51c	=	2	20180622
032245d5885ed9cfec915a13b8a4b51c	=	2	20180808
032245d5885ed9cfec915a13b8a4b51c	=	2	20180830
032245d5885ed9cfec915a13b8a4b51c	=	2	20181219
032245d5885ed9cfec915a13b8a4b51c	=	4	20180123
0359d0153a02791356e34af44b394641	<=	0.03	20180109
0359d0153a02791356e34af44b394641	<=	0.03	20180122
0359d0153a02791356e34af44b394641	<=	0.03	20180201
0359d0153a02791356e34af44b394641	<=	0.03	20180216
0359d0153a02791356e34af44b394641	<=	0.03	20180220
0359d0153a02791356e34af44b394641	<=	0.03	20180223
0359d0153a02791356e34af44b394641	<=	0.03	20180308
0359d0153a02791356e34af44b394641	<=	0.03	20180328
0359d0153a02791356e34af44b394641	<=	0.03	20180402
0359d0153a02791356e34af44b394641	<=	0.03	20180605
0359d0153a02791356e34af44b394641	<=	0.03	20180709
0359d0153a02791356e34af44b394641	<=	0.03	20180717
0359d0153a02791356e34af44b394641	<=	0.06	20181019
0359d0153a02791356e34af44b394641	<=	0.06	20181025
0359d0153a02791356e34af44b394641	<=	0.06	20181114
0359d0153a02791356e34af44b394641	<=	0.06	20181203
0359d0153a02791356e34af44b394641	<=	0.06	20181228
0359d0153a02791356e34af44b394641	=	0.06	20180109
0359d0153a02791356e34af44b394641	=	0.06	20180109
0359d0153a02791356e34af44b394641	=	0.06	20180110
0359d0153a02791356e34af44b394641	=	0.06	20180319
0359d0153a02791356e34af44b394641	=	0.06	20180411
0359d0153a02791356e34af44b394641	=	0.06	20180507
0359d0153a02791356e34af44b394641	=	0.06	20180515
0359d0153a02791356e34af44b394641	=	0.06	20180618
0359d0153a02791356e34af44b394641	=	0.06	20180625
0359d0153a02791356e34af44b394641	=	0.06	20180717
0359d0153a02791356e34af44b394641	=	0.06	20180906
0359d0153a02791356e34af44b394641	=	0.12	20180111
0359d0153a02791356e34af44b394641	=	0.12	20180629
0359d0153a02791356e34af44b394641	=	0.13	20181231
0359d0153a02791356e34af44b394641	=	0.25	20180426
0359d0153a02791356e34af44b394641	=	0.25	20181001
0359d0153a02791356e34af44b394641	=	0.5	20180216
0359d0153a02791356e34af44b394641	=	0.5	20180320
0359d0153a02791356e34af44b394641	=	0.5	20180320
0359d0153a02791356e34af44b394641	=	0.5	20180402
0359d0153a02791356e34af44b394641	=	0.5	20180515
0359d0153a02791356e34af44b394641	=	0.5	20180604
0359d0153a02791356e34af44b394641	=	0.5	20180621
0359d0153a02791356e34af44b394641	=	0.5	20181023
0359d0153a02791356e34af44b394641	=	1	20180323
0359d0153a02791356e34af44b394641	=	1	20180403
0359d0153a02791356e34af44b394641	=	1	20180409
0359d0153a02791356e34af44b394641	=	2	20180629
0359d0153a02791356e34af44b394641	=	2	20180730
0359d0153a02791356e34af44b394641	=	2	20180903
0359d0153a02791356e34af44b394641	=	2	20181022
03a49c31d211a80e86c07910a980dfc9	<=	0.03	20180111
03a49c31d211a80e86c07910a980dfc9	<=	0.03	20180128
03a49c31d211a80e86c07910a980dfc9	<=	0.03	20180128
03a49c31d211a80e86c07910a980dfc9	<=	0.03	20180128
03a49c31d211a80e86c07910a980dfc9	<=	0.03	20180201
03a49c31d211a80e86c07910a980dfc9	<=	0.03	20180205
03a49c31d211a80e86c07910a980dfc9	<=	0.03	20180206
03a49c31d211a80e86c07910a980dfc9	<=	0.03	20180211
03a49c31d211a80e86c07910a980dfc9	<=	0.03	20180306
03a49c31d211a80e86c07910a980dfc9	<=	0.03	20180319
03a49c31d211a80e86c07910a980dfc9	<=	0.03	20180402
03a49c31d211a80e86c07910a980dfc9	<=	0.03	20180512
03a49c31d211a80e86c07910a980dfc9	<=	0.03	20180516
03a49c31d211a80e86c07910a980dfc9	<=	0.03	20180617
03a49c31d211a80e86c07910a980dfc9	<=	0.03	20180623
03a49c31d211a80e86c07910a980dfc9	<=	0.03	20180722
03a49c31d211a80e86c07910a980dfc9	<=	0.03	20180901
03a49c31d211a80e86c07910a980dfc9	<=	0.03	20181106
03a49c31d211a80e86c07910a980dfc9	<=	0.03	20181206
03a49c31d211a80e86c07910a980dfc9	<=	0.03	20181206
03a49c31d211a80e86c07910a980dfc9	<=	0.03	20181219
03a49c31d211a80e86c07910a980dfc9	<=	0.03	20181226
03a49c31d211a80e86c07910a980dfc9	=	0.06	20180111
03a49c31d211a80e86c07910a980dfc9	=	0.06	20180117
03a49c31d211a80e86c07910a980dfc9	=	0.06	20180127
03a49c31d211a80e86c07910a980dfc9	=	0.06	20180205
03a49c31d211a80e86c07910a980dfc9	=	0.06	20180205
03a49c31d211a80e86c07910a980dfc9	=	0.06	20180212
03a49c31d211a80e86c07910a980dfc9	=	0.06	20180216
03a49c31d211a80e86c07910a980dfc9	=	0.06	20180421
03a49c31d211a80e86c07910a980dfc9	=	0.06	20180518
03a49c31d211a80e86c07910a980dfc9	=	0.06	20181202
03a49c31d211a80e86c07910a980dfc9	=	0.12	20180205
03a49c31d211a80e86c07910a980dfc9	=	0.12	20180214
03a49c31d211a80e86c07910a980dfc9	=	0.12	20180407
03a49c31d211a80e86c07910a980dfc9	=	0.12	20180512
03a49c31d211a80e86c07910a980dfc9	=	0.12	20180516
03a49c31d211a80e86c07910a980dfc9	=	0.25	20180213
03a49c31d211a80e86c07910a980dfc9	=	0.25	20180707
03a49c31d211a80e86c07910a980dfc9	=	0.25	20180820
03a49c31d211a80e86c07910a980dfc9	=	0.25	20180908
03a49c31d211a80e86c07910a980dfc9	=	0.25	20181110
03a49c31d211a80e86c07910a980dfc9	=	0.25	20181113
03a49c31d211a80e86c07910a980dfc9	=	0.5	20180128
03a49c31d211a80e86c07910a980dfc9	=	0.5	20180419
03a49c31d211a80e86c07910a980dfc9	=	0.5	20180908
03a49c31d211a80e86c07910a980dfc9	=	0.5	20180909
03a49c31d211a80e86c07910a980dfc9	=	1	20180221
03a49c31d211a80e86c07910a980dfc9	=	1	20181007
03cdb1b94608142cbce16486cb49330c	<=	0.063	20180104
03cdb1b94608142cbce16486cb49330c	<=	0.063	20180109
03cdb1b94608142cbce16486cb49330c	<=	0.063	20180123
03cdb1b94608142cbce16486cb49330c	<=	0.063	20180126
03cdb1b94608142cbce16486cb49330c	<=	0.063	20180205
03cdb1b94608142cbce16486cb49330c	<=	0.063	20180209
03cdb1b94608142cbce16486cb49330c	<=	0.063	20180213
03cdb1b94608142cbce16486cb49330c	<=	0.063	20180214
03cdb1b94608142cbce16486cb49330c	<=	0.063	20180221
03cdb1b94608142cbce16486cb49330c	<=	0.063	20180319
03cdb1b94608142cbce16486cb49330c	<=	0.063	20180326
03cdb1b94608142cbce16486cb49330c	<=	0.063	20180501
03cdb1b94608142cbce16486cb49330c	<=	0.063	20180601
03cdb1b94608142cbce16486cb49330c	<=	0.063	20180605
03cdb1b94608142cbce16486cb49330c	<=	0.063	20180618
03cdb1b94608142cbce16486cb49330c	<=	0.063	20180630
03cdb1b94608142cbce16486cb49330c	<=	0.063	20180702
03cdb1b94608142cbce16486cb49330c	<=	0.063	20180711
03cdb1b94608142cbce16486cb49330c	<=	0.063	20180807
03cdb1b94608142cbce16486cb49330c	<=	0.063	20180810
03cdb1b94608142cbce16486cb49330c	<=	0.063	20180925
03cdb1b94608142cbce16486cb49330c	<=	0.063	20181009
03cdb1b94608142cbce16486cb49330c	<=	0.063	20181217
03cdb1b94608142cbce16486cb49330c	=	0.125	20180126
03cdb1b94608142cbce16486cb49330c	=	0.125	20180226
03cdb1b94608142cbce16486cb49330c	=	0.25	20180207
03cdb1b94608142cbce16486cb49330c	=	0.25	20180312
03cdb1b94608142cbce16486cb49330c	=	0.25	20180314
03cdb1b94608142cbce16486cb49330c	=	0.25	20180412
03cdb1b94608142cbce16486cb49330c	=	0.5	20180122
03cdb1b94608142cbce16486cb49330c	=	0.5	20180328
03cdb1b94608142cbce16486cb49330c	=	0.5	20180803
03cdb1b94608142cbce16486cb49330c	=	0.5	20180919
03cdb1b94608142cbce16486cb49330c	=	0.5	20181031
03cdb1b94608142cbce16486cb49330c	=	1	20180529
03cdb1b94608142cbce16486cb49330c	=	1	20180611
03cdb1b94608142cbce16486cb49330c	=	1	20181016
03cdb1b94608142cbce16486cb49330c	=	2	20180129
03cdb1b94608142cbce16486cb49330c	=	2	20180220
03cdb1b94608142cbce16486cb49330c	=	2	20180302
03cdb1b94608142cbce16486cb49330c	=	2	20180807
03cdb1b94608142cbce16486cb49330c	=	2	20180918
03cdb1b94608142cbce16486cb49330c	=	2	20181011
03cdb1b94608142cbce16486cb49330c	=	4	20180307
03cdb1b94608142cbce16486cb49330c	=	4	20180607
03cdb1b94608142cbce16486cb49330c	=	4	20180628
03cdb1b94608142cbce16486cb49330c	=	4	20180731
03cdb1b94608142cbce16486cb49330c	=	4	20180816
03cdb1b94608142cbce16486cb49330c	=	8	20181207
03cdb1b94608142cbce16486cb49330c	=	8	20181210
03cdb1b94608142cbce16486cb49330c	>	8	20180821
03f89c6919ca848525978101297177fc	<=	0.03	20180118
03f89c6919ca848525978101297177fc	<=	0.03	20180413
03f89c6919ca848525978101297177fc	<=	0.03	20180822
03f89c6919ca848525978101297177fc	<=	0.03	20180926
03f89c6919ca848525978101297177fc	<=	0.03	20181127
03f89c6919ca848525978101297177fc	=	0.06	20180529
03f89c6919ca848525978101297177fc	=	0.06	20180702
03f89c6919ca848525978101297177fc	=	0.06	20181025
03f89c6919ca848525978101297177fc	=	0.12	20180126
03f89c6919ca848525978101297177fc	=	0.12	20180322
03f89c6919ca848525978101297177fc	=	0.12	20180514
03f89c6919ca848525978101297177fc	=	0.12	20180723
03f89c6919ca848525978101297177fc	=	0.5	20180704
03f89c6919ca848525978101297177fc	=	1	20180226
03f89c6919ca848525978101297177fc	=	2	20180518
040bf79542fce21afc4c742741cf87b5	<=	0.03	20180116
040bf79542fce21afc4c742741cf87b5	<=	0.03	20180305
040bf79542fce21afc4c742741cf87b5	<=	0.03	20180522
040bf79542fce21afc4c742741cf87b5	<=	0.03	20180923
040bf79542fce21afc4c742741cf87b5	<=	0.03	20181214
040bf79542fce21afc4c742741cf87b5	<=	0.03	20181229
040bf79542fce21afc4c742741cf87b5	=	0.06	20180714
040e9489e03c040f89d76762c499096e	<=	0.03	20180219
040e9489e03c040f89d76762c499096e	<=	0.03	20180312
040e9489e03c040f89d76762c499096e	<=	0.03	20180406
040e9489e03c040f89d76762c499096e	<=	0.03	20180412
040e9489e03c040f89d76762c499096e	<=	0.03	20180423
040e9489e03c040f89d76762c499096e	<=	0.03	20180515
040e9489e03c040f89d76762c499096e	<=	0.03	20180516
040e9489e03c040f89d76762c499096e	<=	0.03	20180517
040e9489e03c040f89d76762c499096e	<=	0.03	20180521
040e9489e03c040f89d76762c499096e	<=	0.03	20180605
040e9489e03c040f89d76762c499096e	<=	0.03	20180616
040e9489e03c040f89d76762c499096e	<=	0.03	20180625
040e9489e03c040f89d76762c499096e	<=	0.03	20180627
040e9489e03c040f89d76762c499096e	<=	0.03	20180703
040e9489e03c040f89d76762c499096e	<=	0.03	20180714
040e9489e03c040f89d76762c499096e	<=	0.03	20180719
040e9489e03c040f89d76762c499096e	<=	0.03	20180823
040e9489e03c040f89d76762c499096e	<=	0.03	20180903
040e9489e03c040f89d76762c499096e	<=	0.03	20181015
040e9489e03c040f89d76762c499096e	<=	0.03	20181016
040e9489e03c040f89d76762c499096e	<=	0.03	20181017
040e9489e03c040f89d76762c499096e	<=	0.03	20181023
040e9489e03c040f89d76762c499096e	<=	0.03	20181025
040e9489e03c040f89d76762c499096e	<=	0.03	20181025
040e9489e03c040f89d76762c499096e	<=	0.03	20181030
040e9489e03c040f89d76762c499096e	<=	0.03	20181105
040e9489e03c040f89d76762c499096e	<=	0.03	20181108
040e9489e03c040f89d76762c499096e	<=	0.03	20181112
040e9489e03c040f89d76762c499096e	<=	0.03	20181115
040e9489e03c040f89d76762c499096e	<=	0.03	20181126
040e9489e03c040f89d76762c499096e	<=	0.03	20181127
040e9489e03c040f89d76762c499096e	<=	0.03	20181214
040e9489e03c040f89d76762c499096e	<=	0.03	20181214
040e9489e03c040f89d76762c499096e	=	0.06	20180409
040e9489e03c040f89d76762c499096e	=	0.06	20180424
040e9489e03c040f89d76762c499096e	=	0.06	20180521
040e9489e03c040f89d76762c499096e	=	0.06	20180618
040e9489e03c040f89d76762c499096e	=	0.06	20180705
040e9489e03c040f89d76762c499096e	=	0.06	20180730
040e9489e03c040f89d76762c499096e	=	0.06	20180815
040e9489e03c040f89d76762c499096e	=	0.06	20181009
040e9489e03c040f89d76762c499096e	=	0.06	20181026
040e9489e03c040f89d76762c499096e	=	0.06	20181027
040e9489e03c040f89d76762c499096e	=	0.06	20181031
040e9489e03c040f89d76762c499096e	=	0.06	20181106
040e9489e03c040f89d76762c499096e	=	0.06	20181110
040e9489e03c040f89d76762c499096e	=	0.12	20180609
040e9489e03c040f89d76762c499096e	=	0.12	20180712
040e9489e03c040f89d76762c499096e	=	0.25	20180131
040e9489e03c040f89d76762c499096e	=	0.25	20180308
040e9489e03c040f89d76762c499096e	=	0.25	20180501
040e9489e03c040f89d76762c499096e	=	0.25	20180507
040e9489e03c040f89d76762c499096e	=	0.25	20181020
040e9489e03c040f89d76762c499096e	=	0.25	20181022
040e9489e03c040f89d76762c499096e	=	0.25	20181102
040e9489e03c040f89d76762c499096e	=	0.25	20181120
040e9489e03c040f89d76762c499096e	=	0.25	20181121
040e9489e03c040f89d76762c499096e	=	0.5	20180323
040e9489e03c040f89d76762c499096e	=	0.5	20180411
040e9489e03c040f89d76762c499096e	=	0.5	20180528
040e9489e03c040f89d76762c499096e	=	0.5	20181212
040e9489e03c040f89d76762c499096e	=	1	20180120
040e9489e03c040f89d76762c499096e	=	1	20180127
040e9489e03c040f89d76762c499096e	=	1	20180414
040e9489e03c040f89d76762c499096e	=	1	20180516
040e9489e03c040f89d76762c499096e	=	1	20180612
040e9489e03c040f89d76762c499096e	=	1	20180626
040e9489e03c040f89d76762c499096e	=	1	20180717
040e9489e03c040f89d76762c499096e	=	1	20180724
040e9489e03c040f89d76762c499096e	=	1	20180820
040e9489e03c040f89d76762c499096e	=	1	20181002
040e9489e03c040f89d76762c499096e	=	1	20181004
040e9489e03c040f89d76762c499096e	=	1	20181011
040e9489e03c040f89d76762c499096e	=	1	20181016
040e9489e03c040f89d76762c499096e	=	1	20181029
040e9489e03c040f89d76762c499096e	=	1	20181113
040e9489e03c040f89d76762c499096e	=	1	20181120
040e9489e03c040f89d76762c499096e	=	2	20180612
042e769916c3fd8ff7db5fe2d38e37a7	<=	0.06	20180127
042e769916c3fd8ff7db5fe2d38e37a7	<=	0.06	20180130
042e769916c3fd8ff7db5fe2d38e37a7	<=	0.06	20180201
042e769916c3fd8ff7db5fe2d38e37a7	<=	0.06	20180205
042e769916c3fd8ff7db5fe2d38e37a7	<=	0.06	20180209
042e769916c3fd8ff7db5fe2d38e37a7	<=	0.06	20180217
042e769916c3fd8ff7db5fe2d38e37a7	<=	0.06	20180305
042e769916c3fd8ff7db5fe2d38e37a7	<=	0.06	20180314
042e769916c3fd8ff7db5fe2d38e37a7	<=	0.06	20180317
042e769916c3fd8ff7db5fe2d38e37a7	<=	0.06	20180322
042e769916c3fd8ff7db5fe2d38e37a7	<=	0.06	20180323
042e769916c3fd8ff7db5fe2d38e37a7	<=	0.06	20180417
042e769916c3fd8ff7db5fe2d38e37a7	<=	0.06	20180423
042e769916c3fd8ff7db5fe2d38e37a7	<=	0.06	20180424
042e769916c3fd8ff7db5fe2d38e37a7	<=	0.06	20180517
042e769916c3fd8ff7db5fe2d38e37a7	<=	0.06	20180607
042e769916c3fd8ff7db5fe2d38e37a7	<=	0.06	20180622
042e769916c3fd8ff7db5fe2d38e37a7	<=	0.06	20180711
042e769916c3fd8ff7db5fe2d38e37a7	<=	0.06	20180802
042e769916c3fd8ff7db5fe2d38e37a7	<=	0.06	20180816
042e769916c3fd8ff7db5fe2d38e37a7	<=	0.06	20180822
042e769916c3fd8ff7db5fe2d38e37a7	<=	0.06	20180827
042e769916c3fd8ff7db5fe2d38e37a7	<=	0.06	20180827
042e769916c3fd8ff7db5fe2d38e37a7	<=	0.06	20180827
042e769916c3fd8ff7db5fe2d38e37a7	<=	0.06	20180921
042e769916c3fd8ff7db5fe2d38e37a7	<=	0.06	20181001
042e769916c3fd8ff7db5fe2d38e37a7	<=	0.06	20181011
042e769916c3fd8ff7db5fe2d38e37a7	<=	0.06	20181105
0445796a70cec260aa17697df40b0078	<=	0.03	20180217
0445796a70cec260aa17697df40b0078	<=	0.03	20180322
0445796a70cec260aa17697df40b0078	<=	0.03	20180406
0445796a70cec260aa17697df40b0078	<=	0.03	20181127
0445796a70cec260aa17697df40b0078	=	0.06	20180518
0445796a70cec260aa17697df40b0078	=	0.25	20180609
0445796a70cec260aa17697df40b0078	=	0.25	20181127
0445796a70cec260aa17697df40b0078	=	1	20180306
0445796a70cec260aa17697df40b0078	=	1	20180507
04548876a8f129162a89d91d08072443	<=	0.06	20180102
04548876a8f129162a89d91d08072443	<=	0.06	20180105
04548876a8f129162a89d91d08072443	<=	0.06	20180108
04548876a8f129162a89d91d08072443	<=	0.06	20180123
04548876a8f129162a89d91d08072443	<=	0.06	20180129
04548876a8f129162a89d91d08072443	<=	0.06	20180129
04548876a8f129162a89d91d08072443	<=	0.06	20180208
04548876a8f129162a89d91d08072443	<=	0.06	20180211
04548876a8f129162a89d91d08072443	<=	0.06	20180214
04548876a8f129162a89d91d08072443	<=	0.06	20180220
04548876a8f129162a89d91d08072443	<=	0.06	20180225
04548876a8f129162a89d91d08072443	<=	0.06	20180305
04548876a8f129162a89d91d08072443	<=	0.06	20180326
04548876a8f129162a89d91d08072443	<=	0.06	20180329
04548876a8f129162a89d91d08072443	<=	0.06	20180330
04548876a8f129162a89d91d08072443	<=	0.06	20180402
04548876a8f129162a89d91d08072443	<=	0.06	20180423
04548876a8f129162a89d91d08072443	<=	0.06	20180427
04548876a8f129162a89d91d08072443	<=	0.06	20180430
04548876a8f129162a89d91d08072443	<=	0.06	20180430
04548876a8f129162a89d91d08072443	<=	0.06	20180501
04548876a8f129162a89d91d08072443	<=	0.06	20180501
04548876a8f129162a89d91d08072443	<=	0.06	20180502
04548876a8f129162a89d91d08072443	<=	0.06	20180508
04548876a8f129162a89d91d08072443	<=	0.06	20180510
04548876a8f129162a89d91d08072443	<=	0.06	20180512
04548876a8f129162a89d91d08072443	<=	0.06	20180514
04548876a8f129162a89d91d08072443	<=	0.06	20180514
04548876a8f129162a89d91d08072443	<=	0.06	20180522
04548876a8f129162a89d91d08072443	<=	0.06	20180528
04548876a8f129162a89d91d08072443	<=	0.06	20180529
04548876a8f129162a89d91d08072443	<=	0.06	20180604
04548876a8f129162a89d91d08072443	<=	0.06	20180604
04548876a8f129162a89d91d08072443	<=	0.06	20180605
04548876a8f129162a89d91d08072443	<=	0.06	20180608
04548876a8f129162a89d91d08072443	<=	0.06	20180612
04548876a8f129162a89d91d08072443	<=	0.06	20180613
04548876a8f129162a89d91d08072443	<=	0.06	20180620
04548876a8f129162a89d91d08072443	<=	0.06	20180625
04548876a8f129162a89d91d08072443	<=	0.06	20180625
04548876a8f129162a89d91d08072443	<=	0.06	20180628
04548876a8f129162a89d91d08072443	<=	0.06	20180628
04548876a8f129162a89d91d08072443	<=	0.06	20180702
04548876a8f129162a89d91d08072443	<=	0.06	20180704
04548876a8f129162a89d91d08072443	<=	0.06	20180709
04548876a8f129162a89d91d08072443	<=	0.06	20180712
04548876a8f129162a89d91d08072443	<=	0.06	20180719
04548876a8f129162a89d91d08072443	<=	0.06	20180729
04548876a8f129162a89d91d08072443	<=	0.06	20180731
04548876a8f129162a89d91d08072443	<=	0.06	20180803
04548876a8f129162a89d91d08072443	<=	0.06	20180807
04548876a8f129162a89d91d08072443	<=	0.06	20180808
04548876a8f129162a89d91d08072443	<=	0.06	20180812
04548876a8f129162a89d91d08072443	<=	0.06	20180815
04548876a8f129162a89d91d08072443	<=	0.06	20180829
04548876a8f129162a89d91d08072443	<=	0.06	20180829
04548876a8f129162a89d91d08072443	<=	0.06	20180831
04548876a8f129162a89d91d08072443	<=	0.06	20180903
04548876a8f129162a89d91d08072443	<=	0.06	20180903
04548876a8f129162a89d91d08072443	<=	0.06	20180906
04548876a8f129162a89d91d08072443	<=	0.06	20180907
04548876a8f129162a89d91d08072443	<=	0.06	20180910
04548876a8f129162a89d91d08072443	<=	0.06	20180910
04548876a8f129162a89d91d08072443	<=	0.06	20180911
04548876a8f129162a89d91d08072443	<=	0.06	20180925
04548876a8f129162a89d91d08072443	<=	0.06	20180925
04548876a8f129162a89d91d08072443	<=	0.06	20180928
04548876a8f129162a89d91d08072443	<=	0.06	20181001
04548876a8f129162a89d91d08072443	<=	0.06	20181009
04548876a8f129162a89d91d08072443	<=	0.06	20181010
04548876a8f129162a89d91d08072443	<=	0.06	20181013
04548876a8f129162a89d91d08072443	<=	0.06	20181015
04548876a8f129162a89d91d08072443	<=	0.06	20181018
04548876a8f129162a89d91d08072443	<=	0.06	20181022
04548876a8f129162a89d91d08072443	<=	0.06	20181026
04548876a8f129162a89d91d08072443	<=	0.06	20181031
04548876a8f129162a89d91d08072443	<=	0.06	20181106
04548876a8f129162a89d91d08072443	<=	0.06	20181108
04548876a8f129162a89d91d08072443	<=	0.06	20181112
04548876a8f129162a89d91d08072443	<=	0.06	20181116
04548876a8f129162a89d91d08072443	<=	0.06	20181121
04548876a8f129162a89d91d08072443	<=	0.06	20181127
04548876a8f129162a89d91d08072443	<=	0.06	20181129
04548876a8f129162a89d91d08072443	<=	0.06	20181129
04548876a8f129162a89d91d08072443	<=	0.06	20181204
04548876a8f129162a89d91d08072443	<=	0.06	20181206
04548876a8f129162a89d91d08072443	<=	0.06	20181210
04548876a8f129162a89d91d08072443	<=	0.06	20181213
04548876a8f129162a89d91d08072443	<=	0.06	20181217
04548876a8f129162a89d91d08072443	<=	0.06	20181218
04548876a8f129162a89d91d08072443	<=	0.06	20181220
04548876a8f129162a89d91d08072443	<=	0.06	20181220
04548876a8f129162a89d91d08072443	<=	0.06	20181225
04548876a8f129162a89d91d08072443	<=	0.06	20181228
04548876a8f129162a89d91d08072443	=	0.06	20180611
04548876a8f129162a89d91d08072443	=	0.12	20180416
04548876a8f129162a89d91d08072443	=	0.12	20180427
04548876a8f129162a89d91d08072443	=	0.12	20180427
04548876a8f129162a89d91d08072443	=	0.12	20180612
04548876a8f129162a89d91d08072443	=	0.12	20180712
04548876a8f129162a89d91d08072443	=	0.12	20181126
04548876a8f129162a89d91d08072443	=	0.25	20181023
04548876a8f129162a89d91d08072443	=	0.5	20180208
04548876a8f129162a89d91d08072443	=	0.5	20180214
04548876a8f129162a89d91d08072443	=	0.5	20180515
04548876a8f129162a89d91d08072443	=	0.5	20180524
04548876a8f129162a89d91d08072443	=	0.5	20180717
04548876a8f129162a89d91d08072443	=	0.5	20180808
04548876a8f129162a89d91d08072443	=	0.5	20180812
04548876a8f129162a89d91d08072443	=	0.5	20180827
04548876a8f129162a89d91d08072443	=	1	20180104
04548876a8f129162a89d91d08072443	=	1	20180109
04548876a8f129162a89d91d08072443	=	1	20180313
04548876a8f129162a89d91d08072443	=	1	20180328
04548876a8f129162a89d91d08072443	=	1	20180413
04548876a8f129162a89d91d08072443	=	1	20180528
04548876a8f129162a89d91d08072443	=	1	20180529
04548876a8f129162a89d91d08072443	=	1	20180607
04548876a8f129162a89d91d08072443	=	1	20180628
04548876a8f129162a89d91d08072443	=	1	20180629
04548876a8f129162a89d91d08072443	=	1	20180710
04548876a8f129162a89d91d08072443	=	1	20180730
04548876a8f129162a89d91d08072443	=	1	20180801
04548876a8f129162a89d91d08072443	=	1	20180810
04548876a8f129162a89d91d08072443	=	1	20180812
04548876a8f129162a89d91d08072443	=	1	20180814
04548876a8f129162a89d91d08072443	=	1	20180816
04548876a8f129162a89d91d08072443	=	1	20180820
04548876a8f129162a89d91d08072443	=	1	20180906
04548876a8f129162a89d91d08072443	=	1	20180914
04548876a8f129162a89d91d08072443	=	1	20181002
04548876a8f129162a89d91d08072443	=	1	20181015
04548876a8f129162a89d91d08072443	=	1	20181015
04548876a8f129162a89d91d08072443	=	1	20181017
04548876a8f129162a89d91d08072443	=	1	20181120
04548876a8f129162a89d91d08072443	=	1	20181212
04548876a8f129162a89d91d08072443	=	2	20180104
04548876a8f129162a89d91d08072443	=	2	20180206
04548876a8f129162a89d91d08072443	=	2	20180314
04548876a8f129162a89d91d08072443	=	2	20180328
04548876a8f129162a89d91d08072443	=	2	20180416
04548876a8f129162a89d91d08072443	=	2	20180423
04548876a8f129162a89d91d08072443	=	2	20180425
04548876a8f129162a89d91d08072443	=	2	20180430
04548876a8f129162a89d91d08072443	=	2	20180619
04548876a8f129162a89d91d08072443	=	2	20180619
04548876a8f129162a89d91d08072443	=	2	20180622
04548876a8f129162a89d91d08072443	=	2	20180720
04548876a8f129162a89d91d08072443	=	2	20180912
04548876a8f129162a89d91d08072443	=	2	20181016
04548876a8f129162a89d91d08072443	=	2	20181102
04548876a8f129162a89d91d08072443	=	2	20181106
04548876a8f129162a89d91d08072443	=	2	20181107
04548876a8f129162a89d91d08072443	=	2	20181121
04548876a8f129162a89d91d08072443	=	2	20181127
04548876a8f129162a89d91d08072443	=	4	20180910
04548876a8f129162a89d91d08072443	>=	8	20181212
04aeb122f4b57db235d846db6c0b3555	<=	0.06	20180104
04aeb122f4b57db235d846db6c0b3555	<=	0.06	20180112
04aeb122f4b57db235d846db6c0b3555	<=	0.06	20180123
04aeb122f4b57db235d846db6c0b3555	<=	0.06	20180124
04aeb122f4b57db235d846db6c0b3555	<=	0.06	20180205
04aeb122f4b57db235d846db6c0b3555	<=	0.06	20180205
04aeb122f4b57db235d846db6c0b3555	<=	0.06	20180214
04aeb122f4b57db235d846db6c0b3555	<=	0.06	20180214
04aeb122f4b57db235d846db6c0b3555	<=	0.06	20180215
04aeb122f4b57db235d846db6c0b3555	<=	0.06	20180305
04aeb122f4b57db235d846db6c0b3555	<=	0.06	20180312
04aeb122f4b57db235d846db6c0b3555	<=	0.06	20180329
04aeb122f4b57db235d846db6c0b3555	<=	0.06	20180405
04aeb122f4b57db235d846db6c0b3555	<=	0.06	20180416
04aeb122f4b57db235d846db6c0b3555	<=	0.06	20180506
04aeb122f4b57db235d846db6c0b3555	<=	0.06	20180507
04aeb122f4b57db235d846db6c0b3555	<=	0.06	20180508
04aeb122f4b57db235d846db6c0b3555	<=	0.06	20180514
04aeb122f4b57db235d846db6c0b3555	<=	0.06	20180514
04aeb122f4b57db235d846db6c0b3555	<=	0.06	20180516
04aeb122f4b57db235d846db6c0b3555	<=	0.06	20180524
04aeb122f4b57db235d846db6c0b3555	<=	0.06	20180528
04aeb122f4b57db235d846db6c0b3555	<=	0.06	20180529
04aeb122f4b57db235d846db6c0b3555	<=	0.06	20180606
04aeb122f4b57db235d846db6c0b3555	<=	0.06	20180611
04aeb122f4b57db235d846db6c0b3555	<=	0.06	20180730
04aeb122f4b57db235d846db6c0b3555	<=	0.06	20180831
04aeb122f4b57db235d846db6c0b3555	<=	0.06	20180906
04aeb122f4b57db235d846db6c0b3555	<=	0.06	20181007
04aeb122f4b57db235d846db6c0b3555	<=	0.06	20181017
04aeb122f4b57db235d846db6c0b3555	<=	0.06	20181210
04aeb122f4b57db235d846db6c0b3555	=	0.25	20180208
04aeb122f4b57db235d846db6c0b3555	=	0.25	20180608
04aeb122f4b57db235d846db6c0b3555	=	0.25	20181013
04aeb122f4b57db235d846db6c0b3555	=	0.5	20180205
04aeb122f4b57db235d846db6c0b3555	=	0.5	20180222
04aeb122f4b57db235d846db6c0b3555	=	0.5	20180730
04aeb122f4b57db235d846db6c0b3555	=	0.5	20180905
04aeb122f4b57db235d846db6c0b3555	=	1	20180524
04aeb122f4b57db235d846db6c0b3555	=	1	20180828
04aeb122f4b57db235d846db6c0b3555	=	1	20181004
04aeb122f4b57db235d846db6c0b3555	=	1	20181109
04aeb122f4b57db235d846db6c0b3555	=	2	20180209
04aeb122f4b57db235d846db6c0b3555	=	2	20180307
04c53919df9619dcd2f94fc02a748f56	<=	0.01	20181227
04c53919df9619dcd2f94fc02a748f56	=	0.01	20181026
04c53919df9619dcd2f94fc02a748f56	=	0.016	20180105
04c53919df9619dcd2f94fc02a748f56	=	0.016	20180117
04c53919df9619dcd2f94fc02a748f56	=	0.016	20180326
04c53919df9619dcd2f94fc02a748f56	=	0.016	20180326
04c53919df9619dcd2f94fc02a748f56	=	0.02	20180710
04c53919df9619dcd2f94fc02a748f56	=	0.03	20180110
04c53919df9619dcd2f94fc02a748f56	=	0.03	20180226
04c53919df9619dcd2f94fc02a748f56	=	0.03	20180326
04c53919df9619dcd2f94fc02a748f56	=	0.03	20180416
04c53919df9619dcd2f94fc02a748f56	=	0.03	20180416
04c53919df9619dcd2f94fc02a748f56	=	0.03	20180416
04c53919df9619dcd2f94fc02a748f56	=	0.03	20180515
04c53919df9619dcd2f94fc02a748f56	=	0.03	20180713
04c53919df9619dcd2f94fc02a748f56	=	0.03	20180723
04c53919df9619dcd2f94fc02a748f56	=	0.03	20180814
04c53919df9619dcd2f94fc02a748f56	=	0.03	20181009
04c53919df9619dcd2f94fc02a748f56	=	0.03	20181107
04c53919df9619dcd2f94fc02a748f56	=	0.03	20181115
04c53919df9619dcd2f94fc02a748f56	=	0.03	20181127
04c53919df9619dcd2f94fc02a748f56	=	0.03	20181212
04c53919df9619dcd2f94fc02a748f56	=	0.03	20181225
04c53919df9619dcd2f94fc02a748f56	=	0.06	20180226
04c53919df9619dcd2f94fc02a748f56	=	0.06	20180227
04c53919df9619dcd2f94fc02a748f56	=	0.06	20180328
04c53919df9619dcd2f94fc02a748f56	=	0.06	20180329
04c53919df9619dcd2f94fc02a748f56	=	0.06	20180403
04c53919df9619dcd2f94fc02a748f56	=	0.06	20180517
04c53919df9619dcd2f94fc02a748f56	=	0.06	20180719
04c53919df9619dcd2f94fc02a748f56	=	0.06	20180920
04c53919df9619dcd2f94fc02a748f56	=	0.06	20181105
04c53919df9619dcd2f94fc02a748f56	=	0.06	20181108
04c53919df9619dcd2f94fc02a748f56	=	0.12	20180112
04c53919df9619dcd2f94fc02a748f56	=	0.12	20180524
04c53919df9619dcd2f94fc02a748f56	=	0.25	20180111
04c53919df9619dcd2f94fc02a748f56	=	0.25	20180227
04c53919df9619dcd2f94fc02a748f56	=	0.25	20180327
04c53919df9619dcd2f94fc02a748f56	=	0.25	20180330
04c53919df9619dcd2f94fc02a748f56	=	0.25	20180410
04c53919df9619dcd2f94fc02a748f56	=	0.25	20180509
04c53919df9619dcd2f94fc02a748f56	=	0.25	20180615
04c53919df9619dcd2f94fc02a748f56	=	0.25	20181116
04c53919df9619dcd2f94fc02a748f56	=	0.25	20181126
04c53919df9619dcd2f94fc02a748f56	=	0.5	20180109
04c53919df9619dcd2f94fc02a748f56	=	0.5	20180119
04c53919df9619dcd2f94fc02a748f56	=	0.5	20180129
04c53919df9619dcd2f94fc02a748f56	=	0.5	20180412
04c53919df9619dcd2f94fc02a748f56	=	0.5	20180502
04c53919df9619dcd2f94fc02a748f56	=	0.5	20180723
04c53919df9619dcd2f94fc02a748f56	=	0.5	20180810
04c53919df9619dcd2f94fc02a748f56	=	0.5	20181015
04c53919df9619dcd2f94fc02a748f56	=	0.5	20181022
04c53919df9619dcd2f94fc02a748f56	=	0.5	20181105
04c53919df9619dcd2f94fc02a748f56	=	0.5	20181218
04c53919df9619dcd2f94fc02a748f56	=	1	20180117
04c53919df9619dcd2f94fc02a748f56	=	1	20180222
04c53919df9619dcd2f94fc02a748f56	=	1	20180627
04c53919df9619dcd2f94fc02a748f56	=	1	20181024
04c53919df9619dcd2f94fc02a748f56	=	1	20181026
04c53919df9619dcd2f94fc02a748f56	=	2	20180416
04c53919df9619dcd2f94fc02a748f56	=	2	20180706
04c53919df9619dcd2f94fc02a748f56	=	2	20181225
04fa15a8a4d0486e0eafe7ee7398e7d6	<=	0.03	20180130
04fa15a8a4d0486e0eafe7ee7398e7d6	<=	0.03	20180302
04fa15a8a4d0486e0eafe7ee7398e7d6	<=	0.03	20180419
04fa15a8a4d0486e0eafe7ee7398e7d6	<=	0.03	20180423
04fa15a8a4d0486e0eafe7ee7398e7d6	<=	0.03	20180513
04fa15a8a4d0486e0eafe7ee7398e7d6	<=	0.03	20180514
04fa15a8a4d0486e0eafe7ee7398e7d6	<=	0.03	20180519
04fa15a8a4d0486e0eafe7ee7398e7d6	<=	0.03	20180519
04fa15a8a4d0486e0eafe7ee7398e7d6	<=	0.03	20181011
04fa15a8a4d0486e0eafe7ee7398e7d6	=	0.06	20180309
04fa15a8a4d0486e0eafe7ee7398e7d6	=	0.06	20180722
04fa15a8a4d0486e0eafe7ee7398e7d6	=	0.12	20180803
04fa15a8a4d0486e0eafe7ee7398e7d6	=	0.12	20181010
04fa15a8a4d0486e0eafe7ee7398e7d6	=	0.12	20181107
04fa15a8a4d0486e0eafe7ee7398e7d6	=	0.12	20181130
04fa15a8a4d0486e0eafe7ee7398e7d6	=	0.25	20180122
04fa15a8a4d0486e0eafe7ee7398e7d6	=	0.25	20180123
04fa15a8a4d0486e0eafe7ee7398e7d6	=	0.5	20180208
04fa15a8a4d0486e0eafe7ee7398e7d6	=	0.5	20180305
04fa15a8a4d0486e0eafe7ee7398e7d6	=	1	20180620
051ee826468b0b56a196870e2dc37be5	<=	0.06	20180109
051ee826468b0b56a196870e2dc37be5	<=	0.06	20180109
051ee826468b0b56a196870e2dc37be5	<=	0.06	20180110
051ee826468b0b56a196870e2dc37be5	<=	0.06	20180110
051ee826468b0b56a196870e2dc37be5	<=	0.06	20180116
051ee826468b0b56a196870e2dc37be5	<=	0.06	20180119
051ee826468b0b56a196870e2dc37be5	<=	0.06	20180315
051ee826468b0b56a196870e2dc37be5	<=	0.06	20180420
051ee826468b0b56a196870e2dc37be5	<=	0.06	20180723
051ee826468b0b56a196870e2dc37be5	<=	0.06	20180802
051ee826468b0b56a196870e2dc37be5	<=	0.06	20180910
051ee826468b0b56a196870e2dc37be5	<=	0.06	20180926
051ee826468b0b56a196870e2dc37be5	<=	0.06	20181003
051ee826468b0b56a196870e2dc37be5	<=	0.06	20181025
051ee826468b0b56a196870e2dc37be5	<=	0.06	20181025
051ee826468b0b56a196870e2dc37be5	<=	0.06	20181205
051ee826468b0b56a196870e2dc37be5	<=	0.06	20181219
051ee826468b0b56a196870e2dc37be5	<=	0.06	20181219
051ee826468b0b56a196870e2dc37be5	<=	0.06	20181222
051ee826468b0b56a196870e2dc37be5	=	0.12	20180903
051ee826468b0b56a196870e2dc37be5	=	1	20180217
051ee826468b0b56a196870e2dc37be5	=	1	20180608
051ee826468b0b56a196870e2dc37be5	=	1	20180621
051ee826468b0b56a196870e2dc37be5	=	1	20180622
051ee826468b0b56a196870e2dc37be5	=	1	20180813
051ee826468b0b56a196870e2dc37be5	=	1	20180910
051ee826468b0b56a196870e2dc37be5	=	1	20181018
051ee826468b0b56a196870e2dc37be5	=	1	20181119
051ee826468b0b56a196870e2dc37be5	=	1	20181124
051ee826468b0b56a196870e2dc37be5	=	2	20181009
051ee826468b0b56a196870e2dc37be5	>	4	20180628
0521e76f09a26aa3f733630eee037872	<=	0.03	20180103
0521e76f09a26aa3f733630eee037872	<=	0.03	20180104
0521e76f09a26aa3f733630eee037872	<=	0.03	20180107
0521e76f09a26aa3f733630eee037872	<=	0.03	20180109
0521e76f09a26aa3f733630eee037872	<=	0.03	20180109
0521e76f09a26aa3f733630eee037872	<=	0.03	20180110
0521e76f09a26aa3f733630eee037872	<=	0.03	20180111
0521e76f09a26aa3f733630eee037872	<=	0.03	20180122
0521e76f09a26aa3f733630eee037872	<=	0.03	20180122
0521e76f09a26aa3f733630eee037872	<=	0.03	20180206
0521e76f09a26aa3f733630eee037872	<=	0.03	20180218
0521e76f09a26aa3f733630eee037872	<=	0.03	20180226
0521e76f09a26aa3f733630eee037872	<=	0.03	20180301
0521e76f09a26aa3f733630eee037872	<=	0.03	20180302
0521e76f09a26aa3f733630eee037872	<=	0.03	20180305
0521e76f09a26aa3f733630eee037872	<=	0.03	20180306
0521e76f09a26aa3f733630eee037872	<=	0.03	20180316
0521e76f09a26aa3f733630eee037872	<=	0.03	20180328
0521e76f09a26aa3f733630eee037872	<=	0.03	20180329
0521e76f09a26aa3f733630eee037872	<=	0.03	20180405
0521e76f09a26aa3f733630eee037872	<=	0.03	20180420
0521e76f09a26aa3f733630eee037872	<=	0.03	20180425
0521e76f09a26aa3f733630eee037872	<=	0.03	20180529
0521e76f09a26aa3f733630eee037872	<=	0.03	20180621
0521e76f09a26aa3f733630eee037872	<=	0.03	20180703
0521e76f09a26aa3f733630eee037872	<=	0.03	20180727
0521e76f09a26aa3f733630eee037872	<=	0.03	20180731
0521e76f09a26aa3f733630eee037872	<=	0.03	20180801
0521e76f09a26aa3f733630eee037872	<=	0.03	20180802
0521e76f09a26aa3f733630eee037872	<=	0.03	20180809
0521e76f09a26aa3f733630eee037872	<=	0.03	20180814
0521e76f09a26aa3f733630eee037872	<=	0.03	20180821
0521e76f09a26aa3f733630eee037872	<=	0.03	20180920
0521e76f09a26aa3f733630eee037872	<=	0.03	20180927
0521e76f09a26aa3f733630eee037872	<=	0.03	20181009
0521e76f09a26aa3f733630eee037872	<=	0.03	20181016
0521e76f09a26aa3f733630eee037872	<=	0.03	20181102
0521e76f09a26aa3f733630eee037872	<=	0.03	20181114
0521e76f09a26aa3f733630eee037872	<=	0.03	20181126
0521e76f09a26aa3f733630eee037872	=	0.06	20180110
0521e76f09a26aa3f733630eee037872	=	0.06	20180116
0521e76f09a26aa3f733630eee037872	=	0.06	20180710
0521e76f09a26aa3f733630eee037872	=	0.06	20180731
0521e76f09a26aa3f733630eee037872	=	0.06	20180905
0521e76f09a26aa3f733630eee037872	=	0.06	20180925
0521e76f09a26aa3f733630eee037872	=	0.06	20181203
0521e76f09a26aa3f733630eee037872	=	0.12	20180104
0521e76f09a26aa3f733630eee037872	=	0.12	20180828
0521e76f09a26aa3f733630eee037872	=	0.25	20180115
0521e76f09a26aa3f733630eee037872	=	0.25	20180130
0521e76f09a26aa3f733630eee037872	=	0.25	20180501
0521e76f09a26aa3f733630eee037872	=	0.25	20180827
0521e76f09a26aa3f733630eee037872	=	0.5	20180207
0521e76f09a26aa3f733630eee037872	=	0.5	20180417
0521e76f09a26aa3f733630eee037872	=	0.5	20180529
0521e76f09a26aa3f733630eee037872	=	0.5	20181017
0521e76f09a26aa3f733630eee037872	=	0.5	20181101
0521e76f09a26aa3f733630eee037872	=	0.5	20181113
0521e76f09a26aa3f733630eee037872	=	0.5	20181114
0521e76f09a26aa3f733630eee037872	=	1	20180131
0521e76f09a26aa3f733630eee037872	=	1	20180717
0521e76f09a26aa3f733630eee037872	=	1	20180731
0521e76f09a26aa3f733630eee037872	=	1	20181114
0521e76f09a26aa3f733630eee037872	=	1	20181212
0521e76f09a26aa3f733630eee037872	=	1	20181225
0521e76f09a26aa3f733630eee037872	=	2	20180122
0521e76f09a26aa3f733630eee037872	=	2	20180419
0521e76f09a26aa3f733630eee037872	=	2	20180517
0521e76f09a26aa3f733630eee037872	=	2	20180523
0521e76f09a26aa3f733630eee037872	=	2	20180528
0521e76f09a26aa3f733630eee037872	=	2	20180726
0521e76f09a26aa3f733630eee037872	=	2	20180814
0521e76f09a26aa3f733630eee037872	=	4	20180427
0521e76f09a26aa3f733630eee037872	=	4	20180712
0521e76f09a26aa3f733630eee037872	=	4	20180905
0521e76f09a26aa3f733630eee037872	=	4	20181127
0521e76f09a26aa3f733630eee037872	=	4	20181129
057905843045ceaaebea699e87197f4c	<=	0.03	20180129
057905843045ceaaebea699e87197f4c	<=	0.03	20180428
057905843045ceaaebea699e87197f4c	<=	0.03	20180510
057905843045ceaaebea699e87197f4c	<=	0.03	20180713
057905843045ceaaebea699e87197f4c	<=	0.03	20180730
057905843045ceaaebea699e87197f4c	<=	0.03	20180822
057905843045ceaaebea699e87197f4c	<=	0.03	20180908
057905843045ceaaebea699e87197f4c	<=	0.03	20181001
057905843045ceaaebea699e87197f4c	<=	0.03	20181002
057905843045ceaaebea699e87197f4c	<=	0.03	20181011
057905843045ceaaebea699e87197f4c	<=	0.03	20181112
057905843045ceaaebea699e87197f4c	<=	0.03	20181227
057905843045ceaaebea699e87197f4c	=	0.06	20180118
057905843045ceaaebea699e87197f4c	=	0.06	20180507
057905843045ceaaebea699e87197f4c	=	0.06	20180714
057905843045ceaaebea699e87197f4c	=	0.06	20180717
057905843045ceaaebea699e87197f4c	=	0.06	20180830
057905843045ceaaebea699e87197f4c	=	0.06	20180903
057905843045ceaaebea699e87197f4c	=	0.06	20180910
057905843045ceaaebea699e87197f4c	=	0.12	20180129
057905843045ceaaebea699e87197f4c	=	0.12	20180129
057905843045ceaaebea699e87197f4c	=	0.12	20180709
057905843045ceaaebea699e87197f4c	=	0.5	20180315
057905843045ceaaebea699e87197f4c	=	0.5	20180507
057905843045ceaaebea699e87197f4c	=	0.5	20180608
057905843045ceaaebea699e87197f4c	=	0.5	20180730
05a97e7085bc41ac8aac39adbccca891	<=	0.03	20180102
05a97e7085bc41ac8aac39adbccca891	<=	0.03	20180109
05a97e7085bc41ac8aac39adbccca891	<=	0.03	20180109
05a97e7085bc41ac8aac39adbccca891	<=	0.03	20180110
05a97e7085bc41ac8aac39adbccca891	<=	0.03	20180122
05a97e7085bc41ac8aac39adbccca891	<=	0.03	20180126
05a97e7085bc41ac8aac39adbccca891	<=	0.03	20180126
05a97e7085bc41ac8aac39adbccca891	<=	0.03	20180130
05a97e7085bc41ac8aac39adbccca891	<=	0.03	20180205
05a97e7085bc41ac8aac39adbccca891	<=	0.03	20180206
05a97e7085bc41ac8aac39adbccca891	<=	0.03	20180209
05a97e7085bc41ac8aac39adbccca891	<=	0.03	20180209
05a97e7085bc41ac8aac39adbccca891	<=	0.03	20180219
05a97e7085bc41ac8aac39adbccca891	<=	0.03	20180222
05a97e7085bc41ac8aac39adbccca891	<=	0.03	20180226
05a97e7085bc41ac8aac39adbccca891	<=	0.03	20180226
05a97e7085bc41ac8aac39adbccca891	<=	0.03	20180305
05a97e7085bc41ac8aac39adbccca891	<=	0.03	20180305
05a97e7085bc41ac8aac39adbccca891	<=	0.03	20180312
05a97e7085bc41ac8aac39adbccca891	<=	0.03	20180316
05a97e7085bc41ac8aac39adbccca891	<=	0.03	20180406
05a97e7085bc41ac8aac39adbccca891	<=	0.03	20180409
05a97e7085bc41ac8aac39adbccca891	<=	0.03	20180410
05a97e7085bc41ac8aac39adbccca891	<=	0.03	20180417
05a97e7085bc41ac8aac39adbccca891	<=	0.03	20180501
05a97e7085bc41ac8aac39adbccca891	<=	0.03	20180501
05a97e7085bc41ac8aac39adbccca891	<=	0.03	20180510
05a97e7085bc41ac8aac39adbccca891	<=	0.03	20180515
05a97e7085bc41ac8aac39adbccca891	<=	0.03	20180516
05a97e7085bc41ac8aac39adbccca891	<=	0.03	20180516
05a97e7085bc41ac8aac39adbccca891	<=	0.03	20180521
05a97e7085bc41ac8aac39adbccca891	<=	0.03	20180521
05a97e7085bc41ac8aac39adbccca891	<=	0.03	20180524
05a97e7085bc41ac8aac39adbccca891	<=	0.03	20180525
05a97e7085bc41ac8aac39adbccca891	<=	0.03	20180531
05a97e7085bc41ac8aac39adbccca891	<=	0.03	20180605
05a97e7085bc41ac8aac39adbccca891	<=	0.03	20180606
05a97e7085bc41ac8aac39adbccca891	<=	0.03	20180614
05a97e7085bc41ac8aac39adbccca891	<=	0.03	20180614
05a97e7085bc41ac8aac39adbccca891	<=	0.03	20180615
05a97e7085bc41ac8aac39adbccca891	<=	0.03	20180625
05a97e7085bc41ac8aac39adbccca891	<=	0.03	20180713
05a97e7085bc41ac8aac39adbccca891	<=	0.03	20180720
05a97e7085bc41ac8aac39adbccca891	<=	0.03	20180730
05a97e7085bc41ac8aac39adbccca891	<=	0.03	20180801
05a97e7085bc41ac8aac39adbccca891	<=	0.03	20180803
05a97e7085bc41ac8aac39adbccca891	<=	0.03	20180806
05a97e7085bc41ac8aac39adbccca891	<=	0.03	20180828
05a97e7085bc41ac8aac39adbccca891	<=	0.03	20180829
05a97e7085bc41ac8aac39adbccca891	<=	0.03	20180903
05a97e7085bc41ac8aac39adbccca891	<=	0.03	20180905
05a97e7085bc41ac8aac39adbccca891	<=	0.03	20180905
05a97e7085bc41ac8aac39adbccca891	<=	0.03	20180914
05a97e7085bc41ac8aac39adbccca891	<=	0.03	20180925
05a97e7085bc41ac8aac39adbccca891	<=	0.03	20181015
05a97e7085bc41ac8aac39adbccca891	<=	0.03	20181017
05a97e7085bc41ac8aac39adbccca891	<=	0.03	20181022
05a97e7085bc41ac8aac39adbccca891	<=	0.03	20181029
05a97e7085bc41ac8aac39adbccca891	<=	0.03	20181105
05a97e7085bc41ac8aac39adbccca891	<=	0.03	20181107
05a97e7085bc41ac8aac39adbccca891	<=	0.03	20181109
05a97e7085bc41ac8aac39adbccca891	<=	0.03	20181112
05a97e7085bc41ac8aac39adbccca891	<=	0.03	20181112
05a97e7085bc41ac8aac39adbccca891	<=	0.03	20181114
05a97e7085bc41ac8aac39adbccca891	<=	0.03	20181116
05a97e7085bc41ac8aac39adbccca891	<=	0.03	20181118
05a97e7085bc41ac8aac39adbccca891	<=	0.03	20181119
05a97e7085bc41ac8aac39adbccca891	<=	0.03	20181129
05a97e7085bc41ac8aac39adbccca891	<=	0.03	20181217
05a97e7085bc41ac8aac39adbccca891	<=	0.03	20181217
05a97e7085bc41ac8aac39adbccca891	<=	0.03	20181226
05a97e7085bc41ac8aac39adbccca891	=	0.06	20180109
05a97e7085bc41ac8aac39adbccca891	=	0.06	20180111
05a97e7085bc41ac8aac39adbccca891	=	0.06	20180115
05a97e7085bc41ac8aac39adbccca891	=	0.06	20180116
05a97e7085bc41ac8aac39adbccca891	=	0.06	20180131
05a97e7085bc41ac8aac39adbccca891	=	0.06	20180201
05a97e7085bc41ac8aac39adbccca891	=	0.06	20180215
05a97e7085bc41ac8aac39adbccca891	=	0.06	20180226
05a97e7085bc41ac8aac39adbccca891	=	0.06	20180312
05a97e7085bc41ac8aac39adbccca891	=	0.06	20180313
05a97e7085bc41ac8aac39adbccca891	=	0.06	20180328
05a97e7085bc41ac8aac39adbccca891	=	0.06	20180411
05a97e7085bc41ac8aac39adbccca891	=	0.06	20180420
05a97e7085bc41ac8aac39adbccca891	=	0.06	20180501
05a97e7085bc41ac8aac39adbccca891	=	0.06	20180501
05a97e7085bc41ac8aac39adbccca891	=	0.06	20180501
05a97e7085bc41ac8aac39adbccca891	=	0.06	20180507
05a97e7085bc41ac8aac39adbccca891	=	0.06	20180516
05a97e7085bc41ac8aac39adbccca891	=	0.06	20180516
05a97e7085bc41ac8aac39adbccca891	=	0.06	20180522
05a97e7085bc41ac8aac39adbccca891	=	0.06	20180528
05a97e7085bc41ac8aac39adbccca891	=	0.06	20180608
05a97e7085bc41ac8aac39adbccca891	=	0.06	20180612
05a97e7085bc41ac8aac39adbccca891	=	0.06	20180614
05a97e7085bc41ac8aac39adbccca891	=	0.06	20180622
05a97e7085bc41ac8aac39adbccca891	=	0.06	20180628
05a97e7085bc41ac8aac39adbccca891	=	0.06	20180629
05a97e7085bc41ac8aac39adbccca891	=	0.06	20180702
05a97e7085bc41ac8aac39adbccca891	=	0.06	20180703
05a97e7085bc41ac8aac39adbccca891	=	0.06	20180705
05a97e7085bc41ac8aac39adbccca891	=	0.06	20180709
05a97e7085bc41ac8aac39adbccca891	=	0.06	20180719
05a97e7085bc41ac8aac39adbccca891	=	0.06	20180807
05a97e7085bc41ac8aac39adbccca891	=	0.06	20180817
05a97e7085bc41ac8aac39adbccca891	=	0.06	20180828
05a97e7085bc41ac8aac39adbccca891	=	0.06	20180910
05a97e7085bc41ac8aac39adbccca891	=	0.06	20181001
05a97e7085bc41ac8aac39adbccca891	=	0.06	20181001
05a97e7085bc41ac8aac39adbccca891	=	0.06	20181005
05a97e7085bc41ac8aac39adbccca891	=	0.06	20181015
05a97e7085bc41ac8aac39adbccca891	=	0.06	20181015
05a97e7085bc41ac8aac39adbccca891	=	0.06	20181023
05a97e7085bc41ac8aac39adbccca891	=	0.06	20181029
05a97e7085bc41ac8aac39adbccca891	=	0.06	20181107
05a97e7085bc41ac8aac39adbccca891	=	0.06	20181109
05a97e7085bc41ac8aac39adbccca891	=	0.06	20181114
05a97e7085bc41ac8aac39adbccca891	=	0.06	20181115
05a97e7085bc41ac8aac39adbccca891	=	0.06	20181121
05a97e7085bc41ac8aac39adbccca891	=	0.06	20181127
05a97e7085bc41ac8aac39adbccca891	=	0.12	20180111
[truncated: 94,063 more rows]
