# Supplementary material for: Improved penicillin susceptibility of Streptococcus pneumoniae and increased penicillin consumption in Japan, 2013–18
Source: PLoS One. 2020 Oct 22;15(10):e0240655. doi: 10.1371/journal.pone.0240655 (PMC7580930; doi:10.1371/journal.pone.0240655)
Supplement: S1 Data — (ZIP) [file pone.0240655.s001.zip › consumption.csv]

	AP	sum	cs	fq	mc	pn	iv	Month	Year	Time
1	0	15.18251868	3.797343018	2.917801566	5.905052383	0.66652049	0.692404378	1	2013	1
2	0	15.5229405	3.993186402	2.840798124	5.850436738	0.725903051	0.876096126	2	2013	2
3	0	12.83670612	3.718475592	2.543963622	3.882575714	0.693432575	0.814631679	3	2013	3
4	0	15.04416677	3.960364334	2.963630549	4.923630355	0.796266076	1.020938168	4	2013	4
5	0	14.83507396	3.961939819	3.038278038	4.927534649	0.773433262	0.864724595	5	2013	5
6	0	12.7083794	3.636885955	2.393818224	3.982076791	0.675703444	0.828101152	6	2013	6
7	0	13.19931936	3.666443092	2.43571295	4.117827209	0.724944319	0.915032628	7	2013	7
8	0	12.00259009	3.399507063	2.265623065	3.564885602	0.631108009	0.917278509	8	2013	8
9	0	12.99993952	3.654926141	2.535027892	4.025389297	0.699655255	0.872131479	9	2013	9
10	0	15.12532501	3.94471108	2.979419048	5.111337201	0.814075716	0.915214114	10	2013	10
11	0	16.73935673	4.385923646	3.541445314	5.648931187	0.923256499	0.904648989	11	2013	11
12	0	18.06759172	4.84645462	3.473510087	6.139034027	0.965096804	1.178097906	12	2013	12
13	0	13.97360639	3.597854963	2.706892092	5.003978672	0.761210621	0.674059021	1	2014	13
14	0	14.24343726	3.861956753	2.632538966	4.900445867	0.799759777	0.869343409	2	2014	14
15	0	13.82603735	3.796534823	2.711534262	4.429204963	0.825989659	0.839769144	3	2014	15
16	0	14.56011479	3.80347189	2.808210929	4.800677824	0.787700175	0.984396603	4	2014	16
17	0	13.12609618	3.514999433	2.618513732	4.192962363	0.751030933	0.816118354	5	2014	17
18	0	12.431039	3.39863691	2.349914186	3.857824473	0.726193887	0.857640579	6	2014	18
19	0	12.67075421	3.50056431	2.452950908	3.776994268	0.713319945	0.908557785	7	2014	19
20	0	11.18929042	3.036824841	2.159634052	3.297602161	0.582650213	0.884416247	8	2014	20
21	0	13.31632633	3.808962859	2.540066444	4.03349453	0.714743989	0.908413822	9	2014	21
22	0	15.25277634	4.03998288	3.223403569	4.804670678	0.825026888	0.969885553	10	2014	22
23	0	14.76544907	3.940449507	3.196915161	4.753930986	0.817818904	0.833429415	11	2014	23
24	0	19.48603274	5.005965075	4.55141344	6.188968131	1.008635484	1.222023079	12	2014	24
25	0	14.25099375	3.74694606	2.616236415	5.238449657	0.703176193	0.734571575	1	2015	25
26	0	13.41574695	3.699224623	2.341292486	4.452148515	0.781100698	0.887753573	2	2015	26
27	0	13.64475471	3.893002957	2.427052598	4.320518685	0.857093721	0.859725541	3	2015	27
28	0	14.9556718	3.898924926	2.899303998	4.710058387	0.905859986	1.128516349	4	2015	28
29	0	12.79814409	3.390466199	2.634971491	4.035418468	0.77573306	0.760918018	5	2015	29
30	0	13.41246304	3.718279576	2.436702248	4.12916823	0.869886474	0.918352197	6	2015	30
31	0	13.29497579	3.619208856	2.463462096	4.054548173	0.822305262	0.980258732	7	2015	31
32	0	11.65201657	3.187179111	2.158514078	3.461360255	0.678594836	0.909238062	8	2015	32
33	0	14.04890472	3.88533901	2.671624791	4.378710095	0.819213654	0.968114931	9	2015	33
34	0	15.59644935	4.0168232	3.153540659	5.138760537	0.935075378	0.945602774	10	2015	34
35	0	15.79229467	4.062335485	3.300513767	5.202149881	0.959998742	0.919021051	11	2015	35
36	0	17.84550331	4.725512426	3.354947319	5.93828556	1.097661395	1.209889177	12	2015	36
37	0	13.1523831	3.284648593	2.523594977	4.686802641	0.766549368	0.713119153	1	2016	37
38	0	15.24236688	4.012095855	2.788220657	5.263238302	0.94519475	0.94613296	2	2016	38
39	0	13.08820309	3.666187105	2.364002506	4.114486228	0.835700682	0.877705094	3	2016	39
40	1	15.16905143	3.852935611	2.943462715	4.846902334	0.92158607	1.117330997	4	2016	40
41	1	13.2179331	3.42008658	2.692851571	4.170711365	0.837783624	0.799758387	5	2016	41
42	1	12.80045644	3.442943744	2.310334958	3.960092854	0.816908775	0.932909702	6	2016	42
43	1	12.37867473	3.295068454	2.316464282	3.742722568	0.758724718	0.933301524	7	2016	43
44	1	12.52796838	3.285705876	2.404029655	3.726827097	0.716051283	1.011289591	8	2016	44
45	1	12.91816587	3.49826569	2.480535291	3.856125442	0.726758023	0.998035993	9	2016	45
46	1	14.9981509	3.798592461	3.005870721	4.926991158	0.867441659	0.953354807	10	2016	46
47	1	16.70476639	4.127410891	3.528157265	5.60921195	0.941640915	1.006290038	11	2016	47
48	1	17.73485583	4.491764797	3.608847661	5.803284689	0.983049759	1.243436369	12	2016	48
49	1	13.64137868	3.383826479	2.821062632	4.70091085	0.737697218	0.753778952	1	2017	49
50	1	14.02074878	3.648014628	2.629511287	4.668633209	0.81552999	0.970930636	2	2017	50
51	1	13.19378529	3.445805117	2.462593322	4.226784315	0.794462594	0.951590786	3	2017	51
52	1	13.24860879	3.300490944	2.544592995	4.16157699	0.803798139	1.06980808	4	2017	52
53	1	13.13251273	3.348857788	2.616870139	4.099517062	0.843096894	0.874148497	5	2017	53
54	1	12.74549229	3.320718038	2.368837878	3.85350302	0.843500584	0.984072569	6	2017	54
55	1	11.55537173	3.011518214	2.12652843	3.373396138	0.743619687	0.929700338	7	2017	55
56	1	11.68207974	3.04730177	2.184464069	3.320027979	0.717868334	1.012938306	8	2017	56
57	1	12.08929962	3.197311112	2.25283355	3.5548321	0.767196662	0.966385443	9	2017	57
58	1	14.23426822	3.721011514	2.723866604	4.428267263	0.919133318	0.966950857	10	2017	58
59	1	14.9411099	3.785153855	3.026268707	4.718733058	0.968931565	0.994152092	11	2017	59
60	1	15.88026809	3.978200529	3.039199712	5.035403164	1.045060654	1.236525346	12	2017	60
61	1	13.39947536	3.328461551	2.723781505	4.50599921	0.812773092	0.772313117	1	2018	61
62	1	13.07038453	3.292704691	2.396434489	4.251875222	0.852652672	0.987236956	2	2018	62
63	1	11.39073289	2.916817226	1.984872971	3.540944767	0.780340466	0.896881595	3	2018	63
64	1	13.72273149	3.303739987	2.630432509	4.221539203	0.910370401	1.09654719	4	2018	64
65	1	13.08277393	3.208588198	2.564972006	4.010271777	0.939844204	0.894445743	5	2018	65
66	1	11.95265298	3.024899261	2.171336096	3.508577583	0.863119152	0.956374687	6	2018	66
67	1	11.87232124	2.983827551	2.154913251	3.400195296	0.838579139	0.991446906	7	2018	67
68	1	11.39771913	2.792130504	2.05680591	3.219031607	0.785071956	1.057694316	8	2018	68
69	1	10.88587191	2.721691782	1.999777019	3.150391921	0.752776436	0.915777467	9	2018	69
70	1	14.63746852	3.63576918	2.761610506	4.528143152	1.029125244	1.019650443	10	2018	70
71	1	14.38777584	3.484526893	2.746236117	4.51217269	1.038776422	1.04045363	11	2018	71
72	1	15.10172863	3.595376858	2.847946318	4.707845466	1.104398678	1.20379316	12	2018	72
73	1	13.03006108	3.120737956	2.579162871	4.282609459	0.884661823	0.775715479	1	2019	73
74	1	12.18002715	2.928420394	2.141332331	3.786037968	0.907769389	0.968834742	2	2019	74
75	1	11.79022099	2.846633151	2.036068895	3.589549646	0.915388978	0.957975757	3	2019	75
76	1	14.68670446	3.393634606	2.698888951	4.385773866	1.109586576	1.34501889	4	2019	76
77	1	12.25060759	2.92168069	2.337400609	3.73862674	0.976225814	0.801783624	5	2019	77
78	1	11.76830929	2.824925415	2.10721438	3.466279278	0.951004169	0.964003735	6	2019	78
79	1	12.69469694	3.088548537	2.267018875	3.654585469	0.999752293	1.041726298	7	2019	79
80	1	11.09228015	2.646537643	1.959281908	3.062117396	0.856292819	1.039032021	8	2019	80
81	1	11.58553443	2.874785049	2.055738734	3.170372444	0.974423505	0.970228094	9	2019	81
82	1	13.4071538	3.139322693	2.424496407	4.101806089	1.01981338	1.025706118	10	2019	82
83	1	13.65171702	3.156303808	2.501627142	4.293331099	1.122758451	0.988203141	11	2019	83
84	1	14.77894087	3.332758639	2.673432021	4.508609471	1.230288446	1.270712541	12	2019	84
