# Supplementary material for: Improved penicillin susceptibility of Streptococcus pneumoniae and increased penicillin consumption in Japan, 2013–18
Source: PLoS One. 2020 Oct 22;15(10):e0240655. doi: 10.1371/journal.pone.0240655 (PMC7580930; doi:10.1371/journal.pone.0240655)
Supplement: S1 Data — (ZIP) [file pone.0240655.s001.zip › pref-ts-cross-6_pub.R]

#
# pref-ts-cross-6_pub.R
#
# 2020-09-14
#
# pref-ts-cross-6.R
#
# 2020-09-10
#
# pref-ts-cross-5.R
# 
# 2020-08-24
# 
# pref-ts-cross-4.R
#
# 2020-07-14
#
# 生成するPDFファイル名の生成
#
# 2020-06-08 Rstudio 暴走後
# 
# 都道府県ごとの集計
# 時系列解析
# 抗菌薬販売量の値も使う
#
#  2020-05-22
#  takiyama@hosp.ncgm.go.jp
#

library(tidyverse)
library(lubridate)
library(patchwork)

# 入出力ファイル名
input <- "20..-anon.txt"
journal <- "po"

#output_file_ver <- format(Sys.Date(), "%Y%m%d")
output_file_ver <- "v1tmp2"

ext_pdf <- ".pdf"
ext_tiff <- ".tiff"
tiff_res <- 600

#pdf_font <- "Times"
pdf_font <- "ArialMT"

# 抗菌薬販売量または使用量
afile <- "consumption.csv"

conv <- data.frame(p = -9:9,
                   m = c('0.002', '0.004', '0.008', '0.015',
                         '0.03', '0.06', '0.12', '0.25', '0.5',
                         '1',
                         '2', '4', '8', '16', '32',
                         '64', '128', '256', '512')
)

# この値以下のMICをSとする
mic_th = 0.06
mic_th2 = 2

files <- dir(pattern = input)

set_output <- function(prefix, body, version, ext, w, h, p) {
  output <- paste0(prefix, body, version, ext)
  if (ext == ext_pdf) {
    pdf(output, 
        #paper = "a4", 
        width = w, height = h,
        family = pdf_font,
        pointsize = p)
  } else if (ext == ext_tiff) {
    tiff(output,
         units = "in",
         width = w, height= h,
         res = tiff_res, compression = "lzw",
         pointsize = p)
  } else {
    
  }
}

df <- data.frame()
for (f in files) {
  d <- read.delim(f,
                  header = FALSE,
                  col.names = c('hosp', 'op', 'mic', 'date'),
                  stringsAsFactors = FALSE)
  d$date <- ymd(d$date)
  
  df <- rbind(df, d)
}
rm(d)

# 抗菌薬販売量

a <- read.csv(afile)

# 検体提出日の年
df$year = as.integer(year(df$date))

# 検体提出日の月
df$month = as.integer(month(df$date))

df$m1 = df$date - (day(df$date) - 1) # 月の初日
df$y1 = df$m1 - (months(df$month - 1))

# MIC（2のべき乗の指数部）
df$p <- df$mic %>% log2 %>% round

# 仕切法が「>」のときはMICを2倍にする
df$p <- mapply(function(x, y){if (x == '>') y + 1 else y}, df$op, df$p)

# 仕切法を書き換える
# 「>」は「>=」にする。MICはすでに2倍にした。
# 「<」は「<=」にする。MICは変更しない。
df$op[df$op == "<"] <- "<="
df$op[df$op == ">"] <- ">="

# MICを指数から数値に戻す
df <- merge(df, conv, by = 'p')

# MIC（数値の大きさ順）
df$m2 <- factor(df$m, levels = rev(conv$m))

# 閾値以下なら感受性ありとする
df$susceptible <- as.numeric(as.character(df$m)) <= mic_th
df$susceptible2 <- as.numeric(as.character(df$m)) <= mic_th2

# 抗菌薬販売量

a %>% filter(Year < 2019) %>% select(pn) %>%
  ts(start = c(2013, 1), frequency = 12) -> pn

a %>% filter(Year < 2019) %>% select(cs) %>%
  ts(start = c(2013, 1), frequency = 12) -> cs

a %>% filter(Year < 2019) %>% select(sum) %>%
  ts(start = c(2013, 1), frequency = 12) -> sum

# 連続してデータを登録している医療機関数

year_start <- 2013
year_end <- 2018

df[ ,c("hosp", "year")] %>% unique() %>% 
  filter(year_start <= year & year <= year_end) %>%
  group_by(hosp) %>% count %>%
  filter(n == year_end - year_start + 1) %>% 
  select(hosp) %>% ungroup -> v_hosp

# 連続して登録している医療機関のデータ
df[df$hosp %in% v_hosp$hosp & df$year >= year_start, ] -> v_df

# その数 -> 637 -> 636 （検体変更後)
v_df %>% group_by(hosp) %>% count %>% nrow

# 1643 -> 1641 (検体変更後）
df[year_start <= df$year & df$year <= year_end, ] %>% 
  group_by(hosp) %>% count %>% nrow


v_df %>% group_by(m1, m2) %>% summarise(n = n()) %>% mutate(ratio = n / sum(n)) -> v_df_month

v_df %>% group_by(y1, m2) %>% summarise(n = n()) %>% mutate(ratio = n / sum(n)) -> v_df_year

v_df %T>%
  {.$m2[as.numeric(as.character(.$m2)) < 0.03] <- 0.03} %T>%
  {.$m2[as.numeric(as.character(.$m2)) > 4] <- 4} %>% group_by(y1, m2) %>% 
  summarise(n = n()) %>% mutate(ratio = n / sum(n)) -> v_df_year_mod

# Figure 4. MIC proportion ----
set_output(journal, "-fig_4-MIC-proportion-", output_file_ver, ext_tiff, 5.00, 4.10, 8)

v_df %T>%
  {.$m2[as.numeric(as.character(.$m2)) <= 0.06] <- 0.06} %T>%
  {.$m2[as.numeric(as.character(.$m2)) > 4] <- 4}%>%
  mutate(y1 = factor(substr(y1, 1, 4))) %>%
  ggplot(aes(x = y1, fill = m2)) +
  
  labs(x = "Year", y = "Proportion") +

  scale_fill_grey(name = "MIC (mg/L)", labels = c("≥ 4", "2", "1", "0.5", "0.25", "0.12", "≤ 0.06")) +
  #scale_fill_grey(name = "MIC (mg/L)", labels = c('≧ 4', "2", "1", "0.5", "0.25", "0.12", "≦ 0.06")) +
  
  geom_bar(position = "fill") +
  theme_classic() +
  theme(axis.text=element_text(size=10, color = "black"),
        axis.title=element_text(size=12),
        legend.text = element_text(size = 10))
dev.off()


# 各月の日数
a %>% {days_in_month(paste(.$Year, .$Month, "1", sep = "-"))} -> a$days

a %>% mutate(cs_days = cs * days, pn_days = pn * days, sum_days = sum * days) %>% 
  group_by(Year) %>% select(cs_days, pn_days, sum_days, days) %>% 
  summarise_all(list(~sum(.))) %T>% 
  {.$sum_days <- .$sum_days / .$days} %T>%
  {.$cs_days <- .$cs_days / .$days} %T>%
  {.$pn_days <- .$pn_days / .$days} %>% 
  filter(Year <= 2018) %>% 
  select(Year, cs_days, pn_days, sum_days) %>% 
  rename(Cephalosporins = cs_days, Penicillins = pn_days, Total = sum_days) -> a_year

# Table 2. Annual sales volume of antibiotics ----
a_year %>%
  mutate_if(is.numeric, ~format(., digits = 2, nsmall = 2)) %>%
  write.csv(paste0(journal, "-tab_2-sales-", output_file_ver, ".csv"), row.names = FALSE)

# Figure 5. Sales ----
set_output(journal, "-fig_5-sales-", output_file_ver, ext_tiff, 3.45, 4.10, 8)

a_year %>% 
  ggplot(aes(x = Year)) +
  geom_line(aes(y = Total, linetype = "0Total")) +
  geom_line(aes(y = Cephalosporins, linetype = "1Cephalosporins")) +
  geom_line(aes(y = Penicillins, linetype = "2Penicillins")) +
  geom_point(aes(y = Total, shape = "0Total")) +
  geom_point(aes(y = Cephalosporins, shape = "1Cephalosporins")) +
  geom_point(aes(y = Penicillins, shape = "2Penicillins")) +
  scale_linetype(name = element_blank(), labels = c("Total", "Cephalosporins", "Penicillins")) +
  scale_shape(name = element_blank(), labels = c("Total", "Cephalosporins", "Penicillins")) +
  labs(y = "Annual sales volume (DID)", linetype = element_blank()) +
  theme_classic() +
  theme(legend.position = c(0.8, 0.5),
        legend.key.width = unit(3, "line"),
        axis.text=element_text(size=10, color = "black"),
        axis.title=element_text(size=12),
        legend.text = element_text(size = 10))
dev.off()


# 元データ（全国、感受性率、継続加入のみ）
v_df %>% group_by(m1, susceptible) %>% summarise(n = n()) %>%
  mutate(ratio = n / sum(n)) %>% filter(susceptible == TRUE) %>% ungroup %>%  select(ratio) %>%
  ts(start = c(year_start, 1), frequency = 12)-> s_ratio

v_df %>% group_by(m1, susceptible2) %>% summarise(n = n()) %>%
  mutate(ratio = n / sum(n)) %>% filter(susceptible2 == TRUE) %>% ungroup %>%  select(ratio) %>%
  ts(start = c(year_start, 1), frequency = 12)-> s_ratio2

# Meningitis MICs
v_df %>% group_by(y1, susceptible) %>% summarise(n = n()) %>% 
  mutate(ratio = n / sum(n)) %>% filter(susceptible == TRUE) %>% ungroup %>%
  select(y1, ratio) -> s_meningitis_year

# Non-meningitis MICs
v_df %>% group_by(y1, susceptible2) %>% summarise(n = n()) %>% 
  mutate(ratio = n / sum(n)) %>% filter(susceptible2 == TRUE) %>% ungroup %>%
  select(y1, ratio) -> s_nonmeningitis_year

# Table 1. Rates of penicillin-susceptible isolates ----
merge(s_meningitis_year, s_nonmeningitis_year, by = "y1") %T>%
  {.$y1 <- substr(.$y1, 1, 4)} %T>%
  {colnames(.) <- c("Year", "Meningitis_MICs", "Non_meningitis_MICs")} %>% 
  mutate_if(is.numeric, ~format(. * 100, digits = 3, nsmall = 1)) %>%
  write.csv(paste0(journal, "-tab_1-susceptibility-", output_file_ver, ".csv"), row.names = FALSE)

# Figure 3. Susceptibility ----
set_output(journal, "-fig_3-susceptibility-", output_file_ver, ext_tiff, 3.45, 4.10, 8)

merge(s_meningitis_year, s_nonmeningitis_year, by = "y1") %T>%
  {.$y1 <- as.numeric(substr(.$y1, 1, 4))} %T>%
  {colnames(.) <- c("Year", "Meningitis_MICs", "Non_meningitis_MICs")} %>% #str
  ggplot(aes(x = Year)) +
  geom_line(aes(y = Meningitis_MICs, linetype = "1Meningitis MICs",)) +
  geom_point(aes(y = Meningitis_MICs, shape = "1Meningitis MICs")) +
  geom_line(aes(y = Non_meningitis_MICs, linetype = "0Non-meningitis MICs")) +
  geom_point(aes(y = Non_meningitis_MICs, shape = "0Non-meningitis MICs")) +

  scale_linetype(name = element_blank(), labels = c("Non-meningitis MICs", "Meningitis MICs")) +
  scale_shape(name = element_blank(), labels = c("Non-meningitis MICs", "Meningitis MICs")) +
  
  theme(legend.position = "bottom") + 
  ylim(c(0, 1)) +
  labs(y = "Susceptibility") +
  theme_classic() +
  theme(legend.position = c(1, 0.2),
        legend.justification = c(1, 0),
        legend.key.width = unit(3, "line"),
        axis.text = element_text(size = 10, color = "black"),
        axis.title = element_text(size = 12),
        legend.text = element_text(size = 10))

dev.off()


# STLによる成分分解
stl(s_ratio[,1], s.window = "per") -> s_decomped
stl(s_ratio2[,1], s.window = "per") -> s_decomped2


# Figure 2. Trend Meningitis ----
set_output(journal, "-fig_2-susceptibility_mic_le_006-", output_file_ver, ext_pdf, 3.45, 4.10, 8)

s_decomped %>%
  plot(range.bars = FALSE,
       labels = c("Data", "Seasonal", "Trend", "Remainder"),
       set.pars = list(mar = c(0, 6, 0, 6), oma = c(6, 0, 4, 0),
                       tck = -0.03, mfrow = c(4, 1), cex.axis = 1.5))
#mtext("Rate of penicillin susceptible isolate (based on meningitis MICs)", side = 2, line = 3.2)
mtext("Rate of penicillin susceptible isolate", side = 2, line = 3.2)
dev.off()

# Figure 1. Trend non-meningitis ----
set_output(journal, "-fig_1-susceptibility_mic_le_2-", output_file_ver, ext_pdf, 3.45, 4.10, 8)

s_decomped2 %>%
  plot(range.bars = FALSE,
       labels = c("Data", "Seasonal", "Trend", "Remainder"),
       set.pars = list(mar = c(0, 6, 0, 6), oma = c(6, 0, 4, 0),
                       tck = -0.03, mfrow = c(4, 1), cex.axis = 1.5))
#mtext("Rate of penicillin susceptible isolate (based on non-meningitis MICs)", side = 2, line = 3.2)
mtext("Rate of penicillin susceptible isolate", side = 2, line = 3.2)

dev.off()


# セフェム 成分分解
stl(cs[, 1], s.window = "per") -> cs_de

# Figure 6. cs Sales ----
set_output(journal, "-fig_6-sales-cs-", output_file_ver, ext_pdf, 3.45, 4.10, 8)

cs_de %>%
  plot(range.bars = FALSE,
       labels = c("Data", "Seasonal", "Trend", "Remainder"),
       set.pars = list(mar = c(0, 6, 0, 6), oma = c(6, 0, 4, 0),
                       tck = -0.03, mfrow = c(4, 1), cex.axis = 1.5))
mtext("Monthly sales of cephalosporins (DID)", side = 2, line = 3.2)
dev.off()

# ペニシリン 成分分解
stl(pn[, 1], s.window = "per") -> pn_de

# Figure 7. pn Sales ----
set_output(journal, "-fig_7-sales-pn-", output_file_ver, ext_pdf, 3.45, 4.10, 8)

pn_de %>%
  plot(range.bars = FALSE,
       labels = c("Data", "Seasonal", "Trend", "Remainder"),
       set.pars = list(mar = c(0, 6, 0, 6), oma = c(6, 0, 4, 0),
                       tck = -0.03, mfrow = c(4, 1), cex.axis = 1.5))
mtext("Monthly sales of penicillins (DID)", side = 2, line = 3.2)
dev.off()


# 全販売量 成分分解
# Figure 8. Total Sales ----
stl(sum[, 1], s.window = "per") -> sum_de

set_output(journal, "-fig_8-sales-total-", output_file_ver, ext_pdf, 3.45, 4.10, 8)

sum_de %>%
  plot(range.bars = FALSE,
       labels = c("Data", "Seasonal", "Trend", "Remainder"),
       #set.pars = list(mar = c(0, 6, 0, 6), oma = c(2.5, 0, 4, 0),
       set.pars = list(mar = c(0, 6, 0, 6), oma = c(6, 0, 4, 0),
                       tck = -0.03, mfrow = c(4, 1), cex.axis = 1.5))
mtext("Monthly sales of total antibiotics (DID)", side = 2, line = 3.2)

dev.off()


 
# 
# 
# 感受性率のトレンド
s_trend <- s_decomped$time.series[,2]
 
# csのトレンド
cs_trend <- cs_de$time.series[,2]
 
# pnのトレンド
pn_trend <- pn_de$time.series[,2]
 
# sumのトレンド
sum_trend <- sum_de$time.series[,2]

# Table 3. Correlation between antibiotic consumption and susceptibility ----
cs_trend_spearman <- cor.test(as.numeric(cs_trend), as.numeric(s_trend), method = "spearman")
pn_trend_spearman <- cor.test(as.numeric(pn_trend), as.numeric(s_trend), method = "spearman")
sum_trend_spearman <- cor.test(as.numeric(sum_trend), as.numeric(s_trend), method = "spearman")

rbind(
  c("Cephalosporins", cs_trend_spearman$estimate, cs_trend_spearman$p.value),
  c("Penicillins", pn_trend_spearman$estimate, pn_trend_spearman$p.value),
  c("All antibiotics", sum_trend_spearman$estimate, sum_trend_spearman$p.value)
) %>% data.frame() %T>%
  {colnames(.) <- c("Antibiotics", "Coefficient", "p-value")} %T>%
  {.$Coefficient <- format(as.numeric(as.character(.$Coefficient)), digits = 1, nsmall = 3)} %T>%
  {.$"p-value" <- as.numeric(as.character(.$"p-value"))} %T>%
  {.$"p-value" <- ifelse(.$"p-value" < 0.001, "< 0.001", as.character(.$"p-value"))} %>%
  write.csv(paste0(journal, "-tab_3-correlation-", output_file_ver, ".csv"), row.names = FALSE)
